# Supplementary material for: Unlocking the relationships among population structure, plant architecture, growing season, and environmental adaptation in Henan wheat cultivars
Source: BMC Plant Biol. 2020 Oct 12;20:469. doi: 10.1186/s12870-020-02674-z (PMC7552505; doi:10.1186/s12870-020-02674-z)
Supplement: Supplementary file 3 — Additional file 3: Table S1. Information of 96 Henan wheat varieties, including pedigrees and their subpopulation assignment identified in STRUCTURE. [file 12870_2020_2674_MOESM3_ESM.xlsx]

## Sheet: Table S1
Table S1. Information of 96 Henan wheat varieties, including pedigrees and their subpopulation assignment identified in STRUCTURE
No.	Cultivar	pedigree	Released year	Subpopulation
1	Taikong6	Yumai 49 Space Mutation	2003	Sp1
2	Yumai49-198	394A/Yumai 2	2005	Sp1
3	Wen9629	Zhoumai 9/Yumai 41	2004	Sp1
4	Zhengmai583	Aikang 58 selection	2012	Sp1
5	Zhongyu10	Yumai 41/Baofeng 94-24//Yumai 49	2007	Sp1
6	Zhongyu9398	Aibaixiaomai/Xinmai 18 (42)	2012	Sp1
7	Xinmai19	(C5/Xinxiang 3577)F3 d1/Xinmai 9	2006	Sp1
8	Xinmai18	(C5/Xinxiang 3577)F3 d1//Xinmai 9	2004	Sp1
9	Xinmai21	Yanzhan 1/Xinmai 9	2009	Sp1
10	Xinmai9	Baiquan 3047-3/Neixiang 82C6	2000	Sp1
11	Zhongyu9	Yumai21/92R139	2004	Sp1
12	Xinmai13	Wanyuanchangbai/(C5/3577)F3 d1	2002	Sp1
13	Zhengnong16	Yumai34/Xiaoyan 6	2003	Sp1
14	Yumai34	Aifeng 3//Meng 201/Niuzhute/3/Yumai 2	1994	Sp1
15	Zhengmai366	Yumai 47/PH82-2-2	2005	Sp1
16	Xinmai11	Baiquan 30473/Neixiang 82C6	2001	Sp1
17	Xinmai16	Zhengzhou 891/Neixiang 82C6/Yumai 2	2003	Sp1
18	Pumai9	(Xuzhou 174/Neixiang 183)/Yumai 24	2004	Sp1
19	Kaimai20	Aikai 79/Kaimai 14	2011	Sp1
20	Suike2	Luomai 4/Xibeiaigan selection (97-26)	2004	Sp1
21	Fengwu981	Yumai 18/80(6)-3-3-10	2004	Sp1
22	Fanmai8	Fanai 2/Yuanfan 3	2008	Sp1
23	Xiangmai969	Zhoumai 9/Yumai 18//Yumai 18	2006	Sp1
24	Huapei1	Bainong 64/Zhoumai 9	2006	Sp1
25	Xinmai12	Yumai 24/Zhoumai 9	2002	Sp1
26	Kaimai18	Kai 64/89Zhong 170//Kai 1003/Wen 2540	2004	Sp1
27	Zhongyu6	Yan 1604/Zhongyu 3	2000	Sp1
28	Yunong416	Yumai49//Yumai21/Yumai35	2009	Sp1
29	Yujiao5	Zheng 91138/Yumai 49	2011	Sp1
30	Ruzhou0319	Taiguhe Sterile backcross	2009	Sp1
31	Wen9519	Lankao 4/Wen 2540	2004	Sp1
32	Huapei8	9824H-1-2/91138//91138	2009	Sp2
33	Taixue7	Yumai 57/Zhoumai 16	2011	Sp2
34	Xuke1	97-042/Luomai 4	2007	Sp2
35	Pingan8	Yumai 2/Zhoumai 13	2011	Sp2
36	Zhengyumai9987	Yumai 2/Zhoumai 9//Yumai 55	2007	Sp2
37	Huapei6	Zhoumai 9/Yumai 2//Luomai 4	2008	Sp2
38	Xuke718	Zhoumai 13/Luomai 4(61)	2012	Sp2
39	Yubao1	Yumai 2/Zhou 8826	2008	Sp2
40	Xunong5	Zhoumai 8846/Zhoumai 9	2005	Sp2
41	Tianhe3	Aibaixiaomai/Tianhe 077(45)	2012	Sp2
42	Yangao1	(Xinong 806/Bi 16)F3//Luoyang 7602	2002	Sp2
43	Kaimai21	Lu D9401/Kaimai 16	2011	Sp2
44	Zhoumai20	Zhoumai 13/Xinmai 9//Yumai 49	2002	Sp2
45	Luomai9	Zhoumai13/Bainong 64	2008	Sp2
46	Yuzhan4	Bainong 64/Zhoumai 13	2006	Sp2
47	Yunong9901	Xianyangchaodasui/Yunong 8923	2004	Sp2
48	04Zhong36	Bainong 64/Zhoumai 11	2006	Sp2
49	Xuke415	Zhoumai 16/Lunxuan 01-1	2013	Sp2
50	Xuke316	Zhoumai 16/Bainong 64	2011	Sp2
51	Luomai21	Zhoumai 13/Luomai 1	2006	Sp2
52	Zhongyu12	Aibaixiaomai selection	2008	Sp2
53	Zhengnong17	Yumai 51/Youfan 5	2003	Sp2
54	Yunong982	HY9153/Bainong 3217//Yumai 49	2009	Sp2
55	Zhengmai9962	Yumai 18/Ta971832	2010	Sp3
56	Anmai7	Yumai 13/Zhou 8826	2004	Sp3
57	Anmai1	Bainong 3217/9612-2//Zhou 8826	2001	Sp3
58	Luomai1	Tal sterile/Zhou8832(Zao)//Nanyang756	2002	Sp3
59	Huapei3	Hua 953350-1-2/Hua 965437-1-1	2006	Sp3
60	Fumai2008	Yumai 18/80(6)-3-3-10	2006	Sp3
61	Zhengmai004	Yumai 13/90m434//Shi 89-6021	2004	Sp3
62	Yunong201	Neixiang182/818036//Tai910889/Shi6021	2006	Sp3
63	Xinyuan958	Yumai 34/Xinmai 9	2005	Sp3
64	Fanmai5	Jingfan 309/82C6	2004	Sp3
65	Fanmai3	Yutong 843/Sumai 3	2004	Sp3
66	Zhoumai25	Zhoumai 13/Xinmai 9//Yumai 49	2011	Sp3
67	Zhengmai379	Zhoumai 13/D9054-6-1(41)	2012	Sp3
68	Huapei5	(Yumai 18/Hua 4-3) F1 anther culture	2006	Sp3
69	Zhongyu5	Jimai 5418/Yumai 10	2001	Sp3
70	Aikang58	Zhoumai 11//Yumai 4/Zhengzhou 8960	2005	Sp3
71	Fengdecunmai1	Zhou 9811/Aikang 58	2011	Sp3
72	Zhoumai32	Aikang 58/Zhoumai 24	2013	Sp3
73	Luomai24	Luotai 911/Huaiyin 9628	2011	Sp3
74	Yanzhan4110	89(35)-14/Aizao 781-4	2003	Sp3
75	Lankao198	r81/Bainong 64//Yanzhan 4110	2011	Sp3
76	Zhengmai9023	Xinong 881/Shan 213	2001	Sp3
77	Xinong979	Xinong 2611/(918/95选1) F1	2005	Sp3
78	Pingmai998	Zhoumai 9/Shanyou 225	2008	Sp3
79	Luomai8	Yanzhong 1604/Yumai 41	2007	Sp3
80	Yumai70-36	(Mianyang 84-27/Neixiang182C6)	2004	Sp3
81	Zhoumai23	Zhoumai 13/Xinmai 9	2008	Sp4
82	Zhoumai22	Zhoumai 12/Yumai 49//Zhoumai 13	2007	Sp4
83	Jun2016	Yumai 52/Zhengmai 9023//Zhoumai 13	2011	Sp4
84	Zongmai998	Bainong 71-22/Aizao 781//Wen 2540/Sufulin 10	2008	Sp4
85	Zhoumai16	Zhoumai 9/Zhou 8425B	2002	Sp4
86	Luomai22	Zhoumai 13/Yumai 49	2008	Sp4
87	Zhengmai7698	Zhengmai 9405/4B269//Zhoumai 16	2011	Sp4
88	Zhengmai0856	Zhengmai 9405/4B269//Zhoumai 16	2012	Sp4
89	Zhoumai17	Aizao 781/Zhou 8425B//Zhoumai 9	2004	Sp4
90	Zhengmai9694	Zhoumai 9/Yumai 18//Zhoumai 9	2006	Sp4
91	Jimai1	731429A/Zheng 7025/2/Zheng 821/3/Zhoumai 9	2001	Sp4
92	Zhoumai18	Neixiang 185/Zhoumai 9	2004	Sp4
93	Zhoumai24	Zhoumai 16/Shanyou 225	2009	Sp4
94	Pingan6	Laizhou 953/Wen 2540	2006	Sp4
95	Zhongyu8	Lumai 15/93Zhong 6	2003	Sp4
96	Yunong202	Zhoumai 9/Yunong 127	2007	Sp4
