# Supplementary material for: Unlocking the relationships among population structure, plant architecture, growing season, and environmental adaptation in Henan wheat cultivars
Source: BMC Plant Biol. 2020 Oct 12;20:469. doi: 10.1186/s12870-020-02674-z (PMC7552505; doi:10.1186/s12870-020-02674-z)
Supplement: Supplementary file 4 — Additional file 4: Table S2 Information of SNPs and genotypic data for 96 wheat varieties. The chromosome and position information were referred to the physical position in Chinese Spring reference genome (CS Ref v1.0, IWGSC). [file 12870_2020_2674_MOESM4_ESM.xlsx]

## Sheet: Sheet1
Information of SNPs and genotypic data for 96 wheat varieties. The chromosome and position information were referred to the physical position in Chinese Spring reference genome (CS Ref v1.0, IWGSC).
SNP ID	Chromsome	Position	Zhengmai9962	Zhengmai379	Taikong6	Zhengmai004	Yangao1	Jun16	Aikang58	Zhengmai9023	Zhengmai7698	Zhoumai32	Fengdecunmai1	Yumai49-198	Luomai9	Luomai8	Yujiao5	huapei5	Huapei8	Huapei6	Huapei3	Huapei1	Zhengyumai9987	Zongmai998	Suike2	Zhoumai17	Anmai7	Fumai2008	Zhengnong17	Zhongyu9	Zhengnong16	Yunong9901	Zhoumai23	Taixue7	Pingmai998	Xiangmai969	Zhongyu10	Yunong416	Yunong982	Zhongyu8	Yumai34	Yunong202	Yunong201	Zhengmai583	Xuke316	Xuke1	Xuke415	Xuke718	Zhongyu9398
BS00023176_51	chr1A	1145549	BB	BB	BB	BB	AB	BB	AB	BB	BB	AB	AB	AB	BB	AB	AB	AB	AB	BB	BB	AB	AB	BB	BB	AB	BB	BB	AB	BB	AB	AB	BB	AB	BB	BB	AB	AB	AB	AB	AB	AB	BB	AB	AB	AB	AB	BB	AB
tplb0051e20_1160	chr1A	1159874	AB	AB	AB	--	BB	AB	BB	AB	AB	BB	BB	BB	AB	BB	BB	BB	BB	AB	AB	BB	BB	AB	AB	BB	AB	AB	BB	AB	BB	BB	AB	BB	AB	AB	BB	BB	BB	BB	BB	BB	AB	BB	BB	BB	BB	AB	BB
Excalibur_c10657_1280	chr1A	1174887	AB	AB	AA	AB	AB	AB	AB	AB	AB	AB	AB	AA	AB	AB	AB	AB	AB	AB	AB	AB	AB	AB	AB	AB	AB	AB	AB	AB	AB	AB	AB	AB	AB	AA	AB	AB	AB	AB	AB	AB	AB	AA	AB	AB	AB	AB	AB
wsnp_Ex_c10657_17376086	chr1A	1176237	BB	BB	BB	BB	AB	BB	AB	BB	BB	AB	AB	AB	BB	AB	AB	AB	AB	BB	BB	AB	AB	BB	BB	AB	BB	BB	AB	BB	AB	AB	BB	AB	BB	BB	AB	AB	AB	AB	AB	AB	BB	AB	AB	AB	AB	BB	AB
wsnp_Ex_c10657_17376448	chr1A	1177154	AB	AB	AB	AA	AA	AB	AA	AB	AB	AA	AA	AA	AB	AA	AA	AA	AA	AB	AB	AA	AA	AB	AB	AA	AB	AB	AA	AB	AA	AA	AB	AA	AB	AB	AA	AA	AA	AA	AA	AA	AB	AA	AA	AA	AA	AB	AA
Tdurum_contig75952_351	chr1A	1189262	BB	BB	BB	BB	BB	BB	BB	BB	BB	BB	BB	BB	BB	BB	BB	BB	BB	BB	BB	BB	BB	BB	BB	BB	BB	BB	BB	BB	BB	BB	BB	BB	BB	BB	BB	BB	BB	BB	BB	BB	BB	BB	BB	BB	BB	BB	BB
CAP11_rep_c7878_143	chr1A	1190655	BB	BB	BB	BB	BB	BB	BB	BB	BB	BB	BB	BB	BB	BB	BB	BB	BB	BB	BB	BB	BB	BB	BB	BB	BB	BB	BB	BB	BB	BB	BB	BB	BB	BB	BB	BB	BB	BB	BB	BB	BB	BB	BB	BB	BB	BB	BB
tplb0028p02_562	chr1A	1208304	AB	AB	AB	AB	AA	AB	AA	AB	AB	AA	AA	AA	AB	AA	AA	AA	AA	AB	AB	AA	AA	AB	AB	AA	AB	AB	AA	AB	AA	AA	AB	AA	AB	AB	AA	AA	AA	AA	AA	AA	AB	AA	AA	AA	AA	AB	AA
Excalibur_c21898_153	chr1A	1209936	AB	AB	AB	AB	BB	AB	BB	AB	AB	BB	BB	BB	AB	BB	BB	BB	BB	AB	AB	BB	BB	AB	AB	BB	AB	AB	BB	AB	BB	BB	AB	BB	AB	AB	BB	BB	BB	BB	BB	BB	AB	BB	BB	BB	BB	AB	BB
Tdurum_contig97729_491	chr1A	1209957	AA	AA	AA	AA	AA	AA	AA	AA	AA	AA	AA	AA	AA	AA	AA	AA	AA	AA	AA	AA	AA	AA	AA	AA	AA	AA	AA	AA	AA	AA	AA	AA	AA	AA	AA	AA	AA	AA	AA	AA	AA	AA	AA	AA	AA	AA	AA
Excalibur_c21898_523	chr1A	1210306	AA	AA	AA	AA	AA	AA	AA	AA	AA	AA	AA	AA	AA	AA	AA	AA	AA	AA	AA	AA	AA	AA	AA	AA	AA	AA	AA	AA	AA	AA	AA	AA	AA	AA	AA	AA	AA	AA	AA	AA	AA	AA	AA	AA	AA	AA	AA
BobWhite_c65478_119	chr1A	1210925	AA	AA	BB	AA	AA	AA	AA	AB	AA	AA	AA	BB	AA	AA	AA	AA	AA	AA	AA	AB	AA	AA	AB	AA	AA	AA	AA	AB	AB	AA	AA	AA	AA	BB	AB	AB	AA	AA	AB	AA	AA	BB	AA	AA	AA	AA	AB
GENE-0014_822	chr1A	1211000	AB	AA	AB	AB	AB	AB	AB	AA	AB	AB	AB	AB	AB	AB	AB	AA	AB	AA	AB	AB	AB	AB	AB	AB	AB	AB	AA	AB	AB	AB	AB	AB	AB	AB	AB	AA	AB	AB	AB	AB	AB	AB	AB	AB	AB	AA	AB
GENE-0014_317	chr1A	1211056	AA	AA	AA	AA	AB	AA	AB	AA	AA	AB	AB	AB	AA	AB	AB	AB	AB	AA	AA	AB	AB	AA	AA	AB	AA	AA	AB	AA	AB	AB	AA	AB	AA	AA	AB	AB	AB	AB	AB	AB	AA	AB	AB	AB	AB	AA	AB
GENE-0014_262	chr1A	1211103	AB	AB	AB	AB	AA	AB	AA	AB	AB	AA	AA	AA	AB	AA	AA	AA	AA	AB	AB	AA	AA	AB	AB	AA	AB	AB	AA	AB	AA	AA	AB	AA	AB	AB	AA	AA	AA	AA	AA	AA	AB	AA	AA	AA	AA	AB	AA
GENE-0014_142	chr1A	1211191	AA	AA	AB	AA	AA	AA	--	AB	AA	AA	AA	AB	AA	AA	AA	AA	AA	AA	AA	AB	AA	AA	AB	AA	AA	AA	AA	AB	AB	AA	AA	AA	AA	AB	AB	AB	AA	AA	AB	AA	AA	AB	AA	AA	AA	AA	AB
Excalibur_c94139_55	chr1A	1211689	AB	AB	AB	AB	BB	AB	BB	AB	AB	BB	BB	BB	AB	BB	BB	BB	BB	AB	AB	BB	BB	AB	AB	BB	AB	AB	BB	AB	BB	BB	AB	BB	AB	AB	BB	BB	BB	BB	BB	BB	AB	BB	BB	BB	BB	AB	BB
BS00090003_51	chr1A	1211753	AA	AA	AB	AA	--	AA	--	AB	AA	--	--	BB	AA	--	--	--	--	AA	AA	BB	--	AA	AB	--	AA	AA	--	AB	BB	--	AA	--	AA	AB	BB	BB	--	--	BB	--	AA	BB	--	--	--	AA	BB
BS00022677_51	chr1A	1211935	AB	AA	AB	AB	AA	AB	AA	AB	AB	AA	AA	AA	AB	AA	AA	AA	AA	AB	AB	AA	AA	AB	AB	AA	AB	AB	AA	AB	AA	AA	AB	AA	AB	AB	AA	AA	AA	AA	AA	AA	AB	AA	AA	AA	AA	AB	AA
Tdurum_contig60323_456	chr1A	1232765	AA	AA	AA	AA	AA	AA	AA	AA	AA	AA	AA	AA	AA	AA	AA	AA	AA	AA	AA	AA	AA	AA	AA	AA	AA	AA	AA	AA	AA	AA	AA	AA	AA	AA	AA	AA	AA	AA	AA	AA	AA	AA	AA	AA	AA	AA	AA
Tdurum_contig60323_605	chr1A	1232914	BB	AB	BB	BB	BB	BB	BB	BB	BB	BB	BB	BB	BB	BB	BB	BB	BB	BB	BB	BB	BB	BB	BB	BB	BB	BB	BB	BB	BB	BB	BB	BB	BB	BB	BB	BB	BB	BB	BB	BB	BB	BB	BB	BB	BB	BB	BB
RAC875_c95364_259	chr1A	1234446	BB	BB	BB	BB	BB	BB	BB	BB	BB	BB	BB	BB	BB	BB	BB	BB	BB	BB	BB	BB	BB	BB	BB	BB	BB	BB	BB	BB	BB	BB	BB	BB	BB	BB	BB	BB	BB	BB	BB	BB	BB	BB	BB	BB	BB	BB	BB
Excalibur_c11689_478	chr1A	1235177	AB	AB	AB	AB	BB	AB	BB	AB	AB	BB	BB	BB	AB	BB	BB	BB	BB	AB	AB	BB	BB	AB	AB	BB	AB	AB	BB	AB	BB	BB	AB	BB	AB	AB	BB	BB	BB	BB	BB	BB	AB	BB	BB	BB	BB	AB	BB
Kukri_c18951_853	chr1A	1235330	AA	AB	AB	AA	AB	AA	AB	AB	AA	AB	AB	AB	AA	AB	AB	AB	AB	AA	AA	AB	AB	AA	AB	AB	AA	AA	AB	AB	AB	AB	AA	AB	AA	AB	AB	AB	AB	AB	AB	AB	AA	AB	AB	AB	AB	AA	AB
RAC875_c42700_264	chr1A	1235802	AB	BB	AB	AB	BB	AB	BB	AB	AB	BB	BB	BB	AB	BB	BB	BB	BB	AB	AB	BB	BB	AB	AB	BB	AB	AB	BB	AB	BB	BB	AB	BB	AB	AB	BB	BB	BB	BB	BB	BB	AB	BB	BB	BB	BB	AB	BB
Kukri_c18951_493	chr1A	1235878	AA	AA	AA	AA	AA	AA	AA	AB	AA	AA	AA	AA	AA	AA	AA	AA	AA	AA	AA	AB	AA	AA	AB	AA	AA	AA	AA	AB	AB	AA	AA	AA	AA	AA	AB	AB	AA	AA	AB	AA	AA	AA	AA	AA	AA	AA	AB
BS00093327_51	chr1A	1336971	--	--	--	--	--	--	--	--	--	--	--	--	--	--	--	--	--	--	--	--	--	--	--	--	--	--	--	--	--	--	--	--	--	--	--	--	--	--	--	--	--	--	--	--	--	--	--
Excalibur_c9509_1180	chr1A	1337044	AB	AA	AB	AB	AA	AB	AA	AB	AB	AA	AA	AA	AB	AA	AA	AA	AA	AB	AB	AA	AA	AB	AB	AA	AB	AB	AA	AB	AA	AA	AB	AA	AB	AB	AA	AA	AA	AA	AA	AA	AB	AA	AA	AA	AA	AB	AA
IAAV3919	chr1A	1337256	AA	BB	AA	AA	BB	AA	BB	AA	AA	BB	BB	BB	AA	BB	BB	BB	BB	AA	AA	BB	BB	AA	AA	BB	AA	AA	BB	AA	BB	BB	AA	BB	AA	AA	BB	BB	BB	BB	BB	BB	AA	AB	BB	BB	BB	AA	BB
Tdurum_contig44888_837	chr1A	1337387	AA	BB	AA	AA	BB	AA	BB	AA	AA	BB	BB	BB	AA	BB	BB	BB	BB	AA	AA	BB	BB	AA	AA	BB	AA	AA	BB	AA	BB	BB	AA	BB	AA	AA	BB	BB	BB	BB	BB	BB	AA	BB	BB	BB	BB	AA	BB
Kukri_c36351_64	chr1A	1337666	BB	AB	BB	BB	BB	BB	BB	AB	BB	BB	BB	BB	BB	BB	BB	AA	BB	AB	BB	BB	BB	BB	BB	BB	BB	BB	AA	BB	BB	BB	BB	BB	BB	BB	BB	AA	BB	BB	BB	BB	BB	BB	BB	BB	BB	AB	BB
Kukri_rep_c68121_997	chr1A	1338037	BB	BB	BB	BB	AB	BB	AB	BB	BB	AB	AB	AB	BB	AB	AB	AB	AB	BB	BB	AB	AB	BB	BB	AB	BB	BB	AB	BB	AB	AB	BB	AB	BB	BB	AB	AB	AB	AB	AB	AB	BB	AB	AB	AB	AB	BB	AB
RAC875_rep_c110533_92	chr1A	1339580	AA	BB	AA	AA	--	AA	--	AA	AA	AA	--	--	AA	--	--	--	--	AA	AA	--	--	AA	AA	--	AA	AA	--	AA	--	--	AA	--	AA	AA	--	--	--	--	--	--	AA	AA	--	--	--	AA	--
IAAV5306	chr1A	1339628	AB	AB	AB	AB	AA	AB	AA	AB	AB	AA	AA	AA	AB	AA	AA	AA	AA	AB	AB	AA	AA	AB	AB	AA	AB	AB	AA	AB	AA	AA	AB	AA	AB	AB	AA	AA	AA	AA	AA	AA	AB	AA	AA	AA	AA	AB	AA
BobWhite_c1361_1187	chr1A	1339718	AB	AA	AB	AB	AA	AB	--	AB	AB	AA	AA	AA	AB	AA	AA	AA	AA	AB	AB	AA	AA	AB	AB	AA	AB	AB	AA	AB	AA	AA	AB	AA	AB	AB	AA	AA	AA	AA	AA	AA	AB	AA	AA	AA	AA	AB	AA
Kukri_rep_c68121_88	chr1A	1339806	AA	AA	AA	AA	AA	AA	AA	AA	AA	AA	AA	AA	AA	AA	AA	AA	AA	AA	AA	AA	AA	AA	AA	AA	AA	AA	AA	AA	AA	AA	AA	AA	AA	AA	AA	AA	AA	AA	AA	AA	AA	AA	AA	AA	AA	AA	AA
Kukri_c2408_857	chr1A	1342716	BB	BB	BB	BB	AB	BB	AB	BB	BB	AB	AB	AB	BB	AB	AB	AB	AB	BB	BB	AB	AB	BB	BB	AB	BB	BB	AB	BB	AB	AB	BB	AB	BB	BB	AB	AB	AB	AB	AB	AB	BB	AB	AB	AB	AB	BB	AB
Kukri_c2408_890	chr1A	1342749	BB	BB	BB	BB	BB	BB	BB	BB	BB	BB	BB	BB	BB	BB	BB	BB	BB	BB	BB	BB	BB	BB	BB	BB	BB	BB	BB	BB	BB	BB	BB	BB	BB	BB	BB	BB	BB	BB	BB	BB	BB	BB	BB	BB	BB	BB	BB
wsnp_Ra_c11211_18227610	chr1A	1343511	AB	AB	AB	AB	BB	AB	BB	AB	AB	BB	BB	BB	AB	BB	BB	BB	BB	AB	AB	BB	BB	AB	AB	BB	AB	AB	BB	AB	BB	BB	AB	BB	AB	AB	BB	BB	BB	BB	BB	BB	AB	BB	BB	BB	BB	AB	BB
Excalibur_c44612_474	chr1A	1346448	AA	AA	AA	AA	AB	AA	AB	AA	AA	AB	AB	AB	AA	AB	AB	AB	AB	AA	AA	AB	AB	AA	AA	AB	AA	AA	AB	AA	AB	AB	AA	AB	AA	AA	AB	AB	AB	AB	AB	AB	AA	AB	AB	AB	AB	AA	AB
Tdurum_contig35757_161	chr1A	1346693	AB	AA	AB	AB	AB	AB	AB	AA	AB	AB	AB	AB	AB	AB	AB	AB	AB	AB	AB	AA	AB	AB	AA	AB	AB	AB	AB	AA	AA	AB	AB	AB	AB	AB	AA	AA	AB	AB	AA	AB	AB	AB	AB	AB	AB	AB	AA
BobWhite_c31470_532	chr1A	1453333	BB	BB	BB	BB	BB	BB	BB	BB	BB	BB	BB	BB	BB	BB	BB	BB	BB	BB	BB	BB	BB	BB	BB	BB	BB	BB	BB	BB	BB	BB	BB	BB	AB	BB	BB	BB	BB	BB	BB	BB	BB	BB	BB	BB	BB	BB	BB
BS00022296_51	chr1A	1896707	AA	AA	AA	AA	AA	AA	AB	AA	AA	AA	AA	AA	AA	AA	AA	AA	AA	AA	AA	AA	AA	AA	AA	AA	AA	AA	AA	AA	AA	AA	AA	AA	AA	AA	AA	AA	AA	AA	AA	AA	AA	AA	AA	AA	AA	AA	AA
BS00110974_51	chr1A	1896739	--	--	BB	--	--	--	--	--	--	--	--	--	--	--	--	--	--	BB	BB	--	--	AB	BB	--	--	--	--	BB	--	--	--	--	BB	--	--	--	--	--	--	--	BB	--	--	--	--	BB	--
wsnp_Ku_c754_1557338	chr1A	1973231	AB	AB	BB	AB	BB	BB	BB	AB	BB	BB	BB	BB	AB	AB	BB	AB	BB	BB	AB	BB	BB	BB	BB	BB	AB	BB	BB	BB	AB	BB	BB	BB	BB	BB	BB	AB	AB	BB	AB	BB	AB	AB	AB	BB	BB	BB	BB
BS00100774_51	chr1A	1994293	AA	AA	AB	AA	AA	AB	AB	AA	AB	AA	AA	AA	AB	AA	AA	AA	AA	AB	AB	AA	AA	AB	AB	AA	AA	AB	AA	AB	AA	AA	AB	AA	AB	AB	AA	AA	AA	AA	AA	AA	AB	AA	AA	AA	AA	AB	AA
Excalibur_c72544_414	chr1A	2774272	AA	AA	AA	AA	AA	AA	AA	AB	AA	AA	AA	AA	AA	AA	AA	AA	AA	AA	AA	AA	AA	AA	AA	AA	AA	AA	AA	AA	AA	AA	AA	AA	AA	AA	AA	AA	AA	AA	AA	AA	AA	AA	AA	AA	AA	AA	AA
BobWhite_c4246_367	chr1A	2775131	BB	AA	AB	BB	BB	AB	BB	AB	AB	BB	BB	BB	AB	BB	BB	BB	BB	AB	AB	BB	BB	AB	AB	BB	BB	AB	BB	AB	BB	BB	AB	BB	AB	AB	BB	BB	BB	BB	BB	BB	AB	BB	BB	BB	BB	AB	BB
BS00026456_51	chr1A	2913926	AA	AA	BB	AA	AA	BB	AA	AA	BB	AA	AA	AA	BB	AA	AA	AA	AA	BB	BB	AA	AA	BB	BB	AA	AA	BB	AA	BB	AA	AA	BB	AA	AA	BB	AA	AA	AA	AA	AA	AA	BB	AA	AA	AA	AA	BB	AA
Excalibur_c58555_110	chr1A	3051857	BB	AB	AB	BB	BB	AB	BB	AB	AB	BB	BB	BB	AB	BB	BB	BB	BB	AB	AB	BB	BB	AB	AB	BB	BB	AB	BB	AB	BB	BB	AB	BB	AB	AB	BB	BB	BB	BB	BB	BB	AB	BB	BB	BB	BB	AB	BB
GENE-3142_72	chr1A	3052230	AB	BB	BB	AB	AB	BB	AB	BB	BB	AB	AB	AB	BB	AB	AB	AB	AB	BB	BB	AB	AB	BB	BB	AB	AB	BB	AB	BB	AB	AB	BB	AB	BB	BB	AB	AB	AA	AB	AB	AB	BB	AB	AB	AB	AB	BB	AB
Kukri_c48951_419	chr1A	3053592	AA	AA	AA	AA	AA	AA	AA	AB	AA	AA	AA	AA	AA	AA	AA	AA	AA	AA	AA	AA	AA	AA	AA	AA	AA	AA	AA	AA	AA	AA	AA	AA	AB	AA	AA	AB	AA	AA	AA	AA	AA	AA	AA	AA	AA	AA	AA
Kukri_c7192_399	chr1A	3177233	AA	AA	AA	AA	AA	AA	AA	AA	AA	AA	AA	AA	AA	AA	AA	AA	AA	AA	AA	AA	AA	AA	AA	AA	AA	AA	AA	AA	AA	AA	AA	AA	AA	AA	AA	AA	AA	AA	AA	AA	AA	AA	AA	AA	AA	AA	AA
Kukri_c7192_1077	chr1A	3178375	AA	AA	BB	AA	AA	AA	AA	BB	AA	AA	AA	AB	AA	AA	AA	AA	AA	AA	AA	AB	AA	AA	BB	AA	AA	AA	AA	BB	AB	AA	AA	AA	AA	BB	AB	AB	AA	AA	AB	AA	AA	AB	AA	AA	AA	AA	AB
wsnp_Ex_c12254_19574891	chr1A	3182057	AA	AA	AB	AA	AA	AB	AA	AA	AB	AA	AA	AA	AB	AA	AA	AA	AA	AB	AB	AA	AA	AB	AB	AA	AA	AB	AA	AB	AA	AA	AB	AA	AB	AB	AA	AA	AA	AA	AA	AA	AB	AA	AA	AA	AA	AB	AA
tplb0025b13_2879	chr1A	3182105	AB	BB	BB	AB	AB	BB	AB	BB	BB	AB	AB	AB	BB	AB	AB	AB	AB	BB	BB	AB	AB	BB	BB	AB	AB	BB	AB	BB	AB	AB	BB	AB	BB	BB	AB	AB	AB	AB	AB	AB	BB	AB	AB	AB	AB	BB	AB
tplb0025b13_2687	chr1A	3182538	AB	BB	BB	BB	BB	BB	BB	BB	BB	BB	BB	BB	BB	BB	BB	BB	BB	BB	BB	BB	BB	BB	BB	BB	AB	BB	BB	BB	BB	BB	BB	BB	BB	BB	BB	BB	BB	BB	BB	BB	AB	BB	BB	BB	BB	BB	BB
tplb0025b13_2372	chr1A	3183219	AB	BB	BB	AB	AB	BB	AB	BB	BB	AB	AB	AB	BB	AB	AB	AB	AB	BB	BB	AB	AB	BB	BB	AB	AB	BB	AB	BB	AB	AB	BB	AB	BB	BB	AB	AB	AB	AB	AB	AB	BB	AB	AB	AB	AB	BB	AB
Kukri_c1818_2380	chr1A	3183366	AB	BB	BB	AB	AB	BB	AB	BB	BB	AB	AB	AB	BB	AB	AB	AB	AB	BB	BB	AB	AB	BB	BB	AB	AB	BB	AB	BB	AB	AB	BB	AB	BB	BB	AB	AB	AB	AB	AB	AB	BB	AB	AB	AB	AB	BB	AB
tplb0025b13_2054	chr1A	3183537	AA	AA	AA	AA	AA	AA	AA	AA	AA	AA	AA	AA	AA	AA	AA	AA	AA	AA	AA	AA	AA	AA	AA	AA	AA	AA	AA	AA	AA	AA	AA	AA	AA	AA	AA	AA	AA	AA	AA	AA	AA	AA	AA	AA	AA	AA	AA
tplb0025b13_2033	chr1A	3183558	AA	AA	AB	AA	AA	AA	AA	AB	AA	AA	AA	AB	AA	AA	AA	AA	AA	AA	AA	AB	AA	AA	AB	AA	AA	AA	AA	AB	AB	AA	AA	AA	AA	AB	AB	AB	AA	AA	AB	AA	AA	AB	AA	AA	AA	AA	AB
tplb0025b13_1721	chr1A	3184236	AA	AB	AB	AA	AA	AB	AA	AB	AB	AA	AA	AA	AB	AA	AA	AA	AA	AB	AB	AA	AA	AB	AB	AA	AA	AB	AA	AB	AA	AA	AB	AA	AB	AB	AA	AA	AA	AA	AA	AA	AB	AA	AA	AA	AA	AB	AA
wsnp_Ku_c1818_3557849	chr1A	3185368	AB	BB	BB	AB	AB	BB	AB	BB	BB	AB	AB	AB	BB	AB	AB	AB	AB	BB	BB	AB	AB	BB	BB	AB	AB	BB	AB	BB	AB	AB	BB	AB	BB	BB	AB	AB	AB	AB	AB	AB	BB	AB	AB	AB	AB	BB	AB
wsnp_Ku_c1818_3557408	chr1A	3185903	BB	AB	AB	BB	BB	AB	BB	AB	AB	BB	BB	BB	AB	BB	BB	BB	BB	AB	AB	BB	BB	AB	AB	BB	BB	AB	BB	AB	BB	BB	AB	BB	AB	AB	BB	BB	BB	BB	BB	BB	AB	BB	BB	BB	BB	AB	BB
tplb0025b13_372	chr1A	3186290	BB	AB	AA	BB	BB	AB	BB	AA	AB	BB	BB	AB	AB	BB	BB	BB	BB	AB	AB	AB	BB	AB	AA	BB	BB	AB	BB	AA	AB	BB	AB	BB	AB	AA	AB	AB	BB	BB	AB	BB	AB	AB	BB	BB	BB	AB	AB
tplb0025b13_150	chr1A	3187418	BB	AB	AB	BB	BB	AB	BB	AB	AB	BB	BB	BB	AB	BB	BB	BB	BB	AB	AB	BB	BB	AB	AB	BB	BB	AB	BB	AB	BB	BB	AB	BB	AB	AB	BB	BB	BB	BB	BB	BB	AB	BB	BB	BB	BB	AB	BB
tplb0062i18_102	chr1A	3242616	--	BB	--	--	--	BB	--	BB	BB	--	--	--	BB	--	--	--	--	--	--	--	--	BB	--	--	--	BB	--	BB	--	--	BB	--	BB	BB	--	--	--	--	--	--	--	--	--	--	--	--	--
BobWhite_c4246_292	chr1A	3281960	AB	AB	AA	AB	AB	AB	AB	AA	AB	AB	AB	AA	AB	AB	AB	AB	AB	AB	AB	AA	AB	AB	AA	AB	AB	AB	AB	AA	AA	AB	AB	AB	AB	AA	AA	AA	AB	AB	AA	AB	AB	AA	AB	AB	AB	AB	AA
BS00059422_51	chr1A	3556230	AA	--	BB	AA	AA	BB	AA	AA	BB	AA	AA	AA	BB	AA	AA	AA	AA	BB	BB	AA	AA	BB	BB	AA	AB	BB	AA	BB	AA	AA	BB	AA	BB	BB	AA	AA	AA	AA	AA	AB	BB	AA	AA	AA	AA	BB	AA
BS00059424_51	chr1A	3556252	AA	AA	BB	AA	AA	BB	AB	AA	BB	AA	AA	AA	BB	AA	AA	AA	AA	BB	BB	AA	AA	BB	BB	AA	AA	BB	AA	BB	AA	AA	BB	AA	BB	BB	AA	AA	AA	AA	AA	AA	BB	AA	AA	AA	AA	BB	AA
TA001286-0611-w	chr1A	3572747	BB	AB	BB	BB	BB	BB	BB	BB	BB	BB	BB	BB	BB	BB	BB	BB	BB	BB	BB	BB	BB	BB	BB	BB	BB	BB	BB	BB	BB	BB	BB	BB	BB	BB	BB	BB	BB	BB	BB	BB	BB	BB	BB	BB	BB	BB	BB
BS00023377_51	chr1A	3642729	BB	AA	AA	BB	BB	AA	BB	AA	AA	BB	BB	BB	AA	BB	BB	BB	BB	AA	AA	AB	BB	AA	AA	BB	BB	AA	BB	AA	AB	BB	AA	BB	AA	AA	AB	AB	BB	BB	AB	BB	AA	BB	BB	BB	BB	AA	AB
IACX2941	chr1A	3843514	AA	AB	AB	AA	AA	AB	AA	AB	AB	AA	AA	AA	AB	AA	AA	AA	AA	AB	AB	AA	AA	AB	AB	AA	AA	AB	AA	AB	AA	AA	AB	AA	AB	AB	AA	AA	AA	AA	AA	AA	AB	AA	AA	AA	AA	AB	AA
BS00082566_51	chr1A	3848951	BB	AB	AA	BB	BB	AB	BB	AA	AB	BB	BB	BB	AB	BB	BB	BB	BB	AB	AB	BB	BB	AB	AA	BB	BB	AB	BB	AA	BB	BB	AB	BB	AB	AA	BB	BB	BB	BB	BB	BB	AB	BB	BB	BB	BB	AB	BB
BS00082567_51	chr1A	3849068	AA	AA	AB	AA	AA	BB	AA	AB	BB	AA	AA	AA	BB	AA	AA	AA	AA	BB	BB	AA	AA	BB	AB	AA	AA	BB	AA	AB	AA	AA	BB	AA	BB	AB	AA	AA	AA	AA	AA	AA	BB	AA	AA	AA	AA	BB	AA
BobWhite_c20902_177	chr1A	3858715	BB	BB	AB	BB	BB	AB	BB	AB	AB	BB	BB	BB	AB	BB	BB	BB	BB	AB	AB	BB	BB	AB	AB	BB	BB	AB	BB	AB	BB	BB	AB	BB	AB	AB	BB	BB	BB	BB	BB	BB	AB	BB	BB	BB	BB	AB	BB
BS00039789_51	chr1A	3999161	BB	BB	BB	BB	BB	BB	BB	BB	BB	BB	BB	BB	BB	BB	BB	BB	BB	BB	BB	BB	BB	BB	BB	BB	BB	BB	BB	BB	BB	BB	BB	BB	BB	BB	BB	BB	BB	BB	BB	BB	BB	BB	BB	BB	BB	BB	BB
RAC875_rep_c78638_101	chr1A	4054187	AB	AB	AB	AB	AB	AB	AB	AB	AB	AB	AB	AB	AB	AB	AB	AB	AB	AB	AB	AB	AB	AB	AB	AB	AB	AB	AB	AB	AB	AB	AB	AB	AB	AB	AB	AB	AB	AB	AB	AB	BB	AB	AB	AB	AB	AB	AB
BS00023130_51	chr1A	4577734	BB	BB	AA	BB	BB	AA	--	AA	AA	BB	BB	BB	AA	BB	BB	BB	BB	AA	AA	BB	BB	AA	AA	BB	BB	AA	BB	AA	BB	BB	AA	BB	AA	AA	BB	BB	BB	BB	BB	BB	AA	BB	BB	BB	BB	AA	BB
Ra_c2029_2104	chr1A	5050223	AA	AA	AA	AA	AA	AA	AA	AA	AA	AA	AA	AA	AA	AA	AA	AA	AA	AA	AA	AA	AA	AA	AA	AA	AA	AA	AA	AA	AA	AA	AA	AA	AA	AA	AA	AA	AA	AA	AA	AA	AA	AA	AA	AA	AA	AA	AA
Ra_c2029_3163	chr1A	5097118	BB	AB	AB	BB	BB	AB	BB	AB	AB	BB	BB	AB	AB	BB	BB	BB	BB	AB	AB	BB	BB	AB	AB	BB	BB	AB	BB	AB	BB	BB	AB	BB	BB	AB	BB	BB	BB	BB	BB	BB	AB	AB	BB	BB	BB	AB	BB
BS00094793_51	chr1A	5098744	AB	BB	AB	AB	AB	BB	AB	BB	BB	AB	AB	AA	AB	AA	AA	AB	AB	BB	BB	AA	AB	BB	BB	AB	AB	AA	AB	AB	AB	AB	BB	AB	BB	AB	AA	AB	AA	AB	AB	AB	AB	AA	AB	AB	AB	BB	AA
Tdurum_contig46733_6628	chr1A	5099105	AA	AB	AA	AA	AA	AA	AA	AA	AA	AA	AA	AA	AA	AA	AA	AA	AA	AA	AA	AA	AA	AA	AA	AA	AA	AA	AA	AA	AA	AA	AA	AA	AA	AA	AA	AA	AA	AA	AA	AA	AA	AA	AA	AA	AA	AA	AA
Ku_c28007_1398	chr1A	5101394	AB	--	AA	AB	AB	AA	AB	AA	AA	AB	AB	AB	AA	AB	AB	AB	AB	AA	AA	AB	AB	AA	AA	AB	AB	AA	AB	AA	AB	AB	AA	AB	AA	AA	AB	AB	AB	AB	AB	AB	AA	AB	AB	AB	AB	AA	AB
Kukri_rep_c106285_295	chr1A	5297832	AA	AA	AA	AA	AA	AA	AA	AA	AA	AA	AA	AA	AA	AA	AA	AA	AA	AA	AA	AA	AA	AA	AA	AA	AA	AA	AA	AA	AA	AA	AA	AA	AA	AA	AA	AA	AB	AA	AA	AA	AB	AA	AA	AA	AA	AA	AA
BS00075315_51	chr1A	5806759	AA	AA	AA	AA	AA	AA	AA	AA	AA	AA	AA	AA	AA	AA	AA	AA	AA	AA	AA	AA	AA	AA	AA	AA	AA	AA	AA	AA	AA	AA	AA	AA	AA	AA	AA	AA	AA	AA	AA	AA	AA	AA	AA	AA	AA	AA	AA
D_contig33959_220	chr1A	5818310	AA	AB	AB	AA	AA	AA	AA	AA	AA	AA	AA	AB	AA	AA	AA	AA	AA	AB	AB	AB	AA	AA	AB	AA	AA	AA	AA	AB	AB	AA	AA	AA	AB	AB	AB	AA	AA	AA	AB	AA	AB	AB	AA	AA	AA	AB	AA
BS00058867_51	chr1A	5946660	BB	BB	BB	BB	BB	BB	BB	BB	BB	BB	BB	BB	BB	BB	BB	BB	BB	BB	BB	BB	BB	BB	BB	BB	BB	BB	BB	BB	BB	BB	BB	BB	BB	BB	BB	BB	BB	BB	BB	BB	BB	BB	BB	BB	BB	BB	BB
RAC875_c2138_254	chr1A	6113687	AB	AB	AB	AB	AB	AB	AB	AB	AB	AB	AB	AB	AB	AB	AB	AB	AB	AB	AB	AB	AB	AB	AB	AB	AB	AB	AB	AB	AB	AB	AB	AB	AB	AB	AB	AB	BB	AB	AB	AB	BB	AB	AB	AB	AB	AB	AB
Kukri_c8390_547	chr1A	6114095	AA	AA	BB	AA	AA	AA	AA	BB	AA	AA	AA	BB	AA	AA	AA	AA	AA	AB	AB	BB	AA	AA	BB	AA	AA	AA	AA	BB	BB	--	AA	AA	AB	BB	BB	BB	AA	AA	BB	AA	AB	BB	AA	AA	AA	AB	BB
Kukri_c8390_1102	chr1A	6119207	BB	BB	AB	BB	BB	BB	BB	BB	BB	BB	BB	AB	BB	BB	BB	BB	BB	BB	BB	BB	BB	BB	BB	BB	BB	BB	BB	BB	BB	BB	BB	BB	BB	BB	BB	BB	BB	BB	BB	BB	BB	AB	BB	BB	BB	BB	BB
RAC875_c30399_406	chr1A	6133124	BB	BB	BB	BB	BB	BB	BB	BB	BB	BB	BB	BB	BB	BB	BB	BB	BB	BB	BB	BB	BB	BB	BB	BB	BB	BB	BB	BB	BB	BB	BB	BB	BB	BB	BB	BB	BB	BB	BB	BB	BB	BB	BB	BB	BB	BB	BB
BS00026003_51	chr1A	6135055	BB	BB	BB	BB	BB	BB	BB	BB	BB	BB	BB	BB	BB	BB	BB	BB	BB	BB	BB	BB	BB	BB	BB	BB	BB	BB	BB	BB	BB	BB	BB	BB	BB	BB	BB	BB	BB	BB	BB	BB	BB	BB	BB	BB	BB	BB	BB
BS00026002_51	chr1A	6135107	BB	BB	BB	BB	BB	BB	BB	BB	BB	BB	BB	BB	BB	BB	BB	BB	BB	BB	BB	BB	BB	BB	BB	BB	BB	BB	BB	BB	BB	BB	BB	BB	BB	BB	BB	BB	BB	BB	BB	BB	BB	BB	BB	BB	BB	BB	BB
Tdurum_contig11679_319	chr1A	6365743	BB	AB	BB	BB	BB	AB	BB	BB	BB	AB	AB	BB	AB	BB	BB	BB	AB	AB	AB	BB	BB	AB	BB	BB	BB	BB	AB	AB	BB	AB	BB	BB	BB	BB	BB	BB	BB	BB	BB	BB	BB	BB	AB	BB	AB	AB	BB
GENE-1118_570	chr1A	6366941	--	--	AA	--	--	AA	AA	AA	AA	AA	AA	AA	AA	AA	--	--	AA	AA	AA	AA	AA	AA	AA	AA	AA	AA	AA	AA	AA	AA	AA	AA	AA	AA	AA	AA	AA	AA	AA	AA	AA	AA	AA	--	AA	AA	AA
BS00108242_51	chr1A	6450028	BB	BB	AB	BB	BB	BB	--	AB	BB	--	--	AB	BB	--	BB	--	BB	BB	BB	AB	BB	BB	AB	BB	BB	BB	BB	AB	AA	--	BB	BB	BB	AB	AB	AB	BB	BB	AA	BB	BB	AB	--	BB	--	BB	AB
BS00108243_51	chr1A	6450196	BB	BB	AB	BB	BB	AB	--	AB	BB	AA	AA	AB	AB	--	BB	--	AB	AB	AB	AB	BB	AB	AB	BB	BB	BB	AB	AB	AA	AA	BB	BB	BB	AB	AB	AB	BB	BB	AA	BB	BB	AB	AA	BB	AA	AB	AB
RAC875_c9457_457	chr1A	6450317	BB	BB	AB	BB	BB	BB	--	AB	BB	BB	BB	AB	BB	--	BB	--	BB	BB	BB	AB	BB	BB	AB	BB	BB	BB	BB	--	AA	BB	BB	BB	BB	AB	AB	AB	BB	BB	AA	BB	BB	AB	BB	BB	BB	BB	AB
RAC875_c9457_507	chr1A	6450367	BB	BB	BB	BB	BB	BB	--	BB	BB	BB	BB	BB	BB	--	BB	--	BB	BB	BB	BB	BB	BB	BB	BB	BB	BB	BB	BB	BB	BB	BB	BB	BB	BB	BB	BB	BB	BB	BB	BB	BB	BB	BB	BB	BB	BB	BB
RAC875_c9457_788	chr1A	6450778	BB	BB	AB	BB	BB	BB	--	AB	BB	BB	BB	AB	BB	AB	BB	AB	BB	BB	BB	AB	BB	BB	AB	BB	BB	BB	BB	BB	AA	BB	BB	BB	BB	AB	AB	AB	BB	BB	AA	BB	BB	AB	BB	BB	BB	BB	AB
Kukri_rep_c102231_265	chr1A	6977383	BB	AB	AB	BB	BB	AB	BB	AB	AB	BB	BB	BB	AB	BB	BB	BB	BB	AB	AB	BB	BB	AB	AB	BB	BB	AB	BB	AB	BB	BB	AB	BB	AB	AB	AB	BB	BB	BB	BB	BB	AB	BB	BB	BB	BB	AB	BB
wsnp_Ex_c2868_5292662	chr1A	6978711	BB	BB	BB	BB	AA	BB	BB	BB	BB	BB	BB	AA	BB	BB	AA	BB	AA	BB	BB	AA	AA	BB	BB	AA	BB	BB	AA	BB	BB	BB	BB	AA	BB	BB	BB	AA	AA	AA	BB	AA	BB	BB	BB	AA	BB	BB	AA
wsnp_Ex_c2868_5293115	chr1A	6979951	BB	BB	BB	BB	BB	BB	BB	BB	BB	BB	BB	BB	BB	BB	BB	BB	BB	BB	BB	BB	BB	BB	BB	BB	BB	BB	BB	BB	BB	BB	BB	BB	BB	BB	BB	BB	BB	BB	BB	BB	BB	BB	BB	BB	BB	BB	BB
Ku_c8810_895	chr1A	6980069	AA	AA	AB	AA	BB	AA	AB	AB	AA	AB	--	BB	AA	AB	BB	AB	BB	AA	AA	BB	BB	AA	AB	BB	AA	AA	BB	AB	BB	--	AA	BB	AA	AB	AB	BB	BB	BB	BB	BB	AA	AB	--	BB	AB	AA	BB
Ku_c8810_903	chr1A	6980077	AA	AA	AB	AA	BB	AA	--	AB	AA	--	--	BB	AA	--	BB	--	BB	AA	AA	BB	BB	AA	AB	BB	AA	AA	BB	AB	--	--	AA	BB	AA	AB	AB	BB	BB	BB	--	BB	AA	AB	--	BB	--	AA	BB
BS00085345_51	chr1A	6980243	AA	AA	AA	AA	AA	AA	BB	AA	AA	BB	BB	AA	AA	BB	AA	BB	AA	AA	AA	AA	AA	AA	AA	AA	AA	AA	AA	AA	BB	BB	AA	AA	AA	AA	AA	AA	AA	AA	BB	AA	AA	AA	BB	AA	BB	AA	AA
wsnp_Ex_c2868_5293485	chr1A	6980273	AA	AB	AB	AA	AA	AB	AA	AB	AB	AA	AA	AA	AB	AA	AA	AA	AA	AB	AB	AA	AA	AB	AB	AA	AA	AB	AA	AB	AA	AA	AB	AA	AB	AB	AB	AA	AA	AA	AA	AA	AB	AA	AA	AA	AA	AB	AA
RAC875_c30657_82	chr1A	6981533	AA	AA	AA	AA	AB	AA	AB	AA	AA	AB	AB	BB	AA	AB	AB	AB	AB	AA	AA	BB	AB	AA	AA	AB	AA	AA	AB	AA	BB	AB	AA	AB	AA	AA	AA	BB	AB	AB	BB	AB	AA	AB	AB	AB	AB	AA	BB
RAC875_c11276_340	chr1A	6981986	BB	BB	BB	BB	BB	BB	BB	BB	BB	BB	BB	BB	BB	BB	BB	BB	BB	BB	BB	BB	BB	BB	BB	BB	BB	BB	BB	BB	BB	BB	BB	BB	BB	BB	BB	BB	BB	BB	BB	BB	BB	BB	BB	BB	BB	BB	BB
wsnp_Ku_c10292_17066821	chr1A	6991110	AB	AB	AB	AB	AB	AB	AB	AB	BB	AB	AB	AB	AB	BB	BB	AB	AB	AB	AB	AB	AB	AB	AB	AB	AB	AB	AB	BB	AB	AB	AB	AB	AB	AB	AB	AB	AB	BB	AB	AB	AB	AB	AB	AB	AB	AB	AB
BS00022448_51	chr1A	7070785	BB	BB	BB	BB	BB	BB	AA	BB	BB	AA	AA	BB	BB	AA	BB	AA	BB	BB	BB	BB	BB	BB	BB	BB	BB	BB	BB	BB	AA	AA	BB	BB	BB	BB	BB	BB	BB	BB	AA	BB	BB	BB	AA	BB	AA	BB	BB
BS00073243_51	chr1A	7088216	AA	AA	AA	AA	AA	AA	AB	AA	AA	BB	BB	AA	AA	BB	AA	BB	AA	AA	AA	AA	AA	AA	AA	AA	AA	AA	AA	AA	BB	BB	AA	AA	AA	AA	AA	AA	AA	AA	BB	AA	AA	AA	BB	AA	BB	AA	AA
BS00056550_51	chr1A	7090116	AA	AA	BB	AA	BB	BB	BB	BB	BB	BB	BB	BB	BB	BB	BB	BB	BB	BB	BB	BB	BB	BB	BB	BB	AA	BB	BB	BB	BB	BB	BB	BB	BB	BB	BB	BB	BB	BB	BB	BB	BB	AA	BB	BB	BB	BB	BB
BS00050936_51	chr1A	7127880	AA	AA	AA	AB	AA	AA	BB	AA	AA	BB	BB	AA	AA	BB	AA	BB	AA	AA	AA	AA	AA	AA	AA	AA	AA	AA	AA	AA	BB	BB	AA	AA	AA	AA	AA	AA	AA	AA	BB	AA	AA	AA	BB	AA	BB	AA	AA
BS00068580_51	chr1A	7331792	AA	AA	AA	AA	--	AA	BB	AA	AA	--	--	--	AA	--	--	--	--	AA	AA	--	--	AA	AA	--	AA	AA	--	AA	--	--	AA	--	AA	AA	AA	--	--	--	--	--	AA	AA	--	--	--	AA	--
BS00023201_51	chr1A	7438654	AA	BB	AA	AA	BB	AA	BB	AA	AA	BB	BB	BB	AA	BB	BB	BB	BB	AA	AA	BB	BB	AA	AA	BB	AA	AA	BB	AA	BB	BB	AA	BB	AA	AA	AA	BB	BB	BB	BB	BB	AA	AA	BB	BB	BB	AA	BB
CAP12_c1632_462	chr1A	7453111	AB	AB	AA	AB	AB	AB	AB	AA	AB	AB	AB	AA	AB	AB	AB	AB	AB	AB	AB	AA	AB	AB	AA	AB	AB	AB	AB	AA	AA	AB	AB	AB	AB	AA	AA	AA	AB	AB	AA	AB	AB	AA	AB	AB	AB	AB	AA
CAP12_c1632_478	chr1A	7453127	BB	BB	BB	BB	BB	BB	BB	BB	BB	BB	BB	AB	BB	BB	BB	BB	BB	BB	BB	AB	BB	BB	BB	BB	BB	BB	BB	BB	BB	BB	BB	BB	BB	BB	BB	AB	BB	BB	BB	BB	BB	BB	BB	BB	BB	BB	AB
wsnp_CAP11_c710_458019	chr1A	7453132	BB	BB	BB	BB	BB	BB	BB	BB	BB	BB	BB	BB	BB	BB	BB	BB	BB	BB	BB	BB	BB	BB	BB	BB	BB	BB	BB	BB	BB	BB	BB	BB	BB	BB	BB	BB	BB	BB	BB	BB	BB	BB	BB	BB	BB	BB	BB
wsnp_RFL_Contig4735_5673999	chr1A	7453916	AB	AA	AB	AB	AA	AB	AA	AB	AB	AA	AA	AA	AB	AA	AA	AA	AA	AB	AB	AA	AA	AB	AB	AA	AB	AB	AA	AB	AA	AA	AB	AA	AB	AB	AB	AA	AA	AA	AA	AA	AB	AB	AA	AA	AA	AB	AA
BS00079769_51	chr1A	7454214	AB	BB	AB	AB	BB	AB	BB	AB	AB	BB	BB	BB	AB	BB	BB	BB	BB	AB	AB	BB	BB	AB	AB	BB	AB	AB	BB	AB	BB	BB	AB	BB	AB	AB	AB	BB	BB	BB	BB	BB	AB	AB	BB	BB	BB	AB	BB
BS00022355_51	chr1A	7454331	AA	AA	AA	AA	BB	AA	BB	AA	AA	BB	BB	BB	AA	BB	BB	BB	BB	AA	AA	BB	BB	AA	AA	BB	AA	AA	BB	AA	BB	BB	AA	BB	AA	AA	AA	BB	BB	BB	BB	BB	AA	AA	BB	BB	BB	AA	BB
Excalibur_rep_c67141_73	chr1A	7455188	AB	AB	AB	AB	BB	AB	BB	AB	AB	BB	BB	BB	AB	BB	BB	BB	BB	AB	AB	BB	BB	AB	AB	BB	AB	AB	BB	AB	BB	BB	AB	BB	AB	AB	AB	BB	BB	BB	BB	BB	AB	AB	BB	BB	BB	AB	BB
Kukri_c2332_1093	chr1A	7455668	AB	AB	BB	AB	AA	AB	AB	BB	AB	AB	AB	AB	AB	AB	AA	AB	AA	AB	AB	AB	AA	AB	BB	AA	AB	AB	AA	BB	BB	AB	AB	AA	AB	BB	BB	AB	AA	AA	BB	AA	AB	BB	AB	AA	AB	AB	AB
RAC875_c19569_849	chr1A	7455866	AA	AA	AA	AA	AA	AA	AA	AA	AA	AA	AA	AA	AA	AA	AA	AA	AA	AA	AA	AA	AA	AA	AA	AA	AA	AA	AA	AA	AA	AA	AA	AA	AA	AA	AA	AA	AA	AA	AA	AA	AA	AA	AA	AA	AA	AA	AA
RAC875_c19569_765	chr1A	7455950	AB	AB	AB	AB	BB	AB	BB	AB	AB	BB	BB	BB	AB	BB	BB	BB	BB	AB	AB	BB	BB	AB	AB	BB	AB	AB	BB	AB	BB	BB	AB	BB	AB	AB	AB	BB	BB	BB	BB	BB	AB	AB	BB	BB	BB	AB	BB
Ku_c183_1811	chr1A	7631968	AA	AA	AA	AA	AA	AA	AA	AA	AA	AA	AA	AA	AA	AA	AA	AA	AA	AA	AA	AA	AA	AA	AA	AA	AA	AA	AA	AA	AA	AA	AA	AA	AA	AA	AA	AA	AA	AA	AA	AA	AA	AA	AA	AA	AA	AA	AA
Ra_c2904_202	chr1A	7939938	AA	AA	AA	AA	AA	AA	AB	AA	AA	AA	AA	AA	AA	AA	AA	AA	AA	AA	AA	AA	AA	AA	AA	AA	AA	AA	AA	AA	AA	AA	AA	AA	AA	AA	AA	AA	AA	AA	AA	AA	AA	AA	AA	AA	AA	AA	AA
Ra_c2904_122	chr1A	7940018	BB	BB	BB	BB	BB	BB	BB	BB	BB	BB	BB	BB	BB	BB	BB	BB	BB	BB	BB	BB	BB	BB	BB	BB	BB	BB	BB	BB	BB	BB	BB	BB	BB	BB	BB	BB	BB	BB	BB	BB	BB	BB	BB	BB	BB	BB	BB
CAP7_c2672_212	chr1A	8034111	AA	AA	AA	AA	AA	AA	AA	AA	AA	AA	AA	AA	AA	AA	AA	AA	AA	AA	AA	AA	AA	AA	AA	AA	AA	AA	AA	AA	AA	AA	AA	AA	AA	AA	AA	AA	AA	AA	AA	AA	AA	AA	AA	AA	AA	AA	AA
Excalibur_c51270_185	chr1A	8034154	BB	BB	BB	BB	BB	BB	BB	BB	BB	BB	BB	BB	BB	BB	BB	BB	BB	BB	BB	BB	BB	BB	BB	BB	BB	BB	BB	BB	BB	BB	BB	BB	BB	BB	BB	BB	BB	BB	BB	BB	BB	BB	BB	BB	BB	BB	BB
BobWhite_s64416_94	chr1A	8034954	AA	AA	AA	AA	AA	AA	AA	AA	AA	AA	AA	AA	AA	AA	AA	AA	AA	AA	AA	AA	AA	AA	AA	AA	AA	AA	AA	AA	AA	AA	AA	AA	AA	AA	AA	AA	AA	AA	AA	AA	AA	AA	AA	AA	AA	AA	AA
wsnp_Ex_rep_c106111_90308719	chr1A	8036037	BB	AB	BB	BB	AB	BB	BB	BB	BB	BB	BB	AB	BB	BB	AB	BB	AB	BB	BB	AB	AB	BB	BB	AB	BB	BB	AB	BB	BB	BB	BB	AB	BB	BB	BB	AB	AB	AB	BB	AB	BB	BB	BB	AB	BB	BB	AB
Kukri_c37212_1286	chr1A	8038155	AB	AA	BB	AB	AA	AB	AB	BB	AB	AB	AB	AB	AB	AB	AA	AB	AA	AB	AB	AB	AA	AB	BB	AA	AB	AB	AA	BB	BB	AB	AB	AA	AB	BB	BB	AB	AA	AA	BB	AA	AB	BB	AB	AA	AB	AB	AB
RFL_Contig1027_442	chr1A	8039747	AA	BB	AA	AA	BB	AA	AB	AA	AA	AA	AA	BB	AA	AA	BB	AA	BB	AA	AA	BB	AB	AA	AA	BB	AA	AA	BB	AA	AA	AA	AA	BB	AA	AA	AA	BB	BB	BB	AA	BB	AA	AA	AA	BB	AA	AA	BB
Excalibur_c6154_413	chr1A	8045201	AB	AB	BB	AB	AA	AB	AB	BB	AB	AB	AB	AB	AB	AB	AA	AB	AA	AB	AB	AB	AA	AB	BB	AA	AB	AB	AA	BB	BB	AB	AB	AA	AB	BB	BB	AB	AA	AA	BB	AA	AB	BB	AB	AA	AB	AB	AB
Kukri_c24454_286	chr1A	8046524	BB	BB	BB	BB	BB	BB	BB	BB	BB	BB	BB	BB	BB	BB	BB	BB	BB	BB	BB	BB	BB	BB	BB	BB	BB	BB	BB	BB	BB	BB	BB	BB	BB	BB	BB	BB	BB	BB	BB	BB	BB	BB	BB	BB	BB	BB	BB
RAC875_c4805_330	chr1A	8046552	BB	BB	BB	BB	AA	BB	BB	BB	BB	BB	BB	AB	BB	BB	AA	BB	AA	BB	BB	AB	AA	BB	BB	AA	BB	BB	AA	BB	BB	BB	BB	AA	BB	BB	BB	AB	AA	AA	BB	AA	BB	BB	BB	AA	BB	BB	AB
CAP8_c2499_173	chr1A	8046674	AB	BB	AA	AB	BB	AB	AB	AA	AB	AB	AB	AB	AB	AB	BB	AB	BB	AB	AB	AB	BB	AB	AA	BB	AB	AB	BB	AA	AA	AB	AB	BB	AB	AA	AA	AB	BB	BB	AA	BB	AB	AA	AB	BB	AB	AB	AB
RAC875_c40640_180	chr1A	8092318	BB	BB	BB	BB	BB	BB	BB	BB	BB	BB	BB	BB	BB	BB	BB	BB	BB	BB	BB	BB	BB	BB	BB	BB	BB	BB	BB	BB	BB	BB	BB	BB	BB	BB	BB	BB	BB	BB	BB	BB	BB	BB	BB	BB	BB	BB	BB
Excalibur_c71158_54	chr1A	8092450	BB	AA	BB	BB	AA	BB	BB	BB	BB	BB	BB	AA	BB	BB	AA	BB	AA	BB	BB	AA	AA	BB	BB	AA	BB	BB	AA	BB	BB	BB	BB	AA	BB	BB	BB	AA	AA	AA	BB	AA	BB	BB	BB	AA	BB	BB	AA
Excalibur_c71158_117	chr1A	8092513	AB	BB	AB	AB	BB	AB	AB	AB	AB	AB	AB	BB	AB	AB	BB	AB	BB	AB	AB	BB	BB	AB	AB	BB	AB	AB	BB	AB	AB	AB	AB	BB	AB	AB	AB	BB	BB	BB	AB	BB	AB	AB	AB	BB	AB	AB	BB
Kukri_c82615_228	chr1A	8092579	AA	AA	AA	AA	AA	AA	AA	AA	AA	AA	AA	AA	AA	AA	AA	AA	AA	AA	AA	AA	AA	AA	AA	AA	AA	AA	AA	AA	AA	AA	AA	AA	AA	AA	AA	AA	AA	AA	AA	AA	AA	AA	AA	AA	AA	AA	AA
Ex_c3229_2181	chr1A	8123219	AA	AA	AA	AA	AA	AA	AA	AA	AA	AA	AA	AA	AA	AA	AA	AA	AA	AA	AA	AA	AA	AA	AA	AA	AA	AA	AA	AA	AA	AA	AA	AA	AA	AA	AA	AA	AA	AA	AA	AA	AA	AA	AA	AA	AA	AA	AA
wsnp_Ex_c6420_11162653	chr1A	8124246	AB	AB	AB	AB	BB	AB	AB	AB	AB	AB	AB	BB	AB	AB	BB	AB	BB	AB	AB	BB	BB	AB	AB	BB	AB	AB	BB	AB	AB	AB	AB	BB	AB	AB	AB	BB	BB	BB	AB	BB	AB	AB	AB	BB	AB	AB	BB
Ex_c57982_980	chr1A	8125149	BB	BB	BB	BB	BB	BB	BB	BB	BB	BB	BB	BB	BB	BB	BB	BB	BB	BB	BB	BB	BB	BB	BB	BB	BB	BB	BB	BB	BB	BB	BB	BB	BB	BB	BB	BB	BB	BB	BB	BB	BB	BB	BB	BB	BB	BB	BB
wsnp_Ex_c57982_59470152	chr1A	8129672	AB	AA	AB	AB	AA	AB	AB	AB	AB	AB	AB	AA	AB	AB	AA	AB	AA	AB	AB	AA	AA	AB	AB	AA	AB	AB	AA	AB	AB	AB	AB	AA	AB	AB	AB	AA	AA	AA	AB	AA	AB	AB	AB	AA	AB	AB	AA
Excalibur_c11330_695	chr1A	8408527	BB	BB	BB	BB	BB	BB	BB	BB	BB	BB	BB	BB	BB	BB	BB	BB	BB	BB	BB	BB	BB	BB	BB	BB	BB	BB	BB	BB	BB	BB	BB	BB	BB	BB	BB	BB	BB	BB	BB	BB	BB	BB	BB	BB	BB	BB	BB
RAC875_c19183_306	chr1A	8427935	AB	AB	AA	AB	BB	AB	AA	AB	AB	AB	AB	AB	AB	AB	BB	AB	BB	AB	AB	BB	BB	AB	AB	BB	AB	AB	BB	AB	AB	AB	AB	BB	AB	AB	AB	BB	BB	BB	AB	BB	AB	AA	AB	BB	AB	AB	BB
IACX11001	chr1A	8511503	AA	BB	BB	BB	AA	BB	AA	BB	AB	AA	AA	AA	BB	AA	AA	AA	BB	BB	BB	AA	AA	BB	BB	AA	AA	BB	AA	BB	AA	AA	BB	BB	BB	BB	BB	AA	AA	AA	AA	AA	BB	BB	BB	AA	AA	BB	AA
wsnp_Ex_c1137_2182795	chr1A	8512389	BB	BB	BB	BB	BB	BB	BB	BB	BB	BB	BB	BB	BB	BB	BB	BB	BB	BB	BB	BB	BB	BB	BB	BB	BB	BB	BB	BB	BB	BB	BB	BB	BB	BB	BB	BB	BB	BB	BB	BB	BB	BB	BB	BB	BB	BB	BB
RAC875_c1710_376	chr1A	8899323	BB	BB	BB	BB	AA	BB	BB	BB	BB	BB	BB	AA	BB	BB	AA	BB	AA	BB	BB	AA	AA	BB	AB	AA	BB	BB	AA	--	BB	BB	BB	AA	BB	AB	AB	AA	AA	AA	BB	AA	BB	BB	BB	AA	BB	BB	AA
RAC875_rep_c104335_293	chr1A	8903531	AB	AB	AB	AB	AA	AB	BB	AB	AB	AB	AB	AA	AB	AB	AA	AB	AA	AB	AB	AA	AA	AB	AB	AA	AB	AB	AA	AB	AB	AB	AB	AA	AB	AB	AB	AA	AA	AA	AB	AA	AB	AB	AB	AA	AB	AB	AA
Excalibur_c5139_198	chr1A	8905945	AA	AB	AA	AA	AA	AA	AA	AA	AA	AA	AA	AA	AA	AA	AA	AA	AA	AA	AA	AA	AA	AA	AA	AA	AA	AA	AA	AA	AA	AA	AA	AA	AA	AA	AA	AA	AA	AA	AA	AA	AA	AA	AA	AA	AA	AA	AA
Excalibur_c5139_150	chr1A	8905978	BB	BB	BB	BB	BB	BB	BB	BB	BB	BB	BB	BB	BB	BB	BB	BB	BB	BB	BB	BB	BB	BB	BB	BB	BB	BB	BB	BB	BB	BB	BB	BB	BB	BB	BB	BB	BB	BB	BB	BB	BB	BB	BB	BB	BB	BB	BB
IAAV892	chr1A	8918160	AA	AA	AA	AA	AA	AA	AA	AA	AA	AA	AA	AA	AA	AA	AA	AA	AA	AA	AA	AA	AA	AA	AA	AA	AA	AA	AA	AA	AA	AA	AA	AA	AA	AA	AA	AA	AA	AA	AA	AA	AA	AA	AA	AA	AA	AA	AA
Excalibur_c82557_201	chr1A	8918500	BB	AB	BB	BB	BB	BB	BB	BB	BB	BB	BB	BB	BB	BB	BB	BB	BB	BB	BB	BB	BB	BB	BB	BB	BB	BB	BB	BB	BB	BB	BB	BB	BB	BB	BB	BB	BB	BB	BB	BB	BB	BB	BB	BB	BB	BB	BB
RAC875_rep_c72805_651	chr1A	8926662	AA	AA	--	AA	BB	AA	AA	AB	AA	AA	AA	BB	AA	AA	BB	AA	BB	AA	AA	BB	BB	AA	AB	BB	AA	AA	BB	AB	AB	AA	AA	BB	AA	AB	AB	BB	BB	BB	AB	BB	AA	AB	AA	BB	AA	AA	BB
BobWhite_c39996_85	chr1A	8990365	BB	BB	BB	BB	BB	BB	BB	BB	BB	BB	BB	BB	BB	BB	BB	BB	BB	BB	BB	BB	BB	BB	BB	BB	BB	BB	BB	BB	BB	BB	BB	BB	BB	BB	BB	BB	BB	BB	BB	BB	BB	BB	BB	BB	BB	BB	BB
Tdurum_contig26000_465	chr1A	9015158	BB	BB	BB	BB	BB	BB	BB	BB	BB	BB	BB	BB	BB	BB	BB	BB	BB	BB	BB	BB	BB	BB	BB	BB	BB	BB	BB	BB	BB	BB	BB	BB	BB	BB	BB	BB	BB	BB	BB	BB	BB	BB	BB	BB	BB	BB	BB
IAAV7479	chr1A	9150995	BB	BB	BB	BB	BB	BB	AA	BB	BB	AA	AA	BB	BB	AA	BB	AA	BB	BB	BB	BB	BB	BB	BB	BB	BB	BB	BB	BB	AA	AA	BB	BB	BB	BB	BB	BB	BB	BB	AA	BB	BB	BB	AA	BB	AA	BB	BB
BobWhite_c20934_450	chr1A	9151145	BB	BB	BB	BB	AB	BB	BB	BB	BB	BB	BB	AB	BB	BB	AB	BB	BB	BB	BB	AB	AB	BB	BB	AB	BB	BB	AB	BB	BB	BB	BB	BB	BB	BB	BB	AB	AB	AB	BB	AB	BB	BB	BB	AB	BB	BB	AB
BobWhite_c20934_397	chr1A	9151198	BB	BB	BB	BB	BB	BB	BB	BB	BB	BB	BB	BB	BB	BB	BB	BB	BB	BB	BB	BB	BB	BB	BB	BB	BB	BB	BB	BB	BB	BB	BB	BB	BB	BB	BB	BB	BB	BB	BB	BB	BB	BB	BB	BB	BB	BB	BB
wsnp_Ku_c13229_21142792	chr1A	9154140	AA	AA	AA	AA	AA	AA	AA	AA	AA	AA	AA	AA	AA	AA	AA	AA	AA	AA	AA	AA	AA	AA	AA	AA	AA	AA	AA	AA	AA	AA	AA	AA	AA	AA	AA	AA	AA	AA	AA	AA	AA	AA	AA	AA	AA	AA	AA
BobWhite_rep_c52088_322	chr1A	9154900	AB	AB	AB	AB	AB	AB	AB	AB	AB	AB	AB	AB	AB	AB	AB	AB	AB	AB	AB	AB	AB	AB	AB	AB	AB	AB	AB	AB	AB	AB	AB	AB	AB	AB	AB	AB	AB	AB	AB	AB	AB	AB	AB	AB	AB	AB	AB
BobWhite_rep_c49343_878	chr1A	9158658	AA	AA	AA	AA	AA	AA	AA	AA	AA	AA	AA	AA	AA	AA	AA	AA	AA	AA	AA	AA	AA	AA	AA	AA	AA	AA	AA	AA	AA	AA	AA	AA	AA	AA	AA	AA	AA	AA	AA	AA	AA	AA	AA	AA	AA	AA	AA
wsnp_Ku_c183_358844	chr1A	9166131	AB	AA	AB	AB	AA	AB	AB	AB	AB	AB	AB	AA	AB	AB	AA	AB	AA	AB	AB	AA	AA	AB	AB	AA	AB	AB	AA	AB	AB	AB	AB	AA	AB	AB	AB	AA	AA	AA	AB	AA	AB	AB	AB	AA	AB	AB	AA
BS00069278_51	chr1A	9272349	BB	BB	BB	BB	--	BB	AA	BB	BB	AA	AA	--	BB	AA	--	AA	BB	BB	BB	--	--	BB	BB	--	BB	BB	--	BB	AA	AA	BB	BB	BB	BB	BB	--	--	--	AA	--	BB	BB	AA	--	AA	BB	--
BS00074510_51	chr1A	9340000	AB	AB	BB	AB	AB	AB	AB	BB	AB	AB	AB	BB	AB	AB	AB	AB	AB	AB	AB	BB	AB	AB	BB	AB	AB	AB	AB	BB	BB	AB	AB	AB	AB	BB	BB	BB	AB	AB	BB	AB	AB	BB	AB	AB	AB	AB	BB
BS00074511_51	chr1A	9340023	AB	AB	AB	AB	BB	AB	BB	AB	AB	BB	BB	BB	AB	BB	BB	BB	AB	AB	AB	BB	BB	AB	AA	BB	AB	AB	BB	AB	BB	BB	AB	AB	AB	AA	AA	BB	BB	BB	BB	BB	AB	AB	BB	BB	BB	AB	BB
BobWhite_c863_1064	chr1A	9344898	AA	AB	BB	AA	AA	AB	AA	BB	AB	AA	AA	AA	AB	AA	AA	AA	AB	AB	AB	AA	AA	AB	AB	AA	AA	AB	AA	AA	AA	AA	AB	AB	AA	AB	AB	AA	AA	AA	AA	AA	AB	BB	AA	AA	AA	AB	AA
JD_c49343_475	chr1A	9352258	AA	AA	AA	AA	AA	AA	AA	AA	AA	AA	AA	AA	AA	AA	AA	AA	AA	AA	AA	AA	AA	AA	AA	AA	AA	AA	AA	AA	AA	AA	AA	AA	AA	AA	AA	AA	AA	AA	AA	AA	AA	AA	AA	AA	AA	AA	AA
JD_c49343_430	chr1A	9352303	AA	AA	AA	AA	AA	AA	AA	AA	AA	AA	AA	AA	AA	AA	AA	AA	AA	AA	AA	AA	AA	AA	AA	AA	AA	AA	AA	AA	AA	AA	AA	AA	AA	AA	AA	AA	AA	AA	AA	AA	AA	AA	AA	AA	AA	AA	AA
Tdurum_contig68827_61	chr1A	9375191	BB	BB	BB	BB	BB	BB	AA	BB	BB	AA	AA	BB	BB	AA	BB	AA	BB	BB	BB	BB	BB	BB	BB	BB	BB	BB	BB	BB	AA	AA	BB	BB	BB	BB	BB	BB	BB	BB	AA	BB	BB	BB	AA	BB	AA	BB	BB
Tdurum_contig68827_118	chr1A	9375248	BB	BB	BB	BB	BB	BB	BB	BB	BB	BB	BB	BB	BB	BB	BB	BB	BB	BB	BB	BB	BB	BB	BB	BB	BB	BB	BB	BB	BB	BB	BB	BB	BB	BB	BB	BB	BB	BB	BB	BB	BB	BB	BB	BB	BB	BB	BB
BS00022943_51	chr1A	9375291	BB	BB	BB	BB	BB	BB	AA	BB	BB	AA	AA	BB	BB	AA	BB	AA	BB	BB	BB	BB	BB	BB	BB	BB	BB	BB	BB	BB	AA	AA	BB	BB	BB	BB	BB	BB	BB	BB	AA	BB	BB	BB	AA	BB	AA	BB	BB
Kukri_c46939_83	chr1A	9375385	BB	BB	BB	BB	BB	BB	AB	BB	BB	AB	AB	BB	BB	AB	BB	AB	BB	BB	BB	BB	BB	BB	BB	BB	BB	BB	BB	BB	AA	AB	BB	BB	BB	BB	BB	BB	BB	BB	AA	BB	BB	BB	AB	BB	AB	BB	BB
Kukri_c29655_239	chr1A	9375509	BB	BB	BB	BB	BB	BB	BB	BB	BB	BB	BB	BB	BB	BB	BB	BB	BB	BB	BB	BB	BB	BB	BB	BB	BB	BB	BB	BB	BB	BB	BB	BB	BB	BB	BB	BB	BB	BB	BB	BB	BB	BB	BB	BB	BB	BB	BB
RFL_Contig5637_1008	chr1A	9375722	BB	BB	AB	BB	BB	BB	BB	BB	BB	BB	BB	AB	BB	BB	BB	BB	BB	BB	BB	BB	BB	BB	BB	BB	BB	BB	BB	BB	AB	BB	BB	BB	BB	BB	BB	BB	BB	BB	AB	BB	BB	AB	BB	BB	BB	BB	BB
BobWhite_c2092_519	chr1A	9382593	AA	AA	AA	AA	AA	AA	AA	AA	AA	AA	AA	AA	AA	AA	AA	AA	AA	AA	AA	AA	AA	AA	AA	AA	AA	AA	AA	AA	AA	AA	AA	AA	AA	AA	AA	AA	AA	AA	AA	AA	AA	AA	AA	AA	AA	AA	AA
Excalibur_c63663_93	chr1A	9382678	BB	BB	BB	BB	BB	BB	BB	AB	BB	BB	BB	BB	BB	BB	BB	BB	BB	BB	BB	BB	BB	BB	BB	BB	BB	BB	BB	BB	BB	BB	BB	BB	BB	BB	BB	AB	BB	BB	BB	BB	BB	BB	BB	BB	BB	BB	BB
Kukri_c87556_380	chr1A	9439107	AA	AA	AB	AA	AA	AA	AA	AB	AA	AA	AA	AB	AA	AA	AA	AA	AA	AA	AA	AB	AA	AA	AB	AA	AA	AA	AA	AB	AB	AA	AA	AA	AA	AB	AB	AB	AA	AA	AB	AA	AA	AB	AA	AA	AA	AA	AB
GENE-4832_103	chr1A	9439198	AA	AA	AB	AA	AA	AA	AA	AA	AA	AA	AA	AB	AA	AA	AA	AA	AA	AA	AA	AA	AA	AA	AA	AA	AA	AA	AA	AA	AA	AA	AA	AA	AA	AA	AA	AA	AA	AA	AA	AA	AA	AB	AA	AA	AA	AA	AA
BS00003595_51	chr1A	9775295	AA	--	AA	AA	AA	AA	AA	BB	AA	AA	AA	AA	AA	AA	AA	AA	AA	AA	AA	AA	AA	AA	AA	AA	AA	AA	AA	AA	AA	AA	AA	AA	AA	AA	AA	BB	AA	AA	AA	AA	AA	AA	AA	AA	AA	AA	AA
Jagger_c6846_109	chr1A	9776252	BB	AA	BB	BB	AA	BB	AB	BB	BB	AA	AA	AA	BB	AA	AA	AA	BB	BB	BB	AA	AA	BB	BB	AA	BB	BB	AA	BB	AA	AA	BB	BB	BB	BB	BB	AA	AA	AA	AA	AA	BB	BB	BB	AA	AA	BB	AA
BS00108351_51	chr1A	9776273	BB	BB	BB	BB	AB	BB	AB	BB	BB	AB	AB	AB	BB	AB	AB	AB	BB	BB	BB	AB	AB	BB	BB	AB	BB	BB	AB	BB	AB	AB	BB	BB	BB	BB	BB	AB	AB	AB	AB	AB	BB	BB	BB	AB	AB	BB	AB
RAC875_rep_c101110_474	chr1A	9776287	AB	AA	AB	AB	AA	AB	AA	AB	AB	AA	AA	AA	AB	AA	AA	AA	AB	AB	AB	AA	AA	AB	AB	AA	AB	AB	AA	AB	AA	AA	AB	AB	AB	AB	AB	AA	AA	AA	AA	AA	AB	AB	AB	AA	AA	AB	AA
RAC875_rep_c101110_563	chr1A	9776376	AB	AA	AB	AB	AA	AB	AA	AB	AB	AA	AA	AA	AB	AA	AA	AA	AB	AB	AB	AA	AA	AB	AB	AA	AB	AB	AA	AB	AA	AA	AB	AB	AB	AB	AB	AA	AA	AA	AA	AA	AB	AB	AB	AA	AA	AB	AA
Kukri_c24962_123	chr1A	9776678	AA	BB	AA	AB	BB	AA	BB	AA	AA	BB	BB	BB	AA	BB	BB	BB	AA	AA	AA	BB	BB	AA	AA	BB	AA	AA	BB	AA	BB	BB	AA	AA	AA	AA	AA	BB	BB	BB	BB	BB	AA	AA	AA	BB	BB	AA	BB
BS00025755_51	chr1A	9780722	AB	BB	AB	AB	BB	AB	BB	AB	AB	BB	BB	BB	AB	BB	BB	BB	AB	AB	AB	BB	BB	AB	AB	BB	AB	AB	BB	AB	BB	BB	AB	AB	AB	AB	AB	BB	BB	BB	BB	BB	AB	AB	AB	BB	BB	AB	BB
TA003539-0889	chr1A	9839437	AB	AB	AB	AB	AB	AB	AB	AB	AB	AB	AB	AB	BB	AB	AB	AB	BB	AB	AB	BB	AB	AB	AB	BB	AB	BB	AB	AB	AB	AB	AB	BB	AB	AB	AB	AB	BB	BB	AB	BB	AB	AB	AB	BB	AB	AB	BB
tplb0053o08_2004	chr1A	9844202	AA	BB	AA	AA	AA	AA	AA	AA	AA	AA	AA	AA	AA	AA	AA	AA	AA	AA	AA	AA	AA	AA	AA	AA	AA	AA	AA	AA	AA	AA	AA	AA	AA	AA	AA	AA	AA	AA	AA	AA	AA	AA	AA	AA	AA	AA	AA
Kukri_c29150_143	chr1A	9848390	BB	AB	BB	BB	AB	BB	AB	BB	BB	AB	AB	AB	BB	AB	AB	AB	BB	BB	BB	AB	AB	BB	BB	AB	BB	BB	AB	BB	AB	AB	BB	BB	BB	BB	BB	AB	AB	AB	AB	AB	BB	BB	BB	AB	AB	BB	AB
Excalibur_c114401_105	chr1A	9849868	AA	AA	AA	AA	BB	AA	BB	AA	AA	BB	BB	BB	AA	BB	BB	BB	AA	AA	AA	BB	BB	AA	AA	BB	AA	AA	BB	AA	BB	BB	AA	AA	AA	AA	AA	BB	BB	BB	BB	BB	AA	AA	AA	BB	BB	AA	BB
RAC875_c18640_821	chr1A	9850165	AA	AB	AA	AA	AA	AA	AA	AA	AA	AA	AA	AA	AA	AA	AA	AA	AA	AA	AA	AA	AA	AA	AA	AA	AA	AA	AA	AA	AA	AA	AA	AA	AA	AA	AA	AA	AA	AA	AA	AA	AA	AA	AA	AA	AA	AA	AA
RAC875_c75971_295	chr1A	9850932	AB	AA	BB	AB	AB	AB	AB	AB	AB	AB	AB	BB	AB	AB	AB	AB	AB	AB	AB	BB	AB	AB	BB	AB	AB	AB	AB	BB	AB	AB	AB	AB	AB	AB	BB	AB	AB	AB	AB	AB	AB	BB	AB	AB	AB	AB	BB
RAC875_c75971_349	chr1A	9850986	AA	BB	AA	AA	AA	AA	AB	AB	AA	AA	AA	AA	AA	AA	AA	AA	AA	AA	AA	AA	AA	AA	AA	AA	AA	AA	AA	AA	AB	AA	AA	AA	AA	AA	AA	AB	AA	AA	AB	AA	AA	AA	AA	AA	AA	AA	AA
Excalibur_c49234_475	chr1A	9851160	AA	AA	AB	AA	AA	AA	AA	AB	AA	AA	AA	AB	AA	AA	AA	AA	AA	AA	AA	AB	AA	AA	AB	AA	AA	AA	AA	AB	AB	AA	AA	AA	AA	AB	AB	AB	AA	AA	AB	AA	AA	AB	AA	AA	AA	AA	AB
Excalibur_c9196_313	chr1A	9862948	AB	AB	AB	AB	BB	AB	BB	AB	AB	BB	BB	BB	AB	BB	BB	BB	AB	AB	AB	BB	BB	AB	AB	BB	AB	AB	BB	AB	BB	BB	AB	AB	AB	AB	AB	BB	BB	BB	BB	BB	AB	AB	AB	BB	BB	AB	BB
GENE-0172_551	chr1A	9863311	BB	BB	BB	BB	AA	BB	AA	BB	BB	AA	AA	AA	BB	AA	AA	AA	BB	BB	BB	AA	AA	BB	BB	AA	BB	BB	AA	BB	AA	AB	BB	BB	BB	BB	BB	AA	AA	AA	AA	AB	BB	BB	BB	AA	AA	BB	AA
Ku_c11447_931	chr1A	9863916	BB	BB	BB	BB	BB	BB	BB	BB	BB	BB	BB	BB	BB	BB	BB	BB	BB	BB	BB	BB	BB	BB	BB	BB	BB	BB	BB	BB	BB	BB	BB	BB	BB	BB	BB	BB	BB	BB	BB	BB	BB	BB	BB	BB	BB	BB	BB
Tdurum_contig68637_256	chr1A	9864425	AB	AB	AB	AB	AB	AB	AB	AB	AB	AB	AB	AB	AB	AB	AB	AB	AB	AB	AB	BB	AB	AB	BB	AB	AB	AB	AB	BB	BB	AB	AB	AB	AB	BB	BB	AB	AB	AB	BB	AB	AB	AB	AB	AB	AB	AB	BB
Tdurum_contig43943_56	chr1A	9864534	BB	BB	BB	BB	BB	BB	BB	BB	BB	BB	BB	BB	BB	BB	BB	BB	BB	BB	BB	BB	BB	BB	BB	BB	BB	BB	BB	BB	BB	BB	BB	BB	BB	BB	BB	BB	BB	BB	BB	BB	BB	BB	BB	BB	BB	BB	BB
CAP11_c2581_302	chr1A	9865338	BB	BB	BB	BB	BB	BB	BB	BB	BB	BB	BB	BB	BB	BB	BB	BB	BB	BB	BB	BB	BB	BB	BB	BB	BB	BB	BB	BB	BB	BB	BB	BB	BB	BB	BB	BB	BB	BB	BB	BB	BB	BB	BB	BB	BB	BB	BB
CAP8_c2448_355	chr1A	9865393	AB	AB	AB	AB	BB	AB	BB	AB	AB	BB	BB	BB	AB	BB	BB	BB	AB	AB	AB	BB	BB	AB	AB	BB	AB	AB	BB	AB	BB	BB	AB	AB	AB	AB	AB	BB	BB	BB	BB	BB	AB	AB	AB	BB	BB	AB	BB
CAP7_c8902_121	chr1A	9865886	AA	AA	AB	AA	AB	AA	AB	AB	AA	AB	AB	BB	AA	AB	AB	AB	AA	AA	AA	BB	AB	AA	AB	AB	AA	AA	AB	AB	BB	AB	AA	AA	AA	AB	AB	BB	AB	AB	BB	AB	AA	AB	AA	AB	AB	AA	BB
Tdurum_contig14847_144	chr1A	9865976	BB	BB	BB	BB	BB	BB	BB	BB	BB	BB	BB	BB	BB	BB	BB	BB	BB	BB	BB	BB	BB	BB	BB	BB	BB	BB	BB	BB	AB	BB	BB	BB	BB	BB	BB	BB	BB	BB	AB	BB	BB	BB	BB	BB	BB	BB	BB
Excalibur_c97691_225	chr1A	9923286	AA	AA	AA	AA	BB	AA	BB	AB	AA	BB	BB	BB	AA	BB	BB	BB	AA	AA	AA	BB	BB	AA	AA	BB	AA	AA	BB	AA	BB	BB	AA	AA	AA	AA	AA	BB	BB	BB	BB	BB	AA	AA	AA	BB	BB	AA	BB
BS00081035_51	chr1A	9931616	BB	BB	BB	BB	--	BB	--	BB	BB	--	--	--	BB	--	--	--	BB	BB	BB	--	--	BB	BB	--	BB	BB	--	BB	--	--	BB	BB	BB	BB	BB	--	--	--	--	--	BB	BB	BB	--	--	BB	--
Ra_c28932_543	chr1A	10264986	AA	AA	AA	AA	AA	AA	AA	AA	AA	AA	AA	AA	AA	AA	AA	AA	AA	AA	AA	AA	AA	AA	AA	AA	AA	AA	AA	AA	AA	AA	AA	AA	AA	AA	AA	AA	AA	AA	AA	AA	AA	AA	AA	AA	AA	AA	AA
BS00008803_51	chr1A	10402605	BB	BB	AB	BB	BB	BB	BB	BB	BB	BB	BB	AB	BB	BB	BB	BB	BB	BB	BB	BB	BB	BB	BB	BB	BB	BB	BB	BB	BB	BB	BB	BB	BB	BB	BB	BB	BB	BB	BB	BB	BB	AB	BB	BB	BB	BB	BB
RAC875_c5831_1486	chr1A	10765511	BB	BB	BB	BB	BB	BB	BB	BB	BB	BB	BB	BB	BB	BB	BB	BB	BB	BB	BB	BB	BB	BB	BB	BB	BB	BB	BB	BB	BB	BB	BB	BB	BB	BB	BB	BB	BB	BB	BB	BB	BB	BB	BB	BB	BB	BB	BB
Kukri_c55251_190	chr1A	11234881	AB	AB	AB	AB	AB	AB	AB	AB	AB	AB	AB	AB	AB	AB	AB	AB	AB	AB	AB	AB	BB	AB	AB	AB	AB	AB	AB	AB	AB	AB	AB	AB	AB	AB	AB	AB	AB	AB	AB	AB	AB	AB	AB	AB	AB	AB	AB
Tdurum_contig26035_231	chr1A	11367325	BB	BB	BB	BB	BB	BB	BB	BB	BB	BB	BB	BB	BB	BB	BB	BB	BB	BB	BB	BB	BB	BB	BB	BB	BB	BB	BB	BB	BB	BB	BB	BB	BB	BB	BB	BB	BB	BB	BB	BB	BB	BB	BB	BB	BB	BB	BB
RAC875_c57939_78	chr1A	11367383	BB	AA	AA	AA	AA	AA	AA	AA	AB	AA	AA	AA	AA	AA	AA	AA	AA	AA	AA	AA	AA	AA	AA	AA	BB	AA	AA	AA	AA	AA	AA	AA	AA	AA	AA	AA	AA	AA	AA	AA	AA	BB	AA	AA	AA	AA	AA
RAC875_c57939_175	chr1A	11367480	AB	AA	AA	AA	AA	AA	AA	AA	AB	AA	AA	AA	AA	AA	AA	AA	AA	AA	AA	AA	AA	AA	AA	AA	AB	AA	AA	AA	AA	AA	AA	AA	AA	AA	AA	AA	AA	AA	AA	AA	AA	BB	AA	AA	AA	AA	AA
BS00022304_51	chr1A	11429388	--	BB	BB	BB	AA	BB	AA	BB	AB	AA	AA	AB	BB	AA	AA	AA	BB	BB	BB	AA	AA	BB	BB	AA	--	BB	AA	BB	AA	AA	BB	BB	BB	BB	BB	AB	AA	AA	AA	AA	BB	BB	BB	AA	AA	BB	AA
BS00022288_51	chr1A	11429442	--	BB	BB	BB	--	BB	--	BB	BB	--	--	BB	BB	--	--	--	BB	BB	BB	--	--	BB	BB	--	BB	BB	--	BB	--	--	BB	BB	BB	BB	BB	--	--	--	--	--	BB	BB	BB	--	--	BB	--
BS00110945_51	chr1A	11429449	--	BB	BB	BB	AA	BB	AA	BB	BB	AA	AA	BB	BB	AA	AA	AA	BB	BB	BB	AA	AA	BB	BB	AA	BB	BB	AA	BB	AA	AA	BB	BB	BB	BB	BB	BB	AA	AA	AA	AB	BB	BB	BB	AA	AA	BB	AA
Kukri_c34536_373	chr1A	11458770	BB	BB	AB	BB	BB	BB	BB	AB	BB	BB	BB	AB	BB	AB	BB	BB	BB	BB	AB	AB	BB	BB	AB	BB	BB	BB	BB	AB	AB	BB	BB	BB	AB	AB	AB	AB	BB	BB	AB	BB	BB	AB	BB	BB	BB	BB	AB
Kukri_c34536_259	chr1A	11458859	BB	BB	AB	BB	AA	BB	AA	BB	BB	AA	AA	AA	BB	AA	AA	AA	BB	BB	BB	AA	AA	BB	AB	AA	BB	BB	AA	AB	AA	AA	BB	BB	BB	AB	AB	AA	AA	AA	AA	AA	BB	AB	BB	AA	AA	BB	AA
GENE-0387_795	chr1A	11459101	AA	AA	AA	AA	AA	AA	AA	AA	AA	AA	AA	AA	AA	AA	AA	AA	AA	AA	AA	AA	AA	AA	AA	AA	AA	AA	AA	AA	AA	AA	AA	AA	AA	AA	AA	AA	AA	AA	AA	AA	AA	AA	AA	AA	AA	AA	AA
GENE-0387_823	chr1A	11459129	AA	AA	AA	AA	AA	AA	AA	AA	AA	AA	AA	AA	AA	AA	AA	AA	AA	AA	AA	AA	AA	AA	AA	AA	AA	AA	AA	AA	AA	AA	AA	AA	AA	AA	AA	AA	AA	AA	AA	AA	AA	AA	AA	AA	AA	AA	AA
TA003247-1072	chr1A	11459993	AB	AB	AB	AB	AA	AB	AA	AB	AB	AA	AA	AA	AB	AA	AA	AA	AB	AB	AB	AA	AA	AB	AB	AA	AB	AB	AA	AB	AA	AA	AB	AB	AB	AB	AB	AA	AA	AA	AA	AA	AB	AB	AB	AA	AA	AB	AA
Excalibur_c11848_919	chr1A	11460400	AA	AA	AA	AA	AA	AA	AA	AB	AA	AA	AA	AA	AA	AA	AA	AA	AA	AA	AA	AA	AA	AA	AA	AA	AA	AA	AA	AA	AA	AA	AA	AA	AA	AA	AA	AB	AA	AA	AA	AA	AA	AA	AA	AA	AA	AA	AA
CAP7_c4907_299	chr1A	11460730	BB	BB	BB	BB	BB	BB	BB	BB	BB	BB	BB	BB	BB	BB	BB	BB	BB	BB	BB	BB	BB	BB	BB	BB	BB	BB	BB	BB	BB	BB	BB	BB	BB	BB	BB	BB	BB	BB	BB	BB	BB	BB	BB	BB	BB	BB	BB
CAP7_c3299_316	chr1A	11460750	AA	AA	AA	AA	AA	AA	AA	AA	AA	AA	AA	AA	AA	AA	AA	AA	AA	AA	AA	AA	AA	AA	AA	AA	AA	AA	AA	AA	AA	AA	AA	AA	AA	AA	AA	AA	AA	AA	AA	AA	AA	AA	AA	AA	AA	AA	AA
CAP7_c3299_342	chr1A	11460776	BB	BB	BB	BB	BB	BB	BB	BB	BB	BB	BB	BB	BB	BB	BB	BB	BB	BB	BB	BB	BB	BB	BB	BB	BB	BB	BB	BB	BB	BB	BB	BB	BB	BB	BB	BB	BB	BB	BB	BB	BB	BB	BB	BB	BB	BB	BB
BS00074341_51	chr1A	11517832	AB	AA	AB	AB	AB	AB	AB	BB	AB	AB	AB	AB	AB	BB	AB	AB	AB	AB	BB	AB	AB	AB	AB	AB	AB	AB	AB	AB	AB	AB	AB	AB	BB	AB	AB	BB	AB	AB	AB	AB	AB	AB	AB	AB	AB	AB	AB
Kukri_c5715_141	chr1A	11615285	BB	AA	BB	--	AA	BB	--	BB	BB	AA	AA	AA	BB	AA	AA	AA	BB	BB	AA	AA	AA	BB	BB	AA	BB	BB	AA	BB	AA	AA	BB	BB	BB	BB	BB	AA	AA	AA	AA	AA	BB	BB	BB	AA	AA	BB	AA
RAC875_rep_c70613_78	chr1A	11729429	AA	AA	AB	AA	AA	AA	AA	AA	AA	AA	AA	AB	AA	AA	AA	AA	AA	AA	AA	AB	AA	AA	AB	AA	AA	AA	AA	AB	AA	AA	AA	AA	AA	AB	AB	AA	AA	AA	AA	AA	AA	AB	AA	AA	AA	AA	AB
IAAV6115	chr1A	11729663	AA	AA	AA	AA	BB	AA	BB	AA	AA	BB	BB	BB	AA	BB	BB	BB	AA	AA	AA	BB	BB	AA	AA	BB	AA	AA	BB	AA	BB	BB	AA	AA	AA	AA	AA	BB	BB	BB	BB	BB	AA	AA	AA	BB	BB	AA	BB
TA002993-0179-w	chr1A	11729670	BB	BB	BB	BB	AA	BB	AA	BB	BB	AA	AA	AA	BB	AA	AA	AA	BB	BB	BB	AA	AA	BB	BB	AA	BB	BB	AA	BB	AA	AA	BB	BB	BB	BB	BB	AA	AA	AA	AA	AA	BB	BB	BB	AA	AA	BB	AA
BS00083340_51	chr1A	11729960	AB	AB	AA	AB	BB	AB	BB	AB	AB	BB	BB	AB	AB	BB	BB	BB	AB	AB	AB	AB	BB	AB	AA	BB	AB	AB	BB	AA	AB	BB	AB	AB	AB	AA	AA	BB	BB	BB	AB	BB	AB	AA	AB	BB	BB	AB	AB
wsnp_Ex_c38203_45790396	chr1A	11730572	AB	AB	AB	AB	BB	AB	BB	AB	AB	BB	BB	BB	AB	BB	BB	BB	AB	AB	AB	BB	BB	AB	AB	BB	AB	AB	BB	AB	BB	BB	AB	AB	AB	AB	AB	BB	BB	BB	BB	BB	AB	AB	AB	BB	BB	AB	BB
Excalibur_c44883_1846	chr1A	11731144	AA	AA	AA	AA	AA	AA	AA	AA	AA	AA	AA	AA	AA	AA	AA	AA	AA	AA	AA	AA	AA	AA	AA	AA	AA	AA	AA	AA	AA	AA	AA	AA	AA	AA	AA	AA	AA	AA	AA	AA	AA	AA	AA	AA	AA	AA	AA
Kukri_rep_c69910_1153	chr1A	11733229	AA	AA	AA	AA	AB	AA	AB	AA	AA	AB	AB	AB	AA	AB	AB	AB	AA	AA	AA	AB	AB	AA	AA	AB	AA	AA	AB	AA	AB	AB	AA	AA	AA	AA	AA	AB	AB	AB	AB	AB	AA	AA	AA	AB	AB	AA	AB
Excalibur_c12789_1184	chr1A	11737266	BB	BB	BB	BB	AB	BB	AB	BB	BB	AB	AB	AB	BB	AB	AB	AB	BB	BB	BB	AB	AB	BB	BB	AB	BB	BB	AB	BB	AB	AB	BB	BB	BB	BB	BB	AB	AB	AB	AB	AB	BB	BB	BB	AB	AB	BB	AB
Kukri_rep_c113971_162	chr1A	11864275	AA	AA	AB	AB	AA	AA	AA	AA	AA	AA	AA	AA	AA	AA	AA	AA	AB	AB	AB	AA	AA	AA	AB	AA	AA	AB	AA	AB	AA	AA	AA	AB	AA	AA	AB	AA	AA	AA	AA	AA	AA	AA	AA	AA	AA	AB	AA
BS00065909_51	chr1A	11868829	AA	AA	AA	AA	--	AA	--	AA	AA	--	--	--	AA	--	--	--	AA	AA	AA	BB	--	AA	AA	--	AA	AA	--	AA	BB	--	AA	AA	AA	AA	AA	--	--	--	BB	--	AA	AA	AA	--	--	AA	--
Jagger_rep_c10343_173	chr1A	11869174	BB	BB	BB	BB	--	BB	AA	BB	BB	--	--	--	BB	--	--	--	BB	BB	BB	--	--	BB	BB	--	BB	BB	--	BB	--	--	BB	BB	BB	BB	BB	--	--	--	--	--	BB	BB	BB	--	--	BB	--
Kukri_c2121_1994	chr1A	11948880	BB	BB	BB	BB	AB	BB	AB	BB	BB	AB	AB	AB	BB	AB	AB	AB	BB	BB	BB	AB	AB	BB	BB	AB	BB	BB	AB	BB	AB	AB	BB	BB	BB	BB	BB	AB	AB	AB	AB	AB	BB	BB	BB	AB	AB	BB	AB
wsnp_JD_c7522_8606553	chr1A	11949390	AA	BB	BB	BB	AA	BB	AA	BB	AA	AA	AA	AA	BB	AA	AA	AA	BB	BB	BB	AA	AA	BB	BB	AA	AA	BB	AA	BB	AA	AA	BB	BB	BB	BB	BB	AA	AA	AA	AA	AA	BB	BB	BB	AA	AA	BB	AA
wsnp_Ex_c4876_8692849	chr1A	11949500	AB	AB	AB	AB	BB	AB	BB	AB	AB	BB	BB	BB	AB	BB	BB	BB	AB	AB	AB	BB	BB	AB	AB	BB	AB	AB	BB	AB	BB	BB	AB	AB	AB	AB	AB	BB	BB	BB	BB	BB	AB	AB	AB	BB	BB	AB	BB
wsnp_Ex_c4876_8692783	chr1A	11949566	AB	BB	BB	BB	AB	BB	AB	BB	BB	AB	AB	AB	BB	AB	AB	AB	BB	BB	BB	AB	AB	BB	BB	AB	AB	BB	AB	BB	AB	AB	BB	BB	BB	BB	BB	AB	AB	AB	AB	AB	BB	BB	BB	AB	AB	BB	AB
Tdurum_contig42479_1624	chr1A	11950011	AA	AA	AA	AA	AA	AA	AA	AA	AA	AA	AA	AA	AA	AA	AA	AA	AA	AA	AA	AA	AA	AA	AA	AA	AA	AA	AA	AA	AA	AA	AA	AA	AA	AA	AA	AA	AA	AA	AA	AA	AA	AA	AA	AA	AA	AA	AA
Ku_c4823_673	chr1A	12043175	BB	BB	BB	BB	BB	BB	BB	BB	BB	BB	BB	BB	BB	BB	BB	BB	BB	BB	BB	BB	BB	BB	BB	BB	BB	BB	BB	BB	BB	BB	BB	BB	BB	BB	BB	BB	BB	BB	BB	BB	BB	BB	BB	BB	BB	BB	BB
BS00103478_51	chr1A	12085125	AA	AA	BB	BB	BB	BB	BB	BB	AB	BB	BB	BB	BB	BB	BB	BB	BB	BB	BB	BB	BB	BB	BB	BB	AA	BB	BB	BB	BB	BB	BB	BB	BB	BB	BB	BB	BB	BB	BB	BB	BB	BB	BB	BB	BB	BB	BB
wsnp_Ex_c7965_13520238	chr1A	12085275	AB	AB	BB	BB	BB	BB	BB	BB	AB	BB	BB	BB	BB	BB	BB	BB	BB	BB	BB	BB	BB	BB	BB	BB	AB	BB	BB	BB	BB	BB	BB	BB	BB	BB	BB	BB	BB	BB	BB	BB	BB	BB	BB	BB	BB	BB	BB
wsnp_Ku_c3097_5801027	chr1A	12085347	BB	BB	BB	BB	AB	BB	AB	AB	BB	AB	AB	AA	BB	AB	AB	AB	BB	BB	BB	AA	AB	BB	BB	AB	BB	BB	AB	BB	AB	AB	BB	BB	BB	BB	BB	AA	AB	AB	AB	AB	BB	BB	BB	AB	AB	BB	AA
tplb0061f07_961	chr1A	12085774	BB	BB	BB	BB	AB	BB	AB	BB	BB	AB	AB	AB	BB	AB	AB	AB	BB	BB	BB	AB	AB	BB	BB	AB	BB	BB	AB	BB	AB	AB	BB	BB	BB	BB	BB	AB	AB	AB	AB	AB	BB	BB	BB	AB	AB	BB	AB
wsnp_Ex_c7965_13519586	chr1A	12085924	BB	BB	BB	BB	AB	BB	AB	BB	BB	AB	AB	AB	BB	AB	AB	AB	BB	BB	BB	AB	AB	BB	BB	AB	BB	BB	AB	BB	AB	AB	BB	BB	BB	BB	BB	AB	AB	AB	AB	AB	BB	BB	BB	AB	AB	BB	AB
wsnp_Ex_c7705_13139890	chr1A	12086651	BB	BB	AB	BB	BB	BB	BB	BB	BB	BB	BB	AB	BB	BB	BB	BB	BB	BB	BB	AB	BB	BB	AB	BB	BB	BB	BB	AB	AB	BB	BB	BB	BB	AB	AB	BB	BB	BB	AB	BB	BB	AB	BB	BB	BB	BB	AB
BS00077351_51	chr1A	12090261	AA	AA	AA	AA	--	AA	--	AA	AA	--	--	--	AA	--	--	--	AA	AA	AA	--	--	AA	AA	--	AA	AA	--	AA	--	--	AA	AA	AA	AA	AA	--	--	--	--	--	AA	AA	AA	--	--	AA	--
BS00077350_51	chr1A	12090262	AB	AB	AB	AB	BB	AB	BB	AB	AB	BB	BB	BB	AB	BB	BB	BB	AB	AB	AB	BB	BB	AB	AB	BB	AB	AB	BB	AB	BB	BB	AB	AB	AB	AB	AB	BB	BB	BB	BB	BB	AB	AB	AB	BB	BB	AB	BB
Excalibur_c25175_512	chr1A	12141103	AA	BB	BB	BB	BB	BB	BB	BB	AB	BB	BB	BB	BB	BB	BB	BB	BB	BB	BB	BB	BB	BB	BB	BB	AA	BB	BB	BB	BB	BB	BB	BB	BB	BB	BB	BB	BB	BB	BB	BB	BB	BB	BB	BB	BB	BB	BB
Ex_c28368_426	chr1A	12141304	AA	AA	AA	AA	AA	AA	AA	AA	AA	AA	AA	AA	AA	AA	AA	AA	AA	AA	AA	AA	AA	AA	AA	AA	AA	AA	AA	AA	AA	AA	AA	AA	AA	AA	AA	AA	AA	AA	AA	AA	AA	AA	AA	AA	AA	AA	AA
BS00023485_51	chr1A	12148430	BB	AB	AB	AB	BB	AB	BB	AB	BB	BB	BB	BB	AB	BB	BB	BB	AB	AB	AB	BB	BB	AB	AB	BB	BB	AB	BB	AB	BB	BB	AB	AB	AB	AB	AB	BB	BB	BB	BB	BB	AB	AB	AB	BB	BB	AB	BB
Tdurum_contig42479_1254	chr1A	12148513	AA	AA	AA	AA	AA	AA	AA	AA	AA	AA	AA	AA	AA	AA	AA	AA	AA	AA	AA	AA	AA	AA	AA	AA	AA	AA	AA	AA	AA	AA	AA	AA	AA	AA	AA	AA	AA	AA	AA	AA	AA	AA	AA	AA	AA	AA	AA
Ex_c4876_1221	chr1A	12149219	AA	AB	AB	AB	AA	AB	AA	AB	AA	AA	AA	AA	AB	AA	AA	AA	AB	AB	AB	AA	AA	AB	AB	AA	AA	AB	AA	AB	AA	AA	AB	AB	AB	AB	AB	AA	AA	AA	AA	AA	AB	AB	AB	AA	AA	AB	AA
Ku_c2121_1232	chr1A	12149249	BB	BB	BB	BB	BB	BB	BB	BB	BB	BB	BB	BB	BB	BB	BB	BB	BB	BB	BB	BB	BB	BB	BB	BB	BB	BB	BB	BB	BB	BB	BB	BB	BB	BB	BB	BB	BB	BB	BB	BB	BB	BB	BB	BB	BB	BB	BB
Kukri_c2121_1334	chr1A	12149351	AB	BB	BB	BB	AB	BB	AB	BB	AB	AB	AB	AB	BB	AB	AB	AB	BB	BB	BB	AB	AB	BB	BB	AB	AB	BB	AB	BB	AB	AB	BB	BB	BB	BB	BB	AB	AB	AB	AB	AB	BB	BB	BB	AB	AB	BB	AB
Tdurum_contig42479_2158	chr1A	12149414	AB	AB	AA	AB	AB	AB	AB	AA	AB	AB	AB	AA	AB	AB	AB	AB	AB	AB	AB	AA	AB	AB	AA	AB	AB	AB	AB	AA	AA	AB	AB	AB	AB	AA	AA	AA	AB	AB	AA	AB	AB	AA	AB	AB	AB	AB	AA
Tdurum_contig42479_3110	chr1A	12150366	AA	AB	AA	AA	AA	AA	AA	AA	AA	AA	AA	AA	AA	AA	AA	AA	AA	AA	AA	AA	AA	AA	AA	AA	AA	AA	AA	AA	AA	AA	AA	AA	AA	AA	AA	AA	AA	AA	AA	AA	AA	AA	AA	AA	AA	AA	AA
Kukri_c4126_208	chr1A	12150782	BB	BB	BB	BB	AB	BB	AB	BB	BB	AB	AB	AB	BB	AB	AB	AB	BB	BB	BB	AB	AB	BB	BB	AB	BB	BB	AB	BB	AB	AB	BB	BB	BB	BB	BB	AB	AB	AB	AB	AB	BB	BB	BB	AB	AB	BB	AB
Kukri_c4126_240	chr1A	12150814	AB	AA	AA	AA	AB	AA	AB	AA	AB	AB	AB	AB	AA	AB	AB	AB	AA	AA	AA	AB	AB	AA	AA	AB	AB	AA	AB	AA	AB	AB	AA	AA	AA	AA	AA	AB	AB	AB	AB	AB	AA	AA	AA	AB	AB	AA	AB
Tdurum_contig44809_1626	chr1A	12150894	AA	BB	BB	BB	BB	BB	BB	BB	AB	BB	BB	BB	BB	BB	BB	BB	BB	BB	BB	BB	BB	BB	BB	BB	AA	BB	BB	BB	BB	BB	BB	BB	BB	BB	BB	BB	BB	BB	BB	BB	BB	BB	BB	BB	BB	BB	BB
Ex_c1137_758	chr1A	12244827	AA	AA	AA	AA	AA	AA	AA	AA	AA	AA	AA	AA	AA	AA	AA	AA	AA	AA	AA	AA	AA	AA	AA	AA	AA	AA	AA	AA	AA	AA	AA	AA	AA	AA	AA	AA	AA	AA	AA	AA	AA	AA	AA	AA	AA	AA	AA
Ex_c1137_759	chr1A	12244828	AA	AA	AA	AA	AA	AA	AB	AA	AA	AA	AA	AA	AA	AA	AA	AA	AA	AA	AA	AA	AA	AA	AA	AA	AA	AA	AA	AA	AA	AA	AA	AA	AA	AA	AA	AA	AA	AA	AA	AA	AA	AA	AA	AA	AA	AA	AA
wsnp_Ex_c1137_2183772	chr1A	12246567	BB	AB	BB	BB	BB	BB	BB	BB	BB	BB	BB	BB	BB	BB	BB	BB	BB	BB	BB	BB	BB	BB	BB	BB	BB	BB	BB	BB	BB	BB	BB	BB	BB	BB	BB	BB	BB	BB	BB	BB	BB	BB	BB	BB	BB	BB	BB
Tdurum_contig42479_3800	chr1A	12246881	AA	BB	AB	BB	AA	BB	AA	AB	AA	AA	AA	AA	BB	AA	AA	AA	BB	BB	BB	AA	AA	BB	AB	AA	AA	BB	AA	AB	AA	AA	BB	BB	BB	AB	AB	AA	AA	AA	AA	AA	BB	AB	BB	AA	AA	BB	AA
BS00022667_51	chr1A	12297240	AA	AA	AA	AA	BB	AA	BB	AA	AA	BB	BB	BB	AA	BB	BB	BB	AA	AA	AA	BB	BB	AA	AA	BB	AA	AA	BB	AA	BB	BB	AA	AA	AA	AA	AA	BB	BB	BB	BB	BB	AA	AA	AA	BB	BB	AA	BB
Excalibur_c44754_312	chr1A	12312119	AA	AA	AA	AA	AA	AA	AA	AA	AA	AA	AA	AA	AA	AA	AA	AA	AA	AA	AA	AA	AA	AA	AA	AA	AA	AA	AA	AA	AA	AA	AA	AA	AA	AA	AA	AA	AA	AA	AA	AA	AA	AA	AA	AA	AA	AA	AA
RAC875_c33470_345	chr1A	12354652	BB	BB	BB	BB	BB	BB	BB	BB	BB	BB	BB	BB	BB	BB	BB	BB	BB	BB	BB	BB	BB	BB	BB	BB	BB	BB	BB	BB	BB	BB	BB	BB	BB	BB	BB	BB	BB	BB	BB	BB	BB	BB	BB	BB	BB	BB	BB
BobWhite_c6558_234	chr1A	12355809	BB	AA	BB	BB	--	BB	AB	AB	BB	--	--	--	BB	--	--	--	BB	BB	AA	--	--	BB	BB	--	BB	BB	--	BB	--	BB	BB	BB	BB	BB	BB	AA	--	--	--	--	BB	BB	BB	--	--	BB	--
BS00022701_51	chr1A	12355815	AA	BB	AB	AA	--	AA	AB	AB	AA	--	--	BB	AA	--	--	--	AA	AA	BB	BB	--	AA	AB	--	AA	AA	--	AB	BB	AB	AA	AA	AA	AB	AB	BB	--	--	BB	AB	AA	AB	AA	--	--	AA	BB
BobWhite_c18592_327	chr1A	12356525	AA	AB	AB	AA	AB	AA	AB	AA	AA	AB	AB	BB	AA	AB	AB	AB	AA	AA	AB	BB	AB	AA	AB	AB	AA	AA	AB	AB	BB	AB	AA	AA	AA	AB	AB	--	AB	AB	BB	AB	AA	AB	AA	AB	AB	AA	BB
RAC875_c16352_326	chr1A	12357117	AB	BB	AB	AB	BB	AB	BB	AA	AB	BB	BB	BB	AB	BB	BB	BB	AB	AB	BB	BB	BB	AB	AB	BB	AB	AB	BB	AB	BB	BB	AB	AB	AB	AB	AB	AB	BB	BB	BB	BB	AB	AB	AB	BB	BB	AB	BB
RAC875_c34888_65	chr1A	12361191	AB	BB	AB	AB	BB	AB	BB	AB	AB	BB	BB	BB	AB	BB	BB	BB	AB	AB	BB	BB	BB	AB	AB	BB	AB	AB	BB	AB	BB	BB	AB	AB	AB	AB	AB	BB	BB	BB	BB	BB	AB	AB	AB	BB	BB	AB	BB
RAC875_c25125_210	chr1A	12361326	AA	AA	AA	AA	AA	AA	AA	AB	AA	AA	AA	AA	AA	AA	AA	AA	AA	AA	AA	AA	AA	AA	AA	AA	AA	AA	AA	AA	AA	AA	AA	AA	AA	AA	AA	AB	AA	AA	AA	AA	AA	AA	AA	AA	AA	AA	AA
RAC875_c22821_542	chr1A	12450593	AA	AA	BB	BB	--	BB	--	BB	AB	--	--	--	BB	--	--	--	BB	BB	AB	--	--	BB	BB	--	AA	BB	--	BB	--	BB	BB	BB	BB	BB	BB	--	--	--	--	BB	BB	AA	BB	--	--	BB	--
RAC875_c22821_479	chr1A	12450656	AA	AA	AA	AA	--	AA	--	AA	AA	--	--	--	AA	--	--	--	AA	AA	AA	--	--	AA	AA	--	AA	AA	--	AA	--	--	AA	AA	AA	AA	AA	--	--	--	--	--	AA	AA	AA	--	--	AA	--
BS00022270_51	chr1A	12503970	BB	BB	AA	AB	BB	AA	BB	AA	AB	BB	BB	BB	AA	BB	BB	BB	AA	AA	BB	BB	BB	AA	AA	BB	BB	AA	BB	AA	BB	BB	AA	AA	AA	AA	AA	BB	BB	BB	BB	BB	AA	BB	AA	BB	BB	AA	BB
BS00110709_51	chr1A	12504004	BB	BB	AA	AA	BB	AA	BB	AA	AB	BB	BB	BB	AA	BB	BB	BB	AA	AA	BB	BB	BB	AA	AA	BB	BB	AA	BB	AA	BB	BB	AA	AA	AA	AA	AA	BB	BB	BB	BB	BB	AA	BB	AA	BB	BB	AA	BB
BS00074370_51	chr1A	12565358	AB	AB	AB	AB	AA	AB	AA	AB	AB	AA	AA	AB	AB	AA	AA	AA	AB	AB	AB	BB	AA	AB	AB	AA	AB	AB	AA	BB	AA	AA	AB	AB	AB	BB	AB	AA	AA	AA	AA	AA	AB	AB	AB	AA	AA	AB	AB
BS00074369_51	chr1A	12565400	AB	AB	BB	AB	AB	AB	AB	BB	AB	AB	AB	BB	AB	AA	AA	AB	AB	AB	AB	BB	AB	AB	BB	AB	AB	AB	AB	BB	BB	AB	AB	AB	AB	BB	BB	--	AB	AB	BB	AB	AB	BB	AB	AB	AB	AB	BB
BobWhite_c27474_65	chr1A	12711830	AB	AB	BB	AB	AB	AB	AB	BB	AB	AB	AB	BB	AB	AA	AA	AB	AB	AB	AB	AB	AB	AB	BB	AB	AB	AB	AB	AB	BB	AB	AB	AB	AA	AB	BB	AB	AB	AB	BB	AB	AA	BB	AB	AB	AB	AB	BB
BobWhite_c27474_124	chr1A	12711994	AB	AB	AB	AB	BB	AB	BB	AB	AB	BB	BB	BB	AB	BB	BB	BB	AB	AB	AB	BB	BB	AB	AB	BB	AB	AB	BB	AB	BB	BB	AB	AB	AB	AB	AB	BB	BB	BB	BB	BB	AB	AB	AB	BB	BB	AB	BB
BobWhite_c27474_154	chr1A	12711994	AB	AB	AB	AB	AB	AB	AB	AB	AB	AB	AB	AB	AB	AB	AB	AB	AB	AB	AB	AB	AB	AB	AB	AB	AB	AB	AB	AB	AB	AB	AB	AB	AB	AB	AB	AB	AB	AB	AB	AB	AB	AB	AB	AB	AB	AB	AB
Kukri_c41943_535	chr1A	12799643	AB	AA	AA	AA	AB	AA	AB	AA	AB	AB	AB	AB	AA	AB	AB	AB	AA	AA	AB	AB	AB	AA	AA	AB	AB	AA	AB	AA	AB	AB	AA	AA	AA	AA	AA	AB	AB	AB	AB	AB	AB	AA	AA	AB	AB	AA	AB
Excalibur_c101903_902	chr1A	12803700	AB	AB	AB	AB	AB	AB	AB	AB	AB	AB	AB	AB	AB	BB	BB	AB	AB	AB	AB	BB	AB	AB	AB	AB	AB	AB	AB	BB	AB	AB	AB	AB	BB	BB	AB	BB	AB	AB	AB	AB	BB	AB	AB	AB	AB	AB	AB
Excalibur_c48152_818	chr1A	12879549	BB	AA	AB	BB	AA	BB	AA	AB	BB	AA	AA	AA	BB	AA	AA	AA	BB	BB	BB	AA	AA	BB	AB	AA	BB	BB	AA	AB	AA	AA	BB	BB	BB	AB	AB	AA	AA	AA	AA	AA	BB	AB	BB	AA	AA	BB	AA
Excalibur_c48152_563	chr1A	12879804	BB	BB	BB	BB	AB	BB	AB	BB	BB	AB	AB	AB	BB	AB	AB	AB	BB	BB	BB	AB	AB	BB	BB	AB	BB	BB	AB	BB	AB	AB	BB	BB	BB	BB	BB	AB	AB	AB	AB	AB	BB	BB	BB	AB	AB	BB	AB
Kukri_c13513_878	chr1A	12881801	AA	--	AA	AA	BB	AA	BB	AA	AA	BB	BB	BB	AA	BB	BB	BB	AA	AA	AA	BB	BB	AA	AA	BB	AA	AA	BB	AA	BB	BB	AA	AA	AA	AA	AA	BB	BB	BB	BB	BB	AA	AA	AA	BB	BB	AA	BB
RAC875_c13855_882	chr1A	13109696	AB	AB	AB	AA	AA	AB	AA	BB	AB	AA	AA	AB	AB	AA	AA	AA	AA	AA	AA	AB	AA	AB	AB	AA	AB	AA	AA	AB	AB	AA	AB	AA	AB	BB	AB	AB	AA	AA	AB	AA	AB	BB	AB	AA	AA	AA	AB
Ex_c21139_812	chr1A	13112715	BB	BB	AB	BB	BB	BB	BB	BB	BB	BB	BB	AB	BB	BB	BB	BB	BB	BB	BB	BB	BB	BB	BB	BB	BB	BB	BB	BB	BB	BB	BB	BB	BB	BB	BB	BB	BB	BB	BB	BB	BB	AB	BB	BB	BB	BB	AB
RAC875_c20875_753	chr1A	13209772	BB	AB	AA	AA	AA	AA	AA	AA	AB	AA	AA	AA	AA	AA	AA	AA	AA	AA	AA	AA	AA	AA	AA	AA	BB	AA	AA	AA	AA	AA	AA	AA	AA	AA	AA	AA	AA	AA	AA	AA	BB	AA	AA	AA	AA	AA	AA
BobWhite_s66792_249	chr1A	13209983	BB	AB	BB	BB	BB	BB	BB	BB	BB	BB	BB	BB	BB	BB	BB	BB	BB	BB	BB	BB	BB	BB	BB	BB	BB	BB	BB	BB	BB	BB	BB	BB	BB	BB	BB	BB	BB	BB	BB	BB	BB	BB	BB	BB	BB	BB	BB
BobWhite_c685_1231	chr1A	13210195	AB	AB	AB	AB	AB	AB	--	BB	AB	AB	AB	AB	AB	AB	AB	AB	AB	AB	AB	AB	AB	AB	AB	AB	AB	AB	AB	AB	BB	AB	AB	AB	AB	AB	AB	BB	AB	AB	BB	AB	AB	AB	AB	AB	AB	AB	AB
Excalibur_c23515_1177	chr1A	13211459	BB	BB	AB	BB	BB	BB	AA	AA	BB	BB	BB	AB	BB	BB	BB	BB	BB	BB	BB	BB	BB	BB	BB	BB	BB	BB	BB	BB	BB	BB	BB	BB	BB	BB	BB	AA	BB	BB	BB	BB	BB	AB	BB	BB	BB	BB	AB
BS00083459_51	chr1A	13213958	BB	BB	BB	BB	BB	BB	BB	BB	BB	BB	BB	--	BB	BB	BB	BB	BB	BB	BB	--	BB	BB	BB	BB	BB	BB	BB	BB	--	BB	BB	BB	BB	BB	BB	BB	BB	BB	--	BB	BB	BB	BB	BB	BB	BB	--
Excalibur_c10065_570	chr1A	13249165	AB	AB	AB	AB	AB	AB	AB	AB	AB	AB	AB	AB	AB	AB	AB	AB	AB	AB	AB	AB	AB	AB	AB	AB	AB	AB	AB	AB	AB	AB	AB	AB	AB	AA	AB	AB	AB	BB	AB	AB	AB	AB	AB	AB	AB	AB	AB
Kukri_c964_1482	chr1A	13251812	AB	BB	AB	AB	BB	BB	BB	AB	AB	BB	BB	BB	BB	BB	BB	BB	AB	AB	AB	AB	BB	BB	AB	BB	AB	AB	BB	AB	AB	BB	BB	AB	--	AB	AB	BB	BB	BB	AB	BB	AB	BB	BB	BB	BB	AB	BB
RAC875_c50463_808	chr1A	13365167	BB	BB	AB	AB	BB	AB	BB	BB	BB	BB	BB	BB	AB	BB	BB	BB	AB	AB	AB	BB	BB	AB	AB	BB	BB	AB	BB	AB	BB	BB	AB	AB	BB	BB	AB	BB	BB	BB	BB	BB	BB	AB	AB	BB	BB	AB	BB
RAC875_c7031_488	chr1A	13369037	AA	--	BB	BB	--	--	--	--	AA	--	--	BB	--	--	--	--	BB	BB	BB	--	--	--	BB	--	AA	BB	--	BB	--	BB	--	BB	--	BB	BB	--	--	--	--	BB	AA	BB	--	--	--	BB	BB
Excalibur_c10065_411	chr1A	13459008	BB	BB	BB	BB	BB	BB	BB	BB	BB	BB	BB	BB	BB	BB	BB	BB	BB	BB	BB	BB	BB	BB	BB	BB	BB	BB	BB	BB	BB	BB	BB	BB	BB	BB	BB	BB	BB	BB	BB	BB	BB	BB	BB	BB	BB	BB	BB
Kukri_c2464_560	chr1A	13459037	AA	AA	AA	AA	AA	AA	AA	AA	AA	AA	AA	AA	AA	AB	AB	AA	AA	AA	AA	AB	AA	AA	AA	AA	AA	AA	AA	AB	AA	AA	AA	AA	AB	AB	AA	AB	AA	AA	AA	AA	AB	AA	AA	AA	AA	AA	AA
Kukri_c2464_592	chr1A	13459069	AA	AA	AA	AA	AA	AA	AA	AA	AA	AA	AA	AA	AA	AB	AB	AA	AA	AA	AA	AB	AA	AA	AA	AA	AA	AA	AA	AB	AA	AA	AA	AA	AB	BB	AA	AB	AA	AA	AA	AA	AB	AA	AA	AA	AA	AA	AA
BS00022458_51	chr1A	13459611	AA	AA	--	AA	AA	AA	BB	AA	AA	BB	BB	AA	AA	BB	AA	AA	AA	AA	AA	AA	AA	AA	AA	AA	BB	AA	AA	AA	AA	BB	AA	AA	AA	AA	AA	AA	AA	AA	AA	AA	AA	BB	AA	AA	BB	AA	AA
BS00009968_51	chr1A	13462715	AA	AA	AA	AA	AA	AA	AA	AA	AA	AA	AA	AA	AA	AA	AA	AA	AA	AA	AA	AA	AA	AA	AA	AA	AA	AA	AA	AA	AA	AA	AA	AA	AA	AA	AA	AA	AA	AA	AA	AA	AA	AA	AA	AA	AA	AA	AA
Kukri_c5756_2042	chr1A	13466279	BB	BB	AA	BB	BB	BB	BB	AB	BB	BB	BB	AA	BB	BB	BB	BB	BB	BB	BB	AA	BB	BB	AA	BB	BB	BB	BB	AA	AA	BB	BB	BB	BB	AA	AA	AB	BB	BB	AA	BB	BB	AA	BB	BB	BB	BB	AA
wsnp_Ex_c19717_28713417	chr1A	13466319	AA	AA	AA	AA	AA	AA	AA	AA	AA	AA	AA	AA	AA	AA	AA	AA	AA	AA	AA	AA	AA	AA	AA	AA	AA	AA	AA	AA	AA	AA	AA	AA	AA	AA	AA	AA	AA	AA	AA	AA	AA	AA	AA	AA	AA	AA	AA
wsnp_Ku_c5756_10191339	chr1A	13467391	BB	BB	BB	BB	AB	BB	AB	AB	BB	AB	AB	AB	BB	AB	AB	AB	BB	BB	BB	AB	AB	BB	BB	AB	BB	BB	AB	BB	AB	AB	BB	BB	AB	BB	BB	AB	AB	AB	AB	AB	BB	BB	BB	AB	AB	BB	AB
RAC875_c14185_58	chr1A	13469235	BB	BB	BB	BB	BB	BB	BB	BB	BB	BB	BB	BB	BB	BB	BB	BB	BB	BB	BB	BB	BB	BB	BB	BB	BB	BB	BB	BB	BB	BB	BB	BB	BB	BB	BB	BB	BB	BB	BB	BB	BB	BB	BB	BB	BB	BB	BB
Excalibur_c7252_840	chr1A	13469299	AA	AA	AB	AA	AA	AA	AA	AB	AA	AA	AA	AB	AA	AA	AA	AA	AA	AA	AA	AA	AA	AA	AA	AA	AA	AA	AA	AA	AA	AA	AA	AA	AA	AA	AA	AB	AA	AA	AA	AA	AA	AB	AA	AA	AA	AA	AB
wsnp_Ex_c7252_12453079	chr1A	13469523	AB	AB	AB	AB	AB	AB	AB	AB	AB	AB	AB	AB	AB	AB	AB	AB	AB	AB	AB	AB	AB	AB	AB	AB	AB	AB	AB	AB	AB	AB	AB	AB	AB	AB	AB	AB	AB	AB	AB	AB	AB	AB	AB	AB	AB	AB	AB
wsnp_Ex_c7252_12452995	chr1A	13469607	AB	AB	AA	AA	AA	AA	AA	AA	AB	AA	AA	AA	AA	AA	AA	AA	AA	AA	AA	AA	AA	AA	AA	AA	AB	AA	AA	AA	AA	AA	AA	AA	AA	AA	AA	AA	AA	AA	AA	AA	AB	AA	AA	AA	AA	AA	AA
BS00079071_51	chr1A	13557358	AA	AA	AA	AA	--	AA	--	--	AA	--	--	--	AA	--	--	--	AA	AA	AA	--	--	AA	AA	--	AA	AA	--	AA	--	--	AA	AA	--	AA	AA	--	--	--	--	--	AA	AA	AA	--	--	AA	--
BobWhite_c1265_247	chr1A	13558522	BB	BB	BB	BB	BB	BB	BB	BB	BB	BB	BB	BB	BB	BB	BB	BB	BB	BB	BB	BB	BB	BB	BB	BB	BB	BB	BB	BB	BB	BB	BB	BB	BB	BB	BB	BB	BB	BB	BB	BB	BB	BB	BB	BB	BB	BB	BB
Excalibur_c20921_163	chr1A	13563196	AA	AB	AA	AA	AA	AA	AA	AA	AA	AA	AA	AA	AA	AA	AA	AA	AA	AA	AA	AA	AA	AA	AA	AA	AA	AA	AA	AA	AA	AA	AA	AA	AA	AA	AA	AA	AA	AA	AA	AA	AA	AA	AA	AA	AA	AA	AA
RAC875_c23587_548	chr1A	13563242	AB	AA	AB	AB	AB	AA	AA	AB	AA	AA	AA	AB	AA	AA	AA	AA	AA	AA	AB	AA	AA	AA	AB	AB	AB	AB	AB	AA	AB	AA	AB	AA	AA	AA	AB	AA	AB	AB	AB	AB	AA	AB	AA	AB	AA	AA	AB
IAAV3809	chr1A	13563286	BB	BB	AB	BB	BB	BB	BB	BB	BB	BB	BB	AB	BB	BB	BB	BB	BB	BB	BB	AB	BB	BB	AB	BB	BB	BB	BB	AB	AB	BB	BB	BB	BB	AB	AB	BB	BB	BB	AB	BB	BB	AB	BB	BB	BB	BB	AB
RAC875_c23587_447	chr1A	13563342	AB	AA	AB	AB	AB	AA	AA	AB	AA	AA	AA	AB	AA	AA	AA	AA	AA	AA	AB	AA	AA	AA	AB	AB	AB	AB	AB	AA	AB	AA	AB	AA	AA	AA	AB	AA	AB	AB	AB	AB	AA	AB	AA	AB	AA	AA	AB
BS00081680_51	chr1A	13563546	BB	BB	AB	AB	BB	AB	BB	BB	BB	BB	BB	BB	AB	BB	BB	BB	AB	AB	AB	BB	BB	AB	AB	BB	BB	AB	BB	AB	BB	BB	AB	AB	BB	AB	AB	BB	BB	BB	BB	BB	BB	AB	AB	BB	BB	AB	BB
BS00081682_51	chr1A	13563601	BB	BB	BB	BB	BB	BB	BB	BB	BB	BB	BB	BB	BB	BB	BB	BB	BB	BB	BB	BB	BB	BB	BB	BB	BB	BB	BB	BB	BB	BB	BB	BB	BB	BB	BB	BB	BB	BB	BB	BB	BB	BB	BB	BB	BB	BB	BB
RAC875_c23587_271	chr1A	13563616	BB	BB	BB	BB	BB	BB	BB	BB	BB	BB	BB	BB	BB	BB	BB	BB	BB	BB	BB	BB	BB	BB	BB	BB	BB	BB	BB	BB	BB	BB	BB	BB	BB	BB	BB	BB	BB	BB	BB	BB	BB	BB	BB	BB	BB	BB	BB
BS00101309_51	chr1A	13657082	BB	BB	BB	BB	BB	BB	BB	BB	BB	BB	BB	BB	BB	BB	BB	BB	BB	BB	BB	BB	BB	BB	BB	BB	BB	BB	BB	BB	BB	BB	BB	BB	BB	BB	BB	BB	BB	BB	BB	BB	BB	BB	BB	BB	BB	BB	BB
CAP7_c3847_204	chr1A	13657282	AA	AA	AA	AA	AA	AA	AA	AA	AA	AA	AA	AA	AA	AA	AA	AA	AA	AA	AA	AA	AA	AA	AA	AA	AA	AA	AA	AA	AA	AA	AA	AA	AA	AA	AA	AA	AA	AA	AA	AA	AA	AA	AA	AA	AA	AA	AA
Tdurum_contig75476_167	chr1A	13775003	BB	AA	BB	BB	AA	BB	AA	AB	BB	AA	AA	AA	BB	AA	AA	AA	BB	BB	BB	AA	AA	BB	BB	AA	BB	BB	AA	BB	AA	AA	BB	BB	AA	BB	BB	AB	AA	AA	AA	AA	BB	BB	BB	AA	AA	BB	AA
Tdurum_contig75476_721	chr1A	13775649	AA	BB	AA	AA	AA	AA	AA	AA	AA	AA	AA	AA	AA	AA	AA	AA	AA	AA	AA	AA	AA	AA	AA	AA	AA	AA	AA	AA	AA	AA	AA	AA	AA	AA	AA	AA	AA	AA	AA	AA	AA	AA	AA	AA	AA	AA	AA
CAP11_c65_237	chr1A	13775651	AA	AA	AA	AA	BB	AA	BB	BB	AA	BB	BB	AB	AA	BB	BB	BB	AA	AA	AA	AB	BB	AA	AA	BB	AA	AA	BB	AA	AB	BB	AA	AA	BB	AA	AA	BB	BB	BB	AB	BB	AA	AA	AA	BB	BB	AA	AB
BS00098484_51	chr1A	13841922	AB	BB	AB	BB	BB	AB	BB	BB	AB	BB	BB	AB	AB	BB	BB	BB	BB	BB	AB	AB	BB	AB	AB	BB	AB	BB	BB	AB	AB	BB	AB	BB	BB	AA	AB	BB	BB	BB	AB	BB	AB	AA	AB	BB	BB	BB	AB
Tdurum_contig83113_134	chr1A	13851667	AA	AA	AA	AA	BB	AA	--	BB	AA	BB	BB	BB	AA	BB	BB	BB	AA	AA	AA	BB	BB	AA	AA	BB	AA	AA	BB	AA	BB	BB	AA	AA	BB	AA	AA	BB	BB	BB	BB	BB	AA	AB	AA	BB	BB	AA	BB
BS00022443_51	chr1A	13873305	AA	AA	AA	AA	BB	AA	BB	BB	AA	BB	BB	BB	AA	BB	BB	BB	AA	AA	AA	BB	BB	AA	AA	AB	AA	AA	BB	AA	AB	BB	AA	AA	BB	AA	AA	BB	BB	AB	AB	BB	AA	AA	AA	AB	BB	AA	BB
Tdurum_contig40655_227	chr1A	13928491	BB	BB	BB	BB	BB	BB	BB	BB	BB	BB	BB	BB	BB	BB	BB	BB	BB	BB	BB	BB	BB	BB	BB	BB	BB	BB	BB	BB	BB	BB	BB	BB	BB	BB	BB	BB	BB	BB	BB	BB	BB	BB	BB	BB	BB	BB	BB
Excalibur_c105151_200	chr1A	13938773	BB	BB	AB	BB	AB	BB	AB	AA	BB	AB	AB	AA	BB	AB	AB	AB	BB	BB	BB	AA	AB	BB	AB	AB	BB	BB	AB	AB	AA	AB	BB	BB	AB	AB	AB	AA	AB	AB	AA	AB	BB	AB	BB	AB	AB	BB	AA
Kukri_rep_c108031_378	chr1A	13938818	AB	AB	AB	AB	AA	AB	AA	AA	AB	AA	AA	AA	AB	AA	AA	AA	AB	AB	AB	AA	AA	AB	AB	AA	AB	AB	AA	AB	AA	AA	AB	AB	AA	AB	AB	AA	AA	AA	AA	AA	AB	AB	AB	AA	AA	AB	AA
Tdurum_contig52332_94	chr1A	13939234	AA	AA	AA	AA	AB	AA	AB	AB	AA	AB	AB	BB	AA	AB	AB	AB	AA	AA	AA	BB	AB	AA	AA	AB	AA	AA	AB	AA	BB	AB	AA	AA	AB	AA	AA	AB	AB	AB	BB	AB	AA	AA	AA	AB	AB	AA	BB
IAAV7856	chr1A	13939283	AB	AB	AB	AB	BB	AB	AB	BB	AB	BB	AB	BB	AB	BB	BB	AB	AA	AA	AB	BB	AB	AB	AB	AB	AB	AB	BB	AB	AB	AB	BB	AA	BB	BB	AB	BB	BB	AB	AB	BB	BB	BB	AB	AB	AB	AA	BB
BS00022977_51	chr1A	13958504	BB	BB	BB	BB	AA	BB	--	AA	BB	AA	AA	AA	BB	AA	AA	AA	BB	BB	BB	AA	AA	BB	BB	AA	BB	BB	AA	BB	AA	AB	BB	BB	AA	BB	BB	AA	AA	AA	AA	AA	BB	BB	BB	AA	AA	BB	AA
BS00100287_51	chr1A	13958553	AA	AA	AA	AA	BB	AA	BB	BB	AA	BB	BB	BB	AA	BB	BB	BB	AA	AA	AA	BB	BB	AA	AB	BB	AA	AA	BB	AB	BB	BB	AA	AA	BB	AB	AB	BB	BB	BB	BB	BB	AA	AA	AA	BB	BB	AA	BB
Tdurum_contig50845_215	chr1A	13958602	BB	BB	BB	BB	AA	BB	AA	AA	BB	AA	AA	AA	BB	AA	AA	AA	BB	BB	BB	AA	AA	BB	BB	AA	BB	BB	AA	BB	AA	AB	BB	BB	AA	BB	BB	AA	AA	AA	AA	AA	BB	BB	BB	AA	AA	BB	AA
Tdurum_contig50845_82	chr1A	13958737	AA	AA	AA	AA	BB	AA	AB	BB	AA	BB	BB	BB	AA	BB	BB	BB	AA	AA	AA	BB	BB	AA	AA	BB	AA	AA	BB	AA	BB	BB	AA	AA	BB	AA	AA	BB	BB	BB	BB	BB	AA	AA	AA	BB	BB	AA	BB
Ex_c17168_1216	chr1A	13969269	BB	AB	AB	AB	AA	AB	AA	AA	AB	AA	AA	AA	BB	AA	AA	AA	AB	AB	AB	BB	AA	AB	BB	AA	AB	BB	AA	BB	BB	AA	AB	AB	AA	AB	AB	AA	AA	BB	BB	AA	BB	AB	AB	AA	BB	AB	AA
Excalibur_c20777_315	chr1A	13991861	AB	BB	AB	AB	AA	AB	AA	AA	AB	AA	AA	AA	AB	AA	AA	AA	AB	AB	AB	AA	AA	AB	AB	AA	AB	AB	AA	AB	AA	AA	AB	AB	AA	AB	AB	AA	AA	AA	AA	AA	AB	AB	AB	AA	AA	AB	AA
IAAV839	chr1A	13993395	BB	AA	AA	AA	AA	AA	AB	AA	AA	AA	AA	AA	AA	AA	AA	AA	AA	AA	AA	AA	AA	AA	BB	AA	AA	BB	AA	AA	AA	AA	AA	AA	AA	AA	AA	AA	AA	BB	AA	AA	AA	AA	AA	AA	AA	AA	AA
BS00026453_51	chr1A	14049578	BB	BB	BB	BB	AA	BB	AA	--	BB	AA	AA	AA	BB	AA	AA	AA	BB	BB	BB	AA	AA	BB	BB	AA	BB	BB	AA	BB	AA	AA	BB	BB	--	BB	BB	AA	AA	AA	AA	AA	BB	BB	BB	AA	AA	BB	AA
BS00078401_51	chr1A	14051512	BB	BB	BB	BB	BB	BB	BB	--	BB	BB	BB	BB	BB	BB	BB	BB	BB	BB	BB	BB	BB	BB	BB	BB	BB	BB	BB	BB	BB	BB	BB	BB	--	BB	BB	BB	BB	BB	BB	BB	BB	BB	BB	BB	BB	BB	BB
BS00077492_51	chr1A	14155815	AA	BB	AA	AA	--	BB	AB	--	AA	--	--	--	BB	--	--	--	AA	AA	BB	--	--	BB	AA	--	AA	AA	--	AA	--	--	BB	AA	--	BB	AA	--	--	--	--	AB	BB	BB	BB	--	--	AA	--
BS00110358_51	chr1A	14156502	BB	BB	BB	BB	BB	AB	BB	BB	BB	BB	BB	BB	AB	BB	BB	BB	BB	BB	AB	BB	BB	AB	BB	BB	BB	BB	BB	BB	BB	BB	AB	BB	BB	AB	BB	BB	BB	BB	BB	BB	AB	AB	AB	BB	BB	BB	BB
Tdurum_contig78972_251	chr1A	14303169	AA	AA	AA	AA	AA	AA	AA	AA	AA	AA	AA	AA	AA	AA	AA	AA	AA	AA	AA	AA	AA	AA	AA	AA	AA	AA	AA	AA	AA	AA	AA	AA	AA	AA	AA	AA	AA	AA	AA	AA	AA	AA	AA	AA	AA	AA	AA
RFL_Contig1118_65	chr1A	14315528	BB	BB	BB	BB	BB	AB	BB	BB	BB	BB	BB	BB	AB	BB	BB	BB	BB	BB	AB	BB	BB	AB	BB	BB	BB	BB	BB	BB	BB	BB	AB	BB	BB	AB	BB	BB	BB	BB	BB	BB	AB	AA	AB	BB	BB	BB	BB
RFL_Contig1118_1073	chr1A	14316536	BB	BB	BB	BB	BB	AA	BB	BB	AB	BB	BB	BB	AA	BB	BB	BB	BB	BB	AA	BB	BB	AA	BB	BB	BB	BB	BB	BB	BB	BB	AA	BB	BB	AA	BB	BB	BB	BB	BB	BB	AA	AA	AA	BB	BB	BB	BB
CAP7_c1645_359	chr1A	14317040	BB	BB	BB	BB	AB	AB	AB	AB	BB	AB	AB	AB	AB	AB	AB	AB	BB	BB	AB	AB	AB	AB	BB	AB	BB	BB	AB	BB	AB	AB	AB	BB	BB	AB	BB	AA	AB	AB	AB	AB	AB	AB	AB	AB	AB	BB	AB
Jagger_c2152_123	chr1A	14703812	AA	AA	AB	AB	AB	AB	AB	AA	AA	AB	AB	AB	AA	AA	AB	AB	AB	AB	AB	AA	AB	AB	AB	AB	AA	AB	AB	AB	AA	AB	AB	AB	AB	AA	AA	AA	AB	AA	AA	AB	AB	AB	AB	AB	AB	AB	AB
RAC875_c41481_283	chr1A	14978050	AA	AA	AA	AA	AA	AA	AA	AA	AA	AA	AA	AA	AA	AA	AA	AA	AA	AA	AA	AA	AA	AA	AA	AA	AA	AA	AA	AA	AA	AA	AA	AA	AA	AA	AA	AA	AA	AA	AA	AA	AA	AA	AA	AA	AA	AA	AA
Kukri_c8592_121	chr1A	15226317	AA	AA	AA	AA	AA	AA	AA	AA	AA	AA	AA	AA	AA	AA	AA	AA	AA	AA	AA	AA	AA	AA	AA	AA	AA	AA	AA	AA	AA	AA	AA	AA	AA	AA	AA	AA	AA	AA	AA	AA	AA	AA	AA	AA	AA	AA	AA
GENE-3569_500	chr1A	15226573	AA	AA	AB	AA	AA	AA	AA	AA	AA	AA	AA	AB	AA	AA	AA	AA	AA	AA	AA	AB	AA	AA	AB	AA	AA	AA	AA	AB	AB	AA	AA	AA	AA	AB	AB	AA	AA	AA	AB	AA	AA	AB	AA	AA	AA	AA	AB
BobWhite_c1890_712	chr1A	15230779	AB	BB	BB	BB	BB	AB	BB	BB	AB	BB	BB	BB	AB	BB	BB	BB	BB	BB	AB	BB	BB	AB	BB	BB	AB	BB	BB	BB	BB	BB	AB	BB	BB	AB	BB	BB	BB	BB	BB	BB	AB	AB	AB	BB	BB	BB	BB
Tdurum_contig61492_458	chr1A	15234175	BB	BB	BB	BB	AB	BB	AB	BB	BB	AB	AB	AB	BB	AB	AB	AB	BB	BB	BB	AB	AB	BB	BB	AB	BB	BB	AB	BB	AB	AB	BB	BB	BB	BB	BB	AB	AB	AB	AB	AB	BB	BB	BB	AB	AB	BB	AB
RAC875_c54245_88	chr1A	15234275	BB	BB	BB	BB	AB	BB	AB	BB	BB	AB	AB	AB	BB	AB	AB	AB	BB	BB	BB	AB	AB	BB	BB	AB	BB	BB	AB	BB	AB	AB	BB	BB	BB	BB	BB	AB	AB	AB	AB	AB	BB	BB	BB	AB	AB	BB	AB
Tdurum_contig61492_684	chr1A	15234401	BB	BB	BB	BB	AA	BB	AA	BB	BB	AA	AA	AA	BB	AA	AA	AA	BB	BB	BB	AA	AA	BB	BB	AA	BB	BB	AA	BB	AA	AA	BB	BB	BB	BB	BB	AA	AA	AA	AA	AA	BB	BB	BB	AA	AA	BB	AA
D_GA8KES402HLZBX_181	chr1A	15824772	BB	BB	BB	BB	BB	BB	BB	BB	BB	BB	BB	BB	BB	BB	BB	BB	BB	BB	BB	BB	BB	BB	BB	BB	BB	BB	BB	BB	BB	BB	BB	BB	BB	BB	BB	BB	BB	BB	BB	BB	BB	BB	BB	BB	BB	BB	BB
BS00082266_51	chr1A	16170600	BB	BB	BB	BB	AA	BB	AA	BB	BB	AA	AA	AB	BB	AA	AA	AA	BB	BB	BB	AB	AA	BB	BB	AA	BB	BB	AA	BB	AB	AA	BB	BB	BB	BB	BB	AB	AA	AA	AB	AA	BB	BB	BB	AA	AA	BB	AB
BS00022472_51	chr1A	16170650	BB	BB	BB	BB	BB	BB	AB	BB	BB	BB	BB	BB	BB	BB	BB	BB	BB	BB	BB	BB	BB	BB	BB	BB	BB	BB	BB	BB	BB	BB	BB	BB	BB	BB	BB	BB	BB	BB	BB	BB	BB	BB	BB	BB	BB	BB	BB
BS00064536_51	chr1A	16185245	AA	AA	AA	AA	BB	AA	BB	AA	AA	BB	BB	BB	AA	BB	BB	BB	AA	AA	AA	BB	BB	AA	AA	BB	AA	AA	BB	AA	BB	BB	AA	AA	AA	AA	AA	BB	BB	BB	BB	BB	AA	AA	AA	BB	BB	AA	BB
BS00003761_51	chr1A	16186258	AA	AA	AA	AA	AB	AA	AB	AA	AA	AB	AB	AB	AA	AB	AB	AB	AA	AA	AA	AB	AB	AA	AA	AB	AA	AA	AB	AA	AB	AB	AA	AA	AA	AA	AA	AB	AB	AB	AB	AB	AA	AA	AA	AB	AB	AA	AB
IACX5892	chr1A	16186359	AA	AA	AA	AA	AB	AA	AB	AA	AA	AB	AB	AB	AA	AB	AB	AB	AA	AA	AA	AB	AB	AA	AA	AB	AA	AA	AB	AA	AB	AB	AA	AA	AA	AA	AA	AB	AB	AB	AB	AB	AA	AA	AA	AB	AB	AA	AB
wsnp_BF200531A_Ta_2_1	chr1A	16230127	BB	AA	AA	AA	AA	BB	AA	BB	BB	AA	AA	AA	BB	AA	AA	AA	AA	AA	BB	AA	AA	BB	AA	AA	BB	BB	AA	AA	AA	AA	BB	AA	BB	BB	AA	AA	AA	AA	AA	AA	BB	BB	BB	AA	AA	AA	AA
D_GA8KES402HUUGV_172	chr1A	16230663	AA	AB	BB	AB	AB	AB	AB	AA	AB	AB	AB	BB	AB	AB	AB	AB	AB	AB	AB	BB	AB	AB	AA	AB	AA	AB	AB	AA	AA	AB	AB	AB	AB	BB	BB	AA	AB	AB	AA	AB	AB	BB	AB	AB	AB	AB	BB
BobWhite_c20993_364	chr1A	17101200	BB	BB	BB	BB	BB	BB	BB	BB	BB	BB	BB	BB	BB	BB	BB	BB	BB	BB	BB	BB	BB	BB	BB	BB	BB	BB	BB	BB	BB	BB	BB	BB	BB	BB	BB	BB	BB	--	BB	BB	BB	BB	BB	BB	BB	BB	BB
IAAV1469	chr1A	18281984	AA	AA	AA	AB	BB	AA	--	AA	AA	BB	BB	BB	AA	BB	BB	BB	AA	AA	AA	BB	BB	AA	AA	BB	AA	AA	BB	AA	BB	BB	AA	AA	AA	AA	AA	BB	BB	BB	BB	BB	AA	AA	AA	AB	BB	AA	BB
RAC875_c59712_105	chr1A	18282248	AA	AA	AA	AA	AA	AA	AA	AA	AA	AA	AA	AA	AA	AA	AA	AA	AA	AA	AA	AA	AA	AA	AA	AA	AA	AA	AA	AA	AA	AA	AA	AA	AA	AA	AA	AA	AA	AA	AA	AA	AA	AA	AA	AA	AA	AA	AA
Excalibur_c31869_685	chr1A	18282420	BB	BB	BB	BB	BB	BB	BB	BB	BB	BB	BB	BB	BB	BB	BB	BB	BB	BB	BB	BB	BB	BB	BB	BB	BB	BB	BB	BB	BB	BB	BB	BB	BB	BB	BB	BB	BB	BB	BB	BB	BB	BB	BB	BB	BB	BB	BB
BS00022738_51	chr1A	19687221	AB	AB	AB	AB	BB	AB	BB	AB	AB	BB	BB	BB	AB	BB	BB	BB	AB	AB	AB	BB	BB	AB	AB	BB	AB	AB	BB	AB	BB	BB	AB	AB	AB	AB	AB	BB	BB	BB	BB	BB	AB	AB	AB	BB	BB	AB	BB
BobWhite_c46501_92	chr1A	19687268	AB	AB	AB	AB	AA	AB	AA	AB	AB	AA	AA	AA	AB	AA	AA	AA	AB	AB	AB	AA	AA	AB	AB	AA	AB	AB	AA	AB	AA	AA	AB	AB	AB	AB	AB	AA	AA	AA	AA	AA	AB	AB	AB	AA	AA	AB	AA
Tdurum_contig11756_458	chr1A	19687470	AB	AB	AB	AB	BB	AB	BB	AB	AB	BB	BB	BB	AB	BB	BB	BB	AB	AB	AB	BB	BB	AB	AB	BB	AB	AB	BB	AB	BB	BB	AB	AB	AB	AB	AB	BB	BB	BB	BB	BB	AB	AB	AB	BB	BB	AB	BB
Excalibur_c24303_1145	chr1A	19694881	AB	BB	BB	AB	BB	BB	BB	AB	BB	BB	BB	BB	BB	AB	AB	BB	BB	BB	BB	BB	BB	BB	BB	BB	AB	BB	BB	BB	BB	BB	BB	BB	AB	AB	BB	AB	BB	BB	BB	BB	AB	BB	BB	BB	BB	BB	AB
Tdurum_contig11756_264	chr1A	19695136	AB	AB	AB	AB	BB	AB	BB	AB	AB	BB	BB	BB	AB	BB	BB	BB	AB	AB	AB	BB	BB	AB	AB	BB	AB	AB	BB	AB	BB	BB	AB	AB	AB	AB	AB	BB	BB	BB	BB	BB	AB	AB	AB	BB	BB	AB	BB
BobWhite_c6347_307	chr1A	19751218	BB	BB	AB	BB	BB	BB	BB	BB	BB	BB	BB	AB	BB	BB	BB	BB	BB	BB	BB	AB	BB	BB	BB	BB	BB	BB	BB	BB	BB	BB	BB	BB	BB	AB	BB	BB	BB	BB	BB	BB	BB	BB	BB	BB	BB	BB	AB
Kukri_c18434_200	chr1A	19776234	AB	AB	AA	AB	BB	AB	BB	AA	AB	BB	BB	BB	AB	BB	BB	BB	AB	AB	AB	BB	BB	AB	AA	BB	AB	AB	BB	AA	BB	BB	AB	AB	AB	AA	AA	BB	BB	BB	BB	BB	AB	AA	AB	BB	BB	AB	BB
BS00039749_51	chr1A	20482646	BB	BB	BB	BB	BB	BB	BB	BB	BB	BB	BB	BB	BB	BB	BB	BB	BB	BB	BB	BB	BB	BB	BB	BB	BB	BB	BB	BB	BB	BB	BB	BB	BB	BB	BB	BB	BB	BB	BB	BB	BB	BB	BB	BB	BB	BB	BB
RAC875_c37934_225	chr1A	20570268	BB	BB	AA	BB	BB	BB	BB	AA	BB	BB	BB	AA	BB	BB	BB	BB	BB	BB	BB	AA	BB	BB	AA	BB	BB	BB	BB	AB	AA	BB	BB	BB	BB	AA	AA	AA	BB	BB	AA	BB	BB	AA	BB	BB	BB	BB	AA
RAC875_c37934_285	chr1A	20570328	BB	BB	BB	BB	BB	BB	BB	BB	BB	BB	BB	BB	BB	BB	BB	BB	BB	BB	BB	BB	BB	BB	BB	BB	BB	BB	BB	BB	BB	BB	BB	BB	BB	BB	BB	BB	BB	AB	BB	BB	BB	BB	BB	BB	BB	BB	BB
Jagger_c3429_157	chr1A	20570443	AA	AA	AA	AA	AA	AA	AA	AA	AA	AA	AA	AA	AA	AA	AA	AA	AA	AA	AA	AA	AA	AA	AA	AA	AA	AA	AA	AA	AA	AA	AA	AA	AA	AA	AA	AA	AA	AA	AA	AA	AA	AA	AA	AA	AA	AA	AA
Kukri_rep_c81545_195	chr1A	20570656	BB	BB	BB	BB	BB	BB	BB	AB	BB	BB	BB	BB	BB	BB	BB	BB	BB	BB	BB	BB	BB	BB	BB	BB	BB	BB	BB	BB	BB	BB	BB	BB	AB	BB	BB	BB	BB	AB	BB	BB	BB	BB	BB	BB	BB	BB	BB
BS00107852_51	chr1A	20572984	BB	BB	BB	BB	BB	BB	BB	AA	BB	BB	BB	BB	BB	BB	BB	BB	BB	BB	BB	BB	BB	BB	BB	BB	BB	BB	BB	BB	BB	BB	BB	BB	AA	BB	BB	BB	BB	BB	BB	BB	BB	BB	BB	BB	BB	BB	BB
IACX1066	chr1A	20617928	AA	AA	AA	AA	AA	AA	AA	AA	AA	AA	AA	AA	AA	AA	AA	AA	AA	AA	AA	AA	AA	AA	AA	AA	AA	AA	AA	AA	AA	AA	AA	AA	AA	AA	AA	AA	AA	AA	AA	AA	AA	AA	AA	AA	AA	AA	AA
wsnp_Ex_c64327_63176640	chr1A	20636167	BB	AB	AB	AB	AB	BB	AB	AB	BB	AB	AB	AB	BB	AB	BB	AB	AB	AB	AB	AB	AB	BB	AB	AB	AB	BB	AB	AB	AB	AB	BB	AB	AB	AB	AB	AB	AB	AA	AB	AB	AB	AB	BB	AB	AB	AB	AB
Kukri_c67721_184	chr1A	20875132	AA	AA	AB	AA	AA	AA	AA	AB	AA	AA	AA	AB	AA	AA	AA	AA	AA	AA	AA	AB	AA	AA	AB	AA	AA	AA	AA	AB	AB	AA	AA	AA	AA	AB	AB	AB	AA	AA	AB	AA	AA	AB	AA	AA	AA	AA	AB
Excalibur_c55677_217	chr1A	21219651	BB	BB	AB	BB	BB	BB	AB	AB	BB	AB	AB	AB	BB	AB	BB	BB	BB	BB	BB	AB	BB	BB	AB	BB	BB	BB	BB	AB	AA	AB	BB	BB	BB	AB	AB	AB	BB	AB	AA	BB	BB	AB	BB	BB	AB	BB	AB
IAAV3168	chr1A	21219720	--	--	--	--	--	--	--	--	--	--	--	--	--	--	--	--	--	--	--	--	--	--	--	--	--	--	--	--	--	--	--	--	--	--	--	--	--	--	--	--	--	--	--	--	--	--	--
Kukri_c36756_316	chr1A	21229436	AA	AA	AA	AA	BB	AA	AA	AA	AA	AA	AA	AA	AA	AA	AA	AA	AA	AA	AA	AA	AA	AA	AA	AA	AA	AA	BB	AA	AA	BB	BB	AA	AA	AA	AA	AA	AA	AA	AA	AA	AA	AA	AA	AA	AB	AA	AA
RAC875_c13012_174	chr1A	21880496	AB	AB	AB	AB	AB	AB	AB	AB	AB	AB	AB	AB	AB	AB	AB	AB	AB	AB	AB	AB	AB	AB	AB	AB	AB	AB	AB	AB	AB	AB	AB	AB	AB	AB	AB	AB	AB	BB	AB	AB	AB	AB	AB	AB	AB	AB	AB
RAC875_c13012_1598	chr1A	21882635	AA	AA	AB	AA	AA	AA	AA	AB	AA	AA	AA	AB	AA	AA	AA	AA	AA	AA	AA	AB	AA	AA	AB	AA	AA	AA	AA	AB	AB	AA	AA	AA	AA	AB	AB	AB	AA	AB	AB	AA	AA	AB	AA	AA	AA	AA	AB
GENE-0321_427	chr1A	21888788	BB	BB	AB	BB	BB	BB	BB	AB	BB	BB	BB	AB	BB	BB	BB	BB	BB	BB	BB	AB	BB	BB	AB	BB	BB	BB	BB	AB	AB	BB	BB	BB	BB	AB	AB	AB	BB	BB	AB	BB	BB	AB	BB	BB	BB	BB	AB
GENE-0321_364	chr1A	21888847	BB	BB	BB	BB	BB	BB	BB	BB	BB	BB	BB	BB	BB	BB	BB	BB	BB	BB	BB	BB	BB	BB	BB	BB	BB	BB	BB	BB	BB	BB	BB	BB	BB	BB	BB	BB	BB	BB	BB	BB	BB	BB	BB	BB	BB	BB	BB
Excalibur_rep_c92985_510	chr1A	21889543	AA	AA	AA	AA	AA	AA	AA	AA	AA	AA	AA	AA	AA	AA	AA	AA	AA	AA	AA	AA	AA	AA	AA	AA	AA	AA	AA	AA	AA	AA	AA	AA	AA	AA	AA	AA	AA	AA	AA	AA	AA	AA	AA	AA	AA	AA	AA
IAAV7634	chr1A	21892047	AB	AB	BB	AB	AB	AB	AB	BB	AB	AB	AB	BB	AB	AB	AB	AB	AB	AB	AB	BB	AB	AB	BB	AB	AB	AB	AB	BB	BB	AB	AB	AB	AB	BB	BB	BB	AB	AB	BB	AB	AB	BB	AB	AB	AB	AB	BB
Kukri_c67721_342	chr1A	21940030	BB	BB	BB	BB	BB	BB	BB	BB	BB	BB	BB	BB	BB	BB	BB	BB	BB	BB	BB	BB	BB	BB	BB	BB	BB	BB	BB	BB	BB	BB	BB	BB	BB	BB	BB	BB	BB	BB	BB	BB	BB	BB	BB	BB	BB	BB	BB
IAAV4132	chr1A	22205983	BB	BB	BB	BB	BB	BB	BB	BB	BB	BB	BB	BB	BB	BB	BB	BB	BB	BB	BB	BB	BB	BB	BB	BB	BB	BB	BB	BB	BB	BB	BB	BB	BB	BB	BB	BB	BB	BB	BB	BB	BB	BB	BB	BB	BB	BB	BB
RAC875_c1852_709	chr1A	22208422	BB	BB	BB	BB	BB	BB	BB	BB	BB	BB	BB	BB	BB	BB	BB	BB	BB	BB	BB	BB	BB	BB	BB	BB	BB	BB	BB	BB	AB	BB	BB	BB	BB	BB	BB	BB	BB	BB	AB	BB	BB	BB	BB	BB	BB	BB	BB
BS00004033_51	chr1A	22249615	BB	BB	BB	BB	AB	BB	AB	BB	BB	AB	AB	AB	BB	AB	AB	AB	BB	BB	BB	AB	AB	BB	BB	AB	BB	BB	AB	BB	AB	AB	BB	BB	BB	BB	BB	AB	AB	AB	AB	AB	BB	BB	BB	AB	AB	BB	AB
Ex_c3941_906	chr1A	22723898	BB	BB	AB	AB	AB	BB	BB	BB	BB	BB	BB	AB	BB	BB	BB	BB	AB	AB	AB	BB	BB	BB	AB	BB	BB	BB	BB	BB	BB	BB	BB	AB	BB	AB	AB	AB	AB	AB	BB	AB	AB	BB	BB	BB	BB	AB	BB
Excalibur_c3941_537	chr1A	22724267	BB	BB	AA	AA	AA	BB	BB	BB	BB	BB	BB	AA	BB	BB	BB	BB	AA	AA	AA	BB	BB	BB	AA	BB	BB	BB	BB	BB	BB	BB	BB	AA	BB	AA	AA	AA	AA	AB	BB	AA	AA	BB	BB	BB	BB	AA	BB
RAC875_c34173_198	chr1A	22772584	BB	BB	BB	BB	BB	BB	BB	BB	BB	BB	BB	BB	BB	BB	BB	BB	BB	BB	BB	BB	BB	BB	BB	BB	BB	BB	BB	BB	BB	BB	BB	BB	BB	BB	BB	BB	BB	BB	BB	BB	BB	BB	BB	BB	BB	BB	BB
Excalibur_c50356_899	chr1A	22773602	AA	AA	AA	AA	AA	AA	AB	AA	AA	AA	AA	AA	AA	AA	AA	AA	AA	AA	AA	AA	AA	AA	AA	AA	AA	AA	AA	AA	AA	AA	AA	AA	AA	AA	AA	AA	AA	AA	AA	AA	AA	AA	AA	AA	AA	AA	AA
Tdurum_contig34049_172	chr1A	22774109	AA	AA	AA	AA	AA	AA	AA	AA	AA	AA	AA	AA	AA	AA	AA	AA	AA	AA	AA	AA	AA	AA	AA	AA	AA	AA	AA	AA	AA	AA	AA	AA	AA	AA	AA	AA	AA	AA	AA	AA	AA	AA	AA	AA	AA	AA	AA
Tdurum_contig34049_100	chr1A	22774181	AA	AA	AA	AA	AA	AA	AA	AA	AA	AA	AA	AA	AA	AA	AA	AA	AA	AA	AA	AA	AA	AA	AA	AA	AA	AA	AA	AA	AA	AA	AA	AA	AA	AA	AA	AA	AA	AA	AA	AA	AA	AA	AA	AA	AA	AA	AA
Tdurum_contig60037_441	chr1A	23559342	BB	BB	BB	BB	BB	BB	BB	BB	BB	BB	BB	BB	BB	BB	BB	BB	BB	BB	BB	BB	BB	BB	BB	BB	BB	BB	BB	BB	BB	BB	BB	BB	BB	BB	BB	BB	BB	BB	BB	BB	BB	BB	BB	BB	BB	BB	BB
GENE-3956_91	chr1A	23559808	AB	AB	BB	AB	AB	AB	AB	BB	AB	AB	AB	BB	AB	AB	AB	AB	AB	AB	AB	BB	AB	AB	BB	AB	AB	AB	AB	BB	BB	AB	AB	AB	AB	BB	BB	BB	AB	AB	BB	AB	AB	BB	AB	AB	AB	AB	BB
BS00078982_51	chr1A	23840284	BB	BB	BB	BB	BB	BB	BB	BB	BB	BB	BB	BB	BB	BB	BB	BB	BB	BB	BB	BB	BB	BB	BB	BB	BB	BB	BB	BB	AB	BB	BB	BB	BB	AB	BB	BB	BB	BB	AB	BB	BB	BB	BB	BB	BB	BB	BB
IACX20627	chr1A	23913186	BB	BB	AA	BB	BB	BB	BB	AA	BB	BB	BB	AA	BB	BB	BB	BB	BB	BB	BB	AA	BB	BB	AA	BB	BB	BB	BB	AB	AA	BB	BB	BB	BB	AA	AA	AA	BB	BB	AA	BB	BB	AA	BB	BB	BB	BB	AA
BS00105601_51	chr1A	23914360	BB	BB	BB	BB	BB	BB	AB	BB	BB	BB	BB	BB	BB	BB	BB	BB	BB	BB	BB	BB	BB	BB	BB	BB	BB	BB	BB	BB	AA	BB	BB	BB	BB	AA	BB	BB	BB	BB	AA	BB	BB	BB	BB	BB	BB	BB	BB
wsnp_Ex_c48087_53105842	chr1A	24536723	BB	BB	BB	BB	BB	BB	BB	BB	BB	BB	BB	BB	BB	BB	BB	BB	BB	BB	BB	BB	BB	BB	BB	BB	BB	BB	BB	BB	BB	BB	BB	BB	BB	BB	BB	BB	BB	BB	BB	BB	BB	BB	BB	BB	BB	BB	BB
IAAV3527	chr1A	24537016	BB	BB	BB	BB	BB	BB	BB	BB	BB	BB	BB	BB	BB	BB	BB	BB	BB	BB	BB	BB	BB	BB	BB	BB	BB	BB	BB	BB	BB	BB	BB	BB	BB	BB	BB	BB	BB	BB	BB	BB	AB	BB	AB	BB	BB	BB	BB
wsnp_Ku_rep_c101175_88380491	chr1A	24537458	AA	AA	AA	AA	AA	AA	AA	AA	AA	AA	AA	AA	AA	AA	AA	AA	AA	AA	AA	AA	AA	AA	AA	AA	AA	AA	AA	AA	AA	AA	AA	AA	AA	AA	AA	AA	AA	AA	AA	AA	AA	AA	AA	AA	AA	AA	AA
CAP7_c4833_55	chr1A	25021876	AA	AA	AA	AA	AA	AA	AA	AA	AA	AA	AA	AA	AA	AA	AA	AA	AA	AA	AA	AA	AA	AA	AA	AA	AA	AA	AA	AA	AA	AA	AA	AA	AA	AA	AA	AA	AA	AA	AA	AA	AA	AA	AA	AA	AA	AA	AA
CAP7_c4833_141	chr1A	25021962	BB	BB	BB	BB	BB	BB	BB	BB	BB	BB	BB	BB	BB	BB	BB	BB	BB	BB	BB	BB	BB	BB	BB	BB	BB	BB	BB	BB	BB	BB	BB	BB	BB	BB	BB	BB	BB	AA	BB	BB	BB	BB	BB	BB	BB	BB	BB
wsnp_Ex_c10783_17554146	chr1A	25023281	AA	AA	AA	AA	AA	AA	AA	AA	AA	AA	AA	AA	AA	AA	AA	AA	AA	AA	AA	AA	AA	AA	AA	AA	AA	AA	AA	AA	AA	AA	AA	AA	AA	AA	AA	AA	AA	AB	AA	AA	AA	AA	AA	AA	AA	AA	AA
Kukri_c16098_95	chr1A	25023431	AA	AA	AA	AA	AA	AA	AA	AA	AA	AA	AA	AA	AA	AA	AA	AA	AA	AA	AA	AA	AA	AA	AA	AA	AA	AA	AA	AA	AA	AA	AA	AA	AA	AA	AA	AA	AA	AB	AA	AA	AA	AA	AA	AA	AA	AA	AA
CAP7_c3250_98	chr1A	25023793	BB	BB	BB	BB	BB	BB	BB	BB	BB	BB	BB	BB	BB	BB	BB	BB	BB	BB	BB	BB	BB	BB	BB	BB	BB	BB	BB	BB	BB	BB	BB	BB	BB	BB	BB	BB	BB	BB	BB	BB	BB	BB	BB	BB	BB	BB	BB
wsnp_Ex_c10783_17555091	chr1A	25024697	AB	AB	BB	AB	AB	AB	AB	BB	AB	AB	AB	BB	AB	AB	AB	AB	AB	AB	AB	BB	AB	AB	BB	AB	AB	AB	AB	BB	BB	AB	AB	AB	AB	BB	BB	BB	AB	BB	BB	AB	AB	BB	AB	AB	AB	AB	BB
wsnp_Ku_c42878_50516167	chr1A	25301565	BB	BB	BB	BB	BB	BB	BB	BB	BB	BB	BB	BB	BB	BB	BB	BB	BB	BB	BB	BB	BB	BB	BB	BB	BB	BB	BB	BB	BB	BB	BB	BB	BB	BB	BB	BB	BB	BB	BB	BB	BB	BB	BB	BB	BB	BB	BB
Kukri_c57586_190	chr1A	25303146	BB	BB	BB	BB	BB	BB	BB	BB	BB	BB	BB	BB	BB	BB	BB	BB	BB	BB	BB	BB	BB	BB	BB	BB	BB	BB	BB	BB	BB	BB	BB	BB	BB	BB	BB	BB	BB	BB	BB	BB	BB	BB	BB	BB	BB	BB	BB
Tdurum_contig21587_179	chr1A	26205679	AA	AA	AA	AA	AA	AA	AA	AA	AA	AA	AA	AA	AA	AA	AA	AA	AA	AA	AA	AA	AA	AA	AA	AA	AA	AA	AA	AA	AA	AA	AA	AA	AA	AA	AA	AA	AA	AA	AA	AA	AA	AA	AA	AA	AA	AA	AA
Kukri_c7436_2259	chr1A	26529078	BB	BB	BB	BB	BB	BB	BB	BB	BB	BB	BB	BB	BB	BB	BB	BB	BB	BB	BB	BB	BB	BB	BB	BB	BB	BB	BB	BB	BB	BB	BB	BB	BB	BB	BB	BB	BB	AA	BB	BB	BB	BB	BB	BB	BB	BB	BB
TA006139-0953	chr1A	26552335	BB	BB	BB	BB	BB	BB	BB	BB	BB	BB	BB	BB	BB	BB	BB	BB	BB	BB	BB	BB	BB	BB	BB	BB	BB	BB	BB	BB	BB	BB	BB	BB	BB	BB	BB	BB	BB	BB	BB	BB	BB	BB	BB	BB	BB	BB	BB
wsnp_Ex_c5323_9408829	chr1A	26553808	AB	AB	AB	AB	AB	AB	AB	AB	AB	AB	AB	AB	AB	AB	AB	AB	AB	AB	AB	AB	AB	AB	AB	AB	AB	AB	AB	AB	AB	AB	AB	AB	AB	AB	AB	AB	AB	BB	AB	AB	AB	AB	AB	AB	AB	AB	AB
GENE-0074_370	chr1A	26554139	AB	AB	BB	AB	AB	AB	AB	BB	AB	AB	AB	BB	AB	AB	AB	AB	AB	AB	AB	BB	AB	AB	BB	AB	AB	AB	AB	BB	BB	AB	AB	AB	AB	BB	BB	BB	AB	AB	BB	AB	AB	BB	AB	AB	AB	AB	BB
GENE-0074_455	chr1A	26554220	AB	AB	AA	AB	AB	AB	AB	AA	AB	AB	AB	AA	AB	AB	AB	AB	AB	AB	AB	AA	AB	AB	AA	AB	AB	AB	AB	AA	AA	AB	AB	AB	AB	AA	AA	AA	AB	AB	AA	AB	AB	AA	AB	AB	AB	AB	AA
RAC875_c8245_272	chr1A	26554625	BB	BB	BB	BB	BB	BB	BB	BB	BB	BB	BB	BB	BB	BB	BB	BB	BB	BB	BB	BB	BB	BB	BB	BB	BB	BB	BB	BB	BB	BB	BB	BB	BB	BB	BB	BB	BB	BB	BB	BB	BB	BB	BB	BB	BB	BB	BB
RAC875_c8245_192	chr1A	26554705	BB	BB	BB	BB	BB	BB	BB	BB	BB	BB	BB	BB	BB	BB	BB	BB	BB	BB	BB	BB	BB	BB	BB	BB	BB	BB	BB	BB	BB	BB	BB	BB	BB	BB	BB	BB	BB	BB	BB	BB	BB	BB	BB	BB	BB	BB	BB
BobWhite_c4303_524	chr1A	26811041	AB	AA	AA	AB	AB	AB	AA	AA	AB	AA	AA	AA	AA	AA	AA	AA	AB	AA	AA	AA	AB	AB	AB	AB	AB	AA	AA	AB	AB	AA	AB	AB	AA	AA	AA	AA	AA	AB	AB	AB	AB	AA	AA	AB	AB	AA	AA
IAAV1312	chr1A	26842577	AA	AA	BB	AA	AA	AA	AA	BB	AA	AA	AA	BB	AA	AA	AA	AA	AA	AA	AA	BB	AA	AA	BB	AA	AA	AA	AA	AB	BB	AA	AA	AA	AA	BB	BB	BB	AA	AA	BB	AA	AA	BB	AA	AA	AA	AA	BB
RAC875_c16820_419	chr1A	26846454	BB	BB	AA	AA	AA	BB	BB	BB	BB	BB	BB	AA	AA	BB	BB	BB	BB	AA	AA	BB	BB	BB	AA	BB	BB	BB	BB	AA	BB	BB	BB	BB	BB	AA	AA	AA	AA	AA	BB	AA	AA	BB	AA	AA	AA	AA	BB
Excalibur_c25050_372	chr1A	26853743	AA	AA	BB	BB	BB	AA	AA	AB	AA	AA	AA	BB	BB	AA	AA	AA	AA	BB	BB	AB	AA	AA	BB	AA	AA	AA	AA	BB	AB	AA	BB	AA	AA	BB	BB	BB	BB	BB	AB	BB	BB	AB	BB	BB	BB	BB	AB
BS00063392_51	chr1A	26955519	BB	BB	BB	BB	BB	BB	BB	BB	BB	BB	BB	BB	BB	BB	BB	BB	BB	BB	BB	BB	BB	BB	BB	BB	BB	BB	BB	BB	BB	BB	BB	BB	BB	BB	BB	BB	BB	BB	BB	BB	BB	BB	BB	BB	BB	BB	BB
wsnp_Ku_c11896_19337444	chr1A	26955610	BB	BB	BB	BB	BB	BB	BB	AB	BB	BB	BB	BB	BB	BB	BB	BB	BB	BB	BB	BB	BB	BB	BB	BB	BB	BB	BB	BB	BB	BB	BB	BB	AA	BB	BB	BB	BB	BB	BB	BB	BB	BB	BB	BB	BB	BB	BB
wsnp_BF484606A_Ta_2_3	chr1A	27348690	AA	AA	AA	AA	AA	AA	AA	AA	AA	AA	AA	AA	AA	AA	AA	AA	AA	AA	AA	AA	AA	AA	AA	AA	AA	AA	AA	AA	AA	AA	AA	AA	AA	BB	AA	AA	AA	AA	AA	AA	AA	AA	AA	AA	AA	AA	AA
BobWhite_c23763_350	chr1A	27954131	AA	AA	AB	AA	AA	AA	AA	BB	AA	AB	AB	AB	AA	AA	AA	AA	AA	AA	AB	AB	AA	AA	AB	AA	AA	AA	AA	AB	AB	--	AA	AA	BB	AB	AB	AB	AA	AA	AB	AA	AA	AB	AA	AA	AA	AA	AB
Kukri_c13136_1363	chr1A	28207002	BB	BB	BB	BB	BB	BB	BB	AB	BB	BB	BB	BB	BB	BB	BB	BB	BB	BB	BB	BB	BB	BB	BB	BB	BB	BB	BB	BB	BB	BB	BB	BB	AB	BB	BB	BB	BB	BB	BB	BB	BB	BB	BB	BB	BB	BB	BB
Tdurum_contig11661_598	chr1A	28209852	BB	BB	BB	BB	BB	BB	BB	BB	BB	BB	BB	BB	BB	BB	BB	BB	BB	BB	BB	BB	BB	BB	BB	BB	BB	BB	BB	BB	BB	BB	BB	BB	BB	AB	BB	BB	BB	BB	BB	BB	BB	BB	BB	BB	BB	BB	BB
Excalibur_c7026_2635	chr1A	28213389	AB	AB	AB	AB	AB	AB	AB	BB	AB	AB	AB	AB	AB	AB	AB	AB	AB	AB	AB	AB	AB	AB	AB	AB	AB	AB	AB	AB	AB	AB	AB	AB	BB	BB	AB	AB	AB	AB	AB	AB	AB	AB	AB	AB	AB	AB	AB
RAC875_c14926_589	chr1A	28216661	AA	AA	AB	BB	BB	AA	AA	AB	AA	AA	AA	AB	BB	AA	AA	AA	AA	BB	AB	AB	AA	AA	AB	AA	AA	AA	AA	AB	AA	AA	BB	AA	BB	AA	AB	AB	BB	AA	AA	BB	BB	AA	BB	BB	BB	BB	AA
BobWhite_c4328_1345	chr1A	28219788	BB	BB	BB	BB	BB	BB	BB	AA	BB	BB	BB	BB	BB	BB	BB	BB	BB	BB	BB	BB	BB	BB	BB	BB	BB	BB	BB	BB	--	BB	BB	BB	AB	--	BB	BB	BB	AB	--	BB	BB	--	BB	BB	BB	BB	--
BobWhite_c4384_262	chr1A	28221697	BB	BB	BB	BB	BB	BB	BB	BB	BB	BB	BB	BB	BB	BB	BB	BB	BB	BB	BB	BB	BB	BB	BB	BB	BB	BB	BB	BB	BB	BB	BB	BB	BB	BB	BB	BB	BB	BB	BB	BB	BB	BB	BB	BB	BB	BB	BB
IAAV3057	chr1A	28350427	BB	BB	AB	BB	BB	BB	--	AB	BB	BB	BB	AB	BB	BB	BB	BB	BB	BB	BB	AB	BB	BB	AB	BB	BB	BB	BB	AB	AB	BB	BB	BB	BB	AB	AB	AB	BB	BB	AB	BB	BB	AB	BB	BB	BB	BB	AB
BS00011787_51	chr1A	28350432	AA	AA	AA	AA	AA	AA	AA	AA	AA	AA	AA	AA	AA	AA	AA	AA	AA	AA	AA	AA	AA	AA	AA	AA	AA	AA	AA	AA	AA	AA	AA	AA	AA	AA	AA	AA	AA	BB	AA	AA	AA	AA	AA	AA	AA	AA	AA
Kukri_c22508_119	chr1A	28350904	AB	AB	AB	AB	AB	AB	AB	AB	AB	AB	AB	AB	AB	AB	AB	AB	AB	AB	AB	AB	AB	AB	AB	AB	AB	AB	AB	AB	AB	AB	AB	AB	AB	AB	AB	AB	AB	AA	AB	AB	AB	AB	AB	AB	AB	AB	AB
Tdurum_contig13937_1782	chr1A	28783984	BB	BB	AB	BB	BB	BB	BB	AB	BB	BB	BB	AB	BB	BB	BB	BB	BB	BB	BB	AB	BB	BB	AB	BB	BB	BB	BB	AB	AB	BB	BB	BB	BB	AB	AB	AB	BB	BB	AB	BB	BB	AB	BB	BB	BB	BB	AB
Kukri_c12534_559	chr1A	28784228	AB	AB	AA	AA	AA	AB	AB	AA	AB	AB	AB	AB	AA	AB	AB	AB	AB	AA	AA	AA	AB	AB	AA	AB	AB	AB	AB	AA	AB	AB	AA	AB	AA	AB	AA	AA	AA	AA	AB	AA	AA	AB	AA	AA	AA	AA	AB
wsnp_Ra_c26191_35761997	chr1A	28784852	BB	BB	BB	AB	BB	BB	BB	AB	BB	BB	BB	BB	BB	BB	BB	BB	BB	BB	BB	BB	BB	BB	BB	BB	BB	BB	BB	BB	BB	BB	BB	BB	AB	BB	BB	BB	BB	BB	BB	BB	BB	BB	BB	BB	BB	BB	BB
BS00064263_51	chr1A	29204151	BB	BB	AB	BB	BB	BB	BB	BB	BB	BB	BB	AB	BB	BB	BB	BB	BB	BB	BB	BB	BB	BB	BB	BB	BB	BB	BB	AB	BB	BB	BB	BB	BB	BB	BB	BB	BB	BB	BB	BB	BB	AB	BB	BB	BB	BB	BB
Tdurum_contig8382_300	chr1A	29204926	AB	AB	AB	BB	AB	AB	AB	BB	AB	AB	AB	AB	AB	AB	AB	AB	AB	AB	AB	AB	AB	AB	AB	AB	AB	AB	AB	AB	AB	AB	AB	AB	BB	AB	AB	AB	AB	BB	AB	AB	AB	AB	AB	AB	AB	AB	AB
BS00063679_51	chr1A	29394340	AA	AA	AB	AA	AA	AA	AA	AB	AA	AA	AA	AB	AA	AA	AA	AA	AA	AA	AA	AB	AA	AA	AB	AA	AA	AA	AA	AB	AB	AA	AA	AA	AA	AA	AB	AB	AA	AA	AB	AA	AA	AB	AA	AA	AA	AA	AB
Kukri_c6409_317	chr1A	29723449	BB	BB	BB	BB	BB	BB	BB	BB	BB	BB	BB	BB	BB	BB	BB	BB	BB	BB	BB	BB	BB	BB	BB	BB	BB	BB	BB	BB	BB	BB	BB	BB	BB	BB	BB	BB	BB	BB	BB	BB	BB	BB	BB	BB	BB	BB	BB
GENE-3653_323	chr1A	29758074	AA	AA	AA	AA	AA	AA	AA	AA	AA	AA	AA	AA	AA	AA	AA	AA	AA	AA	AA	AA	AA	AA	AA	AA	AA	AA	AA	AA	AA	AA	AA	AA	AA	AA	AA	AA	AA	AA	AA	AA	AA	AA	AA	AA	AA	AA	AA
BobWhite_c15557_395	chr1A	29786356	AA	AA	AA	AA	AA	AA	AA	AA	AA	AA	AA	AA	AA	AA	AA	AA	AA	AA	AA	AA	AA	AA	AA	AA	AA	AA	AA	AA	AA	AA	AA	AA	AA	AA	AA	AA	AA	AA	AA	AA	AA	AA	AA	AA	AA	AA	AA
RFL_Contig4873_542	chr1A	29789906	BB	BB	BB	BB	BB	BB	BB	AA	BB	BB	BB	BB	BB	BB	BB	BB	BB	BB	BB	AB	BB	BB	AB	BB	BB	BB	BB	BB	AB	BB	BB	BB	BB	AB	AB	AB	BB	BB	AB	BB	BB	BB	BB	BB	BB	BB	AB
CAP12_c6260_154	chr1A	30745986	AA	AA	AA	AA	AA	AA	AA	AA	AA	AA	AA	AA	AA	AA	BB	AA	AA	AA	AA	AA	AA	AA	AA	AA	AA	AA	AA	AA	AA	AA	AA	AA	AA	AA	AA	AA	AA	AA	AA	AA	AA	AA	AA	AA	AA	AA	AA
Tdurum_contig32186_114	chr1A	30845328	BB	BB	BB	BB	BB	BB	BB	BB	BB	BB	BB	BB	BB	BB	BB	BB	BB	BB	BB	BB	BB	BB	BB	BB	BB	BB	BB	BB	BB	BB	BB	BB	BB	BB	BB	BB	BB	BB	BB	BB	BB	BB	BB	BB	BB	BB	BB
GENE-0507_285	chr1A	31372931	AB	BB	AB	BB	BB	BB	BB	AB	BB	BB	BB	AB	AB	AB	BB	BB	BB	AB	AB	AB	AB	BB	AB	BB	BB	BB	BB	AB	BB	BB	AB	BB	AB	BB	AB	AB	AB	AB	BB	AB	AB	BB	AB	AB	AB	AB	BB
wsnp_BE586140A_Ta_2_1	chr1A	31373883	BB	AA	BB	BB	AA	AA	AA	BB	AA	AA	AA	BB	BB	BB	AA	AA	AA	BB	BB	BB	BB	AA	BB	AA	AA	AA	AA	BB	AA	AA	BB	AA	BB	AA	BB	BB	BB	BB	AA	BB	BB	AA	BB	BB	BB	BB	AA
BS00009885_51	chr1A	31374496	BB	BB	BB	AB	BB	BB	AB	BB	BB	BB	BB	BB	BB	BB	BB	BB	BB	BB	BB	BB	BB	BB	BB	BB	BB	BB	BB	BB	BB	BB	BB	BB	BB	BB	BB	BB	BB	BB	BB	BB	BB	BB	BB	BB	BB	BB	BB
BS00084022_51	chr1A	31374655	BB	AB	BB	BB	AB	AB	AB	AB	AB	AB	AB	BB	BB	AB	AB	AB	AB	BB	BB	BB	BB	AB	BB	AB	AB	AB	AB	BB	AB	AB	BB	AB	AB	AB	BB	BB	BB	AB	AB	BB	BB	AB	BB	BB	BB	BB	AB
GENE-0002_856	chr1A	31680441	AB	AA	AB	AA	AA	AA	AA	AB	AA	AA	AA	AB	AB	AB	AA	AA	AA	AB	AB	AB	AB	AA	AB	AA	AA	AA	AA	AB	AA	AA	AB	AA	AB	AA	AB	AB	AB	AB	AA	AB	AB	AA	AB	AB	AB	AB	AA
GENE-0002_654	chr1A	31680516	AA	AA	AA	AA	AA	AA	AB	AA	AA	AA	AA	AA	AA	AA	AA	AA	AA	AA	AA	AA	AA	AA	AA	AA	AA	AA	AA	AA	AA	AA	AA	AA	AA	AA	AA	AA	AA	AA	AA	AA	AA	AA	AA	AA	AA	AA	AA
Tdurum_contig17609_117	chr1A	31969275	BB	BB	BB	BB	BB	BB	BB	BB	BB	BB	BB	BB	BB	BB	BB	BB	BB	BB	BB	BB	BB	BB	BB	BB	BB	BB	BB	BB	BB	BB	BB	BB	BB	AA	BB	BB	BB	BB	BB	BB	BB	BB	BB	BB	BB	BB	BB
Excalibur_c14806_1091	chr1A	32125543	AA	AA	AA	AA	AA	BB	AA	AA	BB	AA	AA	AA	AA	BB	AA	AA	AA	AA	AA	AA	AA	BB	BB	BB	AA	AA	AA	AB	BB	AA	AA	AA	AA	BB	AA	AA	AA	BB	BB	AA	AA	AA	AA	AA	BB	AA	AA
Ra_c34126_292	chr1A	32145454	BB	BB	BB	BB	BB	BB	BB	BB	BB	BB	BB	BB	BB	BB	BB	BB	BB	BB	BB	BB	BB	BB	BB	BB	BB	BB	BB	BB	BB	BB	BB	BB	BB	BB	BB	BB	BB	BB	BB	BB	BB	BB	BB	BB	BB	BB	BB
wsnp_Ex_c31983_40709607	chr1A	32485786	BB	AA	BB	BB	AA	AA	AA	BB	AA	AA	AA	BB	BB	BB	AA	AA	AA	BB	BB	BB	BB	AA	BB	AA	AA	AA	AA	BB	AA	AA	BB	AA	BB	AA	BB	BB	BB	AA	AA	BB	BB	AA	BB	AA	BB	BB	AA
wsnp_Ex_c31983_40709866	chr1A	32486045	BB	AB	BB	BB	AB	AB	AB	BB	AB	AB	AB	BB	BB	BB	AB	AB	AB	BB	BB	BB	BB	AB	BB	AB	AB	AB	AB	BB	AA	AB	BB	AB	BB	AA	BB	BB	BB	AB	AA	BB	BB	AA	BB	AB	BB	BB	AA
Kukri_c46010_146	chr1A	32486411	BB	AB	BB	BB	AB	AB	AB	BB	AB	AB	AB	BB	BB	BB	AB	AB	AB	BB	BB	BB	BB	AB	BB	AB	AB	AB	AB	BB	AB	AB	BB	AB	BB	AB	BB	BB	BB	AB	AB	BB	BB	AB	BB	AB	BB	BB	AB
Kukri_c46010_265	chr1A	32486530	AA	AA	AA	AA	AA	AA	AA	AA	AA	AA	AA	AA	AA	AA	AA	AA	AA	AA	AA	AA	AA	AA	AA	AA	AA	AA	AA	AA	AA	AA	AA	AA	AA	AA	AA	AA	AA	AA	AA	AA	AA	AA	AA	AA	AA	AA	AA
Kukri_c46010_872	chr1A	32487137	BB	BB	BB	BB	BB	BB	BB	BB	BB	BB	BB	BB	BB	BB	BB	BB	BB	BB	BB	BB	BB	BB	BB	BB	BB	BB	BB	BB	BB	BB	BB	BB	BB	BB	BB	BB	BB	BB	BB	BB	BB	BB	BB	BB	BB	BB	BB
BS00015528_51	chr1A	32613818	AA	AA	BB	AA	AA	AA	AA	BB	AA	AA	AA	BB	AA	AA	AA	AA	AA	AA	AA	BB	AA	AA	BB	AA	AA	AA	AA	AB	BB	AA	AA	AA	AA	BB	BB	BB	AA	AA	BB	AA	AA	BB	AA	AA	AA	AA	BB
Tdurum_contig50355_269	chr1A	32613818	BB	BB	BB	BB	BB	BB	BB	BB	BB	BB	BB	BB	BB	BB	BB	BB	BB	BB	BB	BB	BB	BB	BB	BB	BB	BB	BB	BB	BB	BB	BB	BB	BB	BB	BB	BB	BB	BB	BB	BB	BB	BB	BB	BB	BB	BB	BB
Ra_c22663_367	chr1A	32614099	BB	BB	BB	BB	BB	BB	BB	BB	BB	BB	BB	BB	BB	BB	BB	BB	BB	BB	BB	BB	BB	BB	BB	BB	BB	BB	BB	BB	BB	BB	BB	BB	BB	BB	BB	BB	BB	AB	BB	BB	BB	BB	BB	BB	BB	BB	BB
Tdurum_contig50355_685	chr1A	32614483	AA	AA	AB	AA	AA	AA	AA	AB	AA	AA	AA	AB	AA	AA	AA	AA	AA	AA	AA	AB	AA	AA	AB	AA	AA	AA	AA	AB	AB	AA	AA	AA	AA	AB	AB	AB	AA	AA	AB	AA	AA	AB	AA	AA	AA	AA	AB
Kukri_c44416_250	chr1A	32665217	BB	BB	BB	BB	BB	BB	BB	BB	BB	BB	BB	BB	BB	BB	BB	BB	BB	BB	BB	BB	BB	BB	BB	BB	BB	BB	BB	BB	BB	BB	BB	BB	BB	BB	BB	BB	BB	BB	BB	BB	BB	BB	BB	BB	BB	BB	BB
Excalibur_rep_c77404_218	chr1A	32801502	BB	BB	BB	BB	BB	BB	BB	BB	BB	BB	BB	BB	BB	BB	BB	BB	BB	BB	BB	BB	BB	BB	BB	BB	BB	BB	BB	BB	BB	BB	BB	BB	BB	BB	BB	BB	BB	BB	BB	BB	BB	BB	BB	BB	BB	BB	BB
Excalibur_rep_c85213_146	chr1A	32937429	BB	BB	AB	AB	BB	BB	BB	AB	BB	BB	BB	BB	AB	AB	BB	BB	BB	AB	AB	AB	--	BB	BB	BB	BB	BB	BB	AB	BB	BB	AB	AB	AB	BB	AB	AB	AB	BB	BB	AB	AB	BB	AB	BB	AB	AB	BB
Tdurum_contig13946_241	chr1A	32965326	BB	BB	AA	AA	BB	BB	BB	AA	BB	BB	BB	BB	AA	AA	BB	BB	BB	AA	AA	AA	AA	BB	BB	BB	BB	BB	BB	AA	BB	BB	AA	BB	AA	BB	AA	AA	AA	BB	BB	AA	AA	BB	AA	BB	AA	AA	BB
Tdurum_contig13946_329	chr1A	32965414	AB	AB	AA	AA	AB	AB	AB	AA	AB	AB	AB	BB	AA	AA	AB	AB	AB	AA	AA	AA	AA	AB	BB	AB	AB	AB	AB	AA	BB	AB	AA	AB	AA	BB	AA	AA	AA	AB	BB	AA	AA	BB	AA	AB	AA	AA	BB
BobWhite_c16167_327	chr1A	32965686	AA	AA	AA	AA	AA	AA	AA	AA	AA	AA	AA	AA	AA	AA	AA	AA	AA	AA	AA	AA	AA	AA	AA	AA	AA	AA	AA	AA	AA	AA	AA	AA	AA	AA	AA	AA	AA	AA	AA	AA	AA	AA	AA	AA	AA	AA	AA
Tdurum_contig77289_179	chr1A	32966167	AA	AA	BB	BB	AA	AA	AA	BB	AA	AA	AA	AA	BB	BB	AA	AA	AA	BB	BB	BB	BB	AA	AA	AA	AA	AA	AA	BB	AA	AA	BB	AA	BB	AA	BB	BB	BB	AA	AA	BB	BB	AA	BB	AA	BB	BB	AA
Tdurum_contig29280_216	chr1A	32968460	BB	BB	BB	BB	BB	BB	BB	BB	BB	BB	BB	BB	BB	BB	BB	BB	BB	BB	BB	BB	BB	BB	BB	BB	BB	BB	BB	BB	BB	BB	BB	BB	BB	BB	BB	BB	BB	BB	BB	BB	BB	BB	BB	BB	BB	BB	BB
RAC875_c53593_236	chr1A	32968554	BB	BB	AB	BB	BB	BB	BB	AB	BB	BB	BB	AB	BB	BB	BB	BB	BB	BB	BB	AB	BB	BB	AB	BB	BB	BB	BB	--	AB	BB	BB	BB	BB	AB	AB	AB	BB	BB	AB	BB	BB	AB	BB	BB	BB	BB	AB
Kukri_c82555_88	chr1A	32968596	BB	BB	AB	AB	BB	BB	BB	AB	BB	BB	BB	BB	AB	AB	BB	BB	BB	AB	AB	AB	AB	BB	BB	BB	BB	BB	BB	AB	BB	BB	AB	BB	AB	BB	AB	AB	AB	BB	BB	AB	AB	BB	AB	BB	AB	AB	BB
IACX1465	chr1A	32968674	AA	AA	AB	AB	AA	AA	AA	AB	AA	AA	AA	AA	AB	AB	AA	AA	AA	AB	AB	AB	AB	AA	AA	AA	AA	AA	AA	AB	AA	AA	AB	AA	AB	AA	AB	AB	AB	AB	AA	AB	AB	AA	AB	AA	AB	AB	AA
Tdurum_contig11572_712	chr1A	33999837	--	--	--	--	--	--	--	--	--	--	--	--	--	--	--	--	--	--	--	--	--	--	--	--	--	--	--	--	--	--	--	--	--	--	--	--	--	--	--	--	--	--	--	--	--	--	--
RAC875_c27865_534	chr1A	34564560	BB	BB	BB	BB	BB	BB	BB	BB	BB	BB	BB	BB	BB	BB	BB	BB	BB	BB	BB	BB	BB	BB	BB	BB	BB	BB	BB	BB	BB	BB	BB	BB	BB	BB	BB	BB	BB	BB	BB	BB	BB	BB	BB	BB	BB	BB	BB
BobWhite_c1137_1405	chr1A	34564700	BB	BB	BB	BB	BB	BB	BB	BB	BB	BB	BB	BB	BB	BB	BB	BB	BB	BB	BB	BB	BB	BB	BB	BB	BB	BB	BB	BB	BB	BB	BB	BB	BB	BB	BB	BB	BB	BB	BB	BB	BB	BB	BB	BB	BB	BB	BB
BobWhite_c1137_1369	chr1A	34564736	BB	BB	BB	BB	BB	BB	BB	BB	BB	BB	BB	BB	BB	BB	BB	BB	BB	BB	BB	BB	BB	BB	BB	BB	BB	BB	BB	BB	BB	BB	BB	BB	BB	BB	BB	BB	BB	BB	BB	BB	BB	BB	BB	BB	BB	BB	BB
Excalibur_s113077_141	chr1A	34565105	AA	AB	AB	AA	AB	AB	AB	AB	AB	AB	AB	AB	AB	AB	AA	AB	AB	AB	AB	AB	AB	AB	AB	AB	AA	AB	AB	AA	AB	AB	AB	AB	AA	AB	AB	AB	AB	AB	AB	AB	AB	AB	AB	AB	AB	AB	AB
Ku_c44068_601	chr1A	35526681	BB	BB	BB	BB	BB	BB	BB	BB	BB	BB	BB	BB	BB	BB	BB	BB	BB	BB	BB	BB	BB	BB	BB	BB	BB	BB	BB	BB	BB	BB	BB	BB	BB	BB	BB	BB	BB	BB	BB	BB	BB	BB	BB	BB	BB	BB	BB
wsnp_Ku_c34659_43981982	chr1A	35528421	AA	AA	AA	AB	AA	AA	AA	AA	AA	AA	AA	AA	AA	AB	AA	AA	AA	AA	AA	AA	AA	AA	AA	AA	AA	AA	AA	AA	AA	AA	AA	AA	AA	AA	AA	AA	AA	AA	AA	AA	AA	AA	AA	AA	AA	AA	AA
RAC875_c25101_644	chr1A	35528883	AA	AA	AA	AA	AA	AA	AA	AA	AA	AA	AA	AA	AA	AA	AA	AA	AA	AA	AA	AA	AA	AA	AA	AA	AA	AA	AA	AA	AA	AA	AA	AA	AA	AA	AA	AA	AA	AA	AA	AA	AA	AA	AA	AA	AA	AA	AA
Kukri_rep_c74100_228	chr1A	35531184	BB	BB	BB	BB	BB	BB	BB	BB	BB	BB	BB	BB	BB	BB	BB	BB	BB	BB	BB	BB	BB	BB	BB	BB	BB	BB	BB	BB	BB	BB	BB	BB	BB	BB	BB	BB	BB	BB	BB	BB	BB	BB	BB	BB	BB	BB	BB
RAC875_rep_c117173_206	chr1A	35871794	BB	BB	BB	BB	BB	BB	BB	BB	BB	BB	BB	BB	BB	BB	BB	BB	BB	BB	BB	BB	BB	BB	BB	BB	BB	BB	BB	BB	BB	BB	BB	BB	BB	BB	BB	BB	BB	BB	BB	BB	BB	BB	BB	BB	BB	BB	BB
Tdurum_contig56382_747	chr1A	35871803	BB	BB	BB	BB	BB	BB	BB	BB	BB	BB	BB	BB	BB	BB	BB	BB	BB	BB	BB	BB	BB	BB	BB	BB	BB	BB	BB	BB	BB	BB	BB	BB	BB	BB	BB	BB	BB	BB	BB	BB	BB	BB	BB	BB	BB	BB	BB
Excalibur_c7237_1112	chr1A	36161349	BB	BB	BB	BB	BB	BB	BB	BB	BB	BB	BB	BB	BB	BB	BB	BB	BB	BB	BB	BB	BB	BB	BB	BB	BB	BB	BB	BB	BB	BB	BB	BB	BB	BB	BB	BB	BB	BB	BB	BB	BB	BB	BB	BB	BB	BB	BB
Excalibur_c7237_1208	chr1A	36162255	AB	AB	AB	AB	AB	AB	AB	AB	AB	AB	AB	AB	AB	AB	AB	AB	AB	AB	AB	AB	AB	AB	AB	AB	AB	AB	AB	AB	AB	AB	AB	AB	AB	AB	AB	AB	AB	AA	AB	AB	AB	AB	AB	AB	AB	AB	AB
Excalibur_c1263_901	chr1A	37060268	AA	AA	AB	AA	AA	AA	AA	AB	AA	AA	AA	AB	AA	AA	AA	AA	AA	AA	AA	AB	AA	AA	AB	AA	AA	AA	AA	AB	AB	AA	AA	AA	AA	AB	AB	AB	AA	AA	AB	AA	AA	AB	AA	AA	AA	AA	AB
wsnp_Ku_rep_c71909_71634013	chr1A	37073717	AA	BB	AA	AA	AA	BB	BB	BB	AA	AB	AA	AA	AA	AA	AA	BB	BB	AA	AA	AA	AA	BB	AA	BB	BB	AA	BB	AA	AA	BB	AA	BB	BB	BB	AA	AA	AA	BB	AA	AA	AA	BB	AA	AA	AA	BB	AA
RAC875_s118539_64	chr1A	37074162	AA	AA	AA	AA	AA	AA	AA	AA	AA	AA	AA	AA	AA	AA	AA	AA	AA	AA	AA	AA	AA	AA	AA	AA	AA	AA	AA	AA	AA	AA	AA	AA	AA	AA	AA	AA	AA	AA	AA	AA	AA	AA	AA	AA	AA	AA	AA
Tdurum_contig81558_113	chr1A	37074738	BB	BB	BB	BB	BB	BB	BB	BB	BB	BB	BB	BB	BB	BB	BB	BB	BB	BB	BB	BB	BB	BB	BB	BB	BB	BB	BB	BB	BB	BB	BB	BB	BB	BB	BB	BB	BB	BB	BB	BB	BB	BB	BB	BB	BB	BB	BB
BS00029346_51	chr1A	37093991	BB	AA	BB	AA	AA	AA	AA	BB	AA	AA	AA	BB	BB	AA	AA	AA	AA	BB	BB	BB	BB	AA	BB	AA	AA	AA	AA	BB	AA	AA	BB	AA	BB	AA	BB	BB	BB	BB	AA	BB	BB	AA	BB	AA	BB	BB	AA
RAC875_c26747_243	chr1A	38307922	AB	AB	AB	AB	AB	AB	AB	AB	AB	AB	AB	AB	AB	AB	AB	AB	AB	AB	AB	AB	AB	AB	AB	AB	AB	AB	AB	AB	AB	AB	AB	AB	AB	AB	AB	AB	AB	AB	AB	AB	AB	AB	AB	AB	AB	AB	AB
wsnp_BE490041A_Ta_2_1	chr1A	38322408	AA	AA	AA	BB	AA	AA	AA	AA	BB	AA	AA	AA	AA	BB	BB	AA	AA	AA	AA	AA	AA	AA	AA	AA	AA	AA	AA	AA	AA	AA	AA	AA	AA	AA	AA	AA	AA	AA	AA	AA	AA	AA	AA	AA	AA	AA	AA
IACX1592	chr1A	38322889	AB	BB	AB	BB	BB	BB	BB	AB	BB	BB	BB	AB	AB	BB	BB	BB	BB	AB	AB	AB	AB	BB	AB	BB	BB	BB	BB	AB	BB	BB	AB	BB	AB	BB	AB	AB	AB	AB	BB	AB	AB	BB	AB	BB	AB	AB	BB
Excalibur_c46833_204	chr1A	38324108	AA	AA	AA	AB	AA	AA	AB	AA	AB	AA	AA	AA	AA	AB	AB	AA	AA	AA	AA	AA	AA	AA	AA	AA	AA	AA	AA	AA	AA	AA	AA	AA	AA	AA	AA	AA	AA	AA	AA	AA	AA	AA	AA	AA	AA	AA	AA
RAC875_c826_2186	chr1A	39000071	BB	AA	AA	AA	AA	AA	AA	AB	AA	AA	AA	AB	AA	AA	AA	AA	AA	AA	AA	AA	AA	AA	AB	AA	AA	AA	AA	AA	AA	AA	AA	AA	BB	AA	AA	AA	AA	BB	AA	AA	AA	AA	AA	AA	AA	AA	AA
TA003773-0807	chr1A	39000620	AB	BB	BB	BB	BB	BB	BB	AB	BB	BB	BB	AB	BB	BB	BB	BB	BB	BB	BB	BB	BB	BB	AB	BB	BB	BB	BB	BB	BB	BB	BB	BB	AB	BB	BB	BB	BB	AB	BB	BB	BB	BB	BB	BB	BB	BB	BB
wsnp_CAP12_c2438_1180601	chr1A	39242714	AA	BB	AB	BB	BB	BB	BB	AA	BB	BB	BB	AA	BB	BB	BB	BB	BB	BB	BB	AB	BB	BB	AA	BB	BB	BB	BB	AB	AB	BB	BB	BB	AA	AB	AB	AB	BB	AA	AB	BB	BB	AB	BB	BB	BB	BB	AB
RAC875_c42113_423	chr1A	39463910	BB	BB	AB	BB	BB	BB	AB	AB	BB	BB	BB	AB	BB	BB	BB	BB	BB	BB	BB	AB	BB	BB	AB	BB	BB	BB	BB	--	AB	BB	BB	BB	BB	AB	AB	AB	BB	BB	AB	BB	BB	AB	BB	BB	BB	BB	AB
GENE-3058_63	chr1A	39464981	BB	BB	BB	BB	BB	BB	BB	BB	BB	BB	BB	BB	BB	BB	BB	BB	BB	BB	BB	BB	BB	BB	BB	BB	BB	BB	BB	BB	BB	BB	BB	BB	BB	BB	BB	BB	BB	BB	BB	BB	BB	BB	BB	BB	BB	BB	BB
IAAV5652	chr1A	41302294	AB	AB	BB	BB	AB	AB	AB	AB	BB	AB	AB	AB	BB	BB	BB	AB	AB	BB	BB	BB	BB	AB	AB	AB	AB	AB	AB	BB	AB	AB	BB	AB	AB	AB	BB	BB	BB	AB	AB	BB	BB	AB	BB	AB	BB	BB	AB
Kukri_c47895_471	chr1A	41302375	BB	BB	BB	BB	BB	BB	BB	BB	BB	BB	BB	BB	BB	BB	BB	BB	BB	BB	BB	BB	BB	BB	BB	BB	BB	BB	BB	BB	BB	BB	BB	BB	BB	BB	BB	BB	BB	BB	BB	BB	BB	BB	BB	BB	BB	BB	BB
RFL_Contig5444_1284	chr1A	41302702	AB	AB	BB	AB	AB	AB	AB	BB	AB	AB	AB	BB	AB	AB	AB	AB	AB	AB	AB	BB	AB	AB	BB	AB	AB	AB	AB	BB	BB	AB	AB	AB	AB	BB	BB	BB	AB	AB	BB	AB	AB	BB	AB	AB	AB	AB	BB
IAAV614	chr1A	41302731	BB	BB	BB	BB	BB	BB	BB	BB	BB	BB	BB	BB	BB	BB	BB	BB	BB	BB	BB	BB	BB	BB	BB	BB	BB	BB	BB	BB	BB	BB	BB	BB	BB	BB	BB	BB	BB	BB	BB	BB	BB	BB	BB	BB	BB	BB	BB
BS00012210_51	chr1A	41303277	AA	AA	BB	BB	AA	AA	AA	AA	BB	AA	AA	AA	BB	BB	BB	AA	AA	BB	BB	BB	BB	AA	AA	AA	AA	AA	AA	BB	AA	AA	BB	AA	AA	AA	BB	BB	BB	AA	AA	BB	BB	AA	BB	AA	BB	BB	AA
Tdurum_contig37488_126	chr1A	41306986	BB	BB	AA	BB	BB	BB	BB	AA	BB	BB	BB	AA	BB	BB	BB	BB	BB	BB	BB	AA	BB	BB	AA	BB	BB	BB	BB	AB	AA	BB	BB	BB	BB	AA	AA	AA	BB	BB	AA	BB	BB	AA	BB	BB	BB	BB	AA
Kukri_rep_c98458_162	chr1A	41310068	AA	AA	AA	AA	AA	AA	AA	AA	AA	AA	AA	AA	AA	AA	AA	AA	AA	AA	AA	AA	AA	AA	AA	AA	AA	AA	AA	AA	AA	AA	AA	AA	AA	AA	AA	AA	AA	AA	AA	AA	AA	AA	AA	AA	AA	AA	AA
GENE-0349_564	chr1A	41341358	BB	BB	BB	BB	BB	BB	BB	BB	BB	BB	BB	BB	BB	BB	BB	BB	BB	BB	BB	BB	BB	BB	BB	BB	BB	BB	BB	BB	BB	BB	BB	BB	BB	BB	BB	BB	BB	BB	BB	BB	BB	BB	BB	BB	BB	BB	BB
Kukri_c54074_76	chr1A	41342495	AA	AA	AA	AA	AA	AA	AB	AA	AA	AA	AA	AA	AA	AA	AA	AA	AA	AA	AA	AA	AA	AA	AA	AA	AA	AA	AA	AA	AA	AA	AA	AA	AA	AA	AA	AA	AA	AA	AA	AA	AA	AA	AA	AA	AA	AA	AA
Excalibur_c75270_566	chr1A	41494103	BB	AA	BB	AA	AA	AA	AA	BB	AA	AA	AA	BB	BB	AA	AA	AA	AA	BB	BB	BB	BB	AA	BB	AA	AA	BB	AA	BB	AB	AB	BB	AA	BB	AB	BB	BB	BB	AB	AB	BB	BB	AB	BB	AA	BB	BB	AB
Excalibur_c75270_450	chr1A	41494323	AA	AA	AA	AA	AA	AA	AA	AA	AA	AA	AA	AA	AA	AA	AA	AA	AA	AA	AA	AA	AA	AA	AA	AA	AA	AA	AA	AA	AA	AA	AA	AA	AA	AA	AA	AA	AA	AA	AA	AA	AA	AA	AA	AA	AA	AA	AA
Tdurum_contig47183_205	chr1A	41810359	AA	BB	BB	BB	BB	BB	BB	AA	BB	BB	BB	AA	BB	BB	BB	BB	BB	BB	BB	BB	BB	BB	AA	BB	BB	AA	BB	BB	BB	BB	BB	BB	AA	BB	BB	BB	BB	AA	BB	BB	BB	BB	BB	BB	BB	BB	BB
Tdurum_contig47183_333	chr1A	41849095	BB	BB	BB	BB	BB	BB	BB	BB	BB	BB	BB	BB	BB	BB	BB	BB	BB	BB	BB	BB	BB	BB	BB	BB	BB	BB	BB	BB	BB	BB	BB	BB	BB	BB	BB	BB	BB	AB	BB	BB	BB	BB	BB	BB	BB	BB	BB
Tdurum_contig76915_88	chr1A	42102846	BB	BB	BB	BB	BB	BB	BB	BB	BB	BB	BB	BB	BB	BB	BB	BB	BB	BB	BB	BB	BB	BB	BB	BB	BB	BB	BB	BB	BB	BB	BB	BB	BB	BB	BB	BB	BB	AB	BB	BB	BB	BB	BB	BB	BB	BB	BB
Tdurum_contig622_285	chr1A	42103242	AA	AA	AA	AA	AA	AA	AA	AA	AA	AA	AA	AA	AA	AA	AA	AA	AA	AA	AA	AA	AA	AA	AA	AA	AA	AA	AA	AA	AA	AA	AA	AA	AA	AA	AA	AA	AA	AB	AA	AA	AA	AA	AA	AA	AA	AA	AA
BS00096724_51	chr1A	42104216	BB	BB	AB	BB	BB	BB	BB	BB	BB	BB	BB	BB	AB	BB	BB	BB	BB	AB	AB	AB	AB	BB	BB	BB	BB	BB	BB	AB	AB	BB	AB	BB	BB	BB	AB	AB	AB	BB	AB	AB	AB	BB	AB	BB	AB	AB	BB
BS00022885_51	chr1A	42104342	BB	BB	AB	BB	BB	BB	BB	BB	BB	BB	BB	BB	AB	BB	BB	BB	BB	AB	AB	AB	AB	BB	BB	BB	BB	BB	BB	AB	AB	BB	AB	BB	BB	BB	AB	AB	AB	BB	AB	AB	AB	BB	AB	BB	AB	AB	BB
TA004545-0174	chr1A	42104455	BB	BB	BB	BB	BB	BB	BB	AA	BB	AB	AA	BB	BB	BB	BB	BB	BB	BB	BB	BB	BB	BB	BB	BB	BB	BB	BB	AB	BB	BB	BB	BB	AA	BB	BB	AA	BB	BB	BB	BB	BB	BB	BB	BB	BB	BB	BB
Excalibur_c25782_632	chr1A	42142681	BB	BB	BB	BB	BB	BB	BB	BB	BB	BB	BB	BB	BB	BB	BB	BB	BB	BB	BB	BB	BB	BB	BB	BB	BB	BB	BB	BB	BB	BB	BB	BB	BB	BB	BB	BB	BB	BB	BB	BB	BB	BB	BB	BB	BB	BB	BB
Excalibur_c65961_156	chr1A	42274285	BB	BB	BB	BB	BB	BB	BB	BB	BB	BB	BB	BB	BB	BB	BB	BB	BB	BB	BB	BB	BB	BB	BB	BB	BB	BB	BB	BB	BB	BB	BB	BB	BB	BB	BB	BB	BB	BB	BB	BB	BB	BB	BB	BB	BB	BB	BB
CAP7_c565_68	chr1A	43587584	BB	BB	BB	BB	BB	BB	BB	BB	BB	BB	BB	BB	BB	BB	BB	BB	BB	BB	BB	BB	BB	BB	BB	BB	BB	BB	BB	BB	BB	BB	BB	BB	BB	BB	BB	BB	BB	BB	BB	BB	BB	BB	BB	BB	BB	BB	BB
Kukri_c97137_329	chr1A	43957155	BB	BB	BB	BB	BB	BB	BB	BB	BB	BB	BB	BB	BB	BB	BB	BB	BB	BB	BB	BB	BB	BB	BB	BB	BB	BB	BB	BB	BB	BB	BB	BB	BB	BB	BB	BB	BB	BB	BB	BB	BB	BB	BB	BB	BB	BB	BB
Excalibur_c12215_352	chr1A	45726978	BB	BB	AB	AB	BB	BB	BB	BB	BB	BB	BB	BB	AB	BB	BB	BB	BB	AB	AB	AB	AB	BB	BB	BB	BB	BB	BB	AB	BB	BB	AB	BB	BB	BB	AB	AB	AB	AB	BB	AB	AB	BB	AB	BB	AB	AB	AB
Ra_c27593_460	chr1A	45728011	AB	AB	BB	BB	AB	AB	AB	AB	AB	AB	AB	AB	BB	AB	AA	AB	AB	BB	BB	BB	BB	AB	AB	AB	AB	AA	AB	BB	BB	AB	BB	AB	AB	AB	BB	BB	BB	BB	BB	BB	BB	AB	BB	AB	BB	BB	BB
BS00067339_51	chr1A	45730440	BB	BB	BB	AB	BB	BB	BB	BB	BB	BB	BB	BB	BB	BB	BB	BB	BB	BB	BB	BB	BB	BB	BB	BB	BB	BB	BB	BB	BB	BB	BB	BB	BB	BB	BB	BB	BB	AB	BB	BB	BB	BB	BB	BB	BB	BB	BB
Excalibur_rep_c114535_55	chr1A	46169325	BB	BB	BB	BB	BB	BB	BB	BB	BB	BB	BB	BB	BB	BB	BB	BB	BB	BB	BB	BB	BB	BB	BB	BB	BB	BB	BB	BB	AB	BB	BB	BB	BB	BB	BB	BB	BB	BB	AB	BB	BB	BB	BB	BB	BB	BB	BB
RFL_Contig3232_1308	chr1A	46169492	AB	AB	AA	AB	AB	AB	AB	AA	AB	AB	AB	AA	AB	AB	AB	AB	AB	AB	AB	AA	AB	AB	AA	AB	AB	AB	AB	AA	AA	AB	AB	AB	AB	AA	AA	AA	AB	AB	AA	AB	AB	AA	AB	AB	AB	AB	AA
RFL_Contig3232_1224	chr1A	46169576	BB	BB	BB	AB	BB	BB	BB	BB	BB	BB	BB	BB	BB	BB	BB	BB	BB	BB	BB	BB	BB	BB	BB	BB	BB	BB	BB	BB	BB	BB	BB	BB	BB	BB	BB	BB	BB	BB	BB	BB	BB	BB	BB	BB	BB	BB	BB
Tdurum_contig9199_714	chr1A	46169663	BB	BB	AB	AB	BB	BB	BB	BB	BB	BB	BB	BB	AB	BB	BB	BB	BB	AB	AB	AB	AB	BB	BB	BB	BB	BB	BB	AB	AB	BB	AB	BB	BB	BB	AB	AB	AB	BB	AB	AB	AB	BB	AB	BB	AB	AB	AB
Ku_c11769_252	chr1A	46172553	BB	BB	BB	BB	BB	BB	BB	BB	BB	BB	BB	BB	BB	BB	BB	BB	BB	BB	BB	BB	BB	BB	BB	BB	BB	BB	BB	BB	AA	BB	BB	BB	BB	BB	BB	BB	BB	BB	AA	BB	BB	BB	BB	BB	BB	BB	BB
RAC875_c86058_112	chr1A	46791636	BB	BB	BB	BB	BB	BB	BB	BB	BB	BB	BB	BB	BB	BB	BB	BB	BB	BB	BB	BB	BB	BB	BB	BB	BB	BB	BB	BB	BB	BB	BB	BB	BB	BB	BB	BB	BB	BB	BB	BB	BB	BB	BB	BB	BB	BB	BB
BS00110151_51	chr1A	46806291	BB	BB	BB	AA	BB	BB	BB	BB	BB	BB	BB	BB	BB	BB	BB	BB	BB	BB	BB	BB	BB	BB	BB	BB	BB	BB	BB	BB	BB	BB	BB	BB	BB	BB	BB	BB	BB	AA	BB	BB	BB	BB	BB	BB	BB	BB	BB
BS00109971_51	chr1A	46806348	AB	AB	BB	AB	AB	AB	AB	BB	AB	AB	AB	BB	AB	AB	AB	AB	AB	AB	AB	BB	AB	AB	BB	AB	AB	AB	AB	BB	BB	AB	AB	AB	AB	BB	BB	BB	AB	AB	BB	AB	AB	BB	AB	AB	AB	AB	BB
Excalibur_c30627_263	chr1A	46969444	AA	AA	AA	AA	AA	AA	AA	AA	AA	AA	AA	AA	AA	AA	AA	AA	AA	AA	AA	AA	AA	AA	AA	AA	AA	AA	AA	AA	AA	AA	AA	AA	AA	AA	AA	AA	AA	AA	AA	AA	AA	AA	AA	AA	AA	AA	AA
Tdurum_contig30187_138	chr1A	47176565	BB	BB	BB	BB	BB	BB	BB	BB	BB	BB	BB	BB	BB	BB	BB	BB	BB	BB	BB	BB	BB	BB	BB	BB	BB	BB	BB	BB	BB	BB	BB	BB	BB	BB	BB	BB	BB	BB	BB	BB	BB	BB	BB	BB	BB	BB	BB
Tdurum_contig30187_265	chr1A	47178182	BB	BB	BB	BB	BB	BB	BB	BB	BB	BB	BB	BB	BB	BB	BB	BB	BB	BB	BB	BB	BB	BB	BB	BB	BB	BB	BB	BB	BB	BB	BB	BB	BB	BB	BB	BB	BB	BB	BB	BB	BB	BB	BB	BB	BB	BB	BB
Kukri_c49776_192	chr1A	47180330	BB	BB	BB	AB	BB	BB	BB	BB	BB	BB	BB	BB	BB	BB	BB	BB	BB	BB	BB	BB	BB	BB	BB	BB	BB	BB	BB	BB	BB	BB	BB	BB	BB	BB	BB	BB	BB	BB	BB	BB	BB	BB	BB	BB	BB	BB	BB
IAAV2987	chr1A	47384032	AB	AB	AA	AB	AB	AB	AB	AA	AB	AB	AB	AA	AB	AB	AB	AB	AB	AB	AB	AA	AB	AB	AA	AB	AB	AB	AB	AA	AA	AB	AB	AB	AB	AA	AA	AA	AB	AB	AA	AB	AB	AA	AB	AB	AB	AB	AA
Tdurum_contig5008_635	chr1A	47384175	AA	AA	AA	AB	AA	AA	AA	AA	AA	AA	AA	AA	AA	AA	AA	AA	AA	AA	AA	AA	AA	AA	AA	AA	AA	AA	AA	AA	AA	AA	AA	AA	AA	AA	AA	AA	AA	AB	AA	AA	AA	AA	AA	AA	AA	AA	AA
Tdurum_contig5008_556	chr1A	47384254	AA	AA	BB	BB	AA	AA	AA	AB	AA	AA	AA	BB	BB	AA	AA	AA	AA	BB	BB	BB	BB	AA	AB	AA	AA	AA	AA	BB	AB	AA	BB	AA	AA	AB	BB	BB	BB	BB	AB	BB	BB	AB	BB	AA	BB	BB	BB
BobWhite_c7352_218	chr1A	47384670	AB	AB	AB	BB	AB	AB	AB	AB	AB	AB	AB	AB	AB	AB	AB	AB	AB	AB	AB	AB	AB	AB	AB	AB	AB	AB	AB	AB	AB	AB	AB	AB	AB	AB	AB	AB	AB	BB	AB	AB	AB	AB	AB	AB	AB	AB	AB
tplb0032k01_549	chr1A	47393740	AB	AB	AB	BB	AB	AB	AB	AB	AB	AB	AB	AB	AB	AB	AB	AB	AB	AB	AB	AB	AB	AB	AB	AB	AB	AB	AB	AB	AB	AB	AB	AB	AB	AB	AB	AB	AB	AB	AB	AB	AB	AB	AB	AB	AB	AB	AB
Kukri_c24648_554	chr1A	47398201	BB	BB	BB	BB	BB	BB	BB	BB	BB	BB	BB	BB	BB	BB	BB	BB	BB	BB	BB	BB	BB	BB	BB	BB	BB	BB	BB	BB	BB	BB	BB	BB	BB	BB	BB	BB	BB	BB	BB	BB	BB	BB	BB	BB	BB	BB	BB
BS00022426_51	chr1A	47398969	BB	BB	AB	AA	BB	BB	BB	BB	BB	BB	BB	AB	AB	BB	BB	BB	BB	AB	AB	AB	AB	BB	BB	BB	BB	BB	BB	AB	BB	BB	AB	BB	BB	BB	AB	AB	AB	AA	BB	AB	AB	BB	AB	BB	AB	AB	AB
Tdurum_contig43646_147	chr1A	47413548	AB	AB	AA	AA	AB	AB	AB	AB	AB	AB	AB	AA	AA	AB	AB	AB	AB	AA	AA	AA	AA	AB	AB	AB	AB	AB	AB	AA	AB	AB	AA	AB	AB	AB	AA	AA	AA	AA	AB	AA	AA	AB	AA	AB	AA	AA	AA
Tdurum_contig69753_513	chr1A	47415806	BB	BB	AA	AA	BB	BB	BB	BB	BB	BB	BB	AA	AA	BB	BB	BB	BB	AA	AA	AA	AA	BB	BB	BB	BB	BB	BB	AA	BB	BB	AA	BB	BB	BB	AA	AA	AA	AA	BB	AA	AA	BB	AA	BB	AA	AA	AA
Kukri_c26731_312	chr1A	48178214	AA	AA	AB	AA	AA	AA	AA	AB	AA	AA	AA	AB	AA	AA	AA	AA	AA	AA	AA	AB	AA	AA	AB	AA	AA	AA	AA	AB	AB	AA	AA	AA	AA	AB	AB	AB	AA	AA	AB	AA	AA	AB	AA	AA	AA	AA	AB
BS00022870_51	chr1A	48181564	AB	AB	BB	BB	AB	AB	AB	AB	AB	AB	AB	BB	BB	AB	AB	AB	AB	BB	BB	BB	BB	AB	AB	AB	AB	AB	AB	BB	AB	AB	BB	AB	AB	AB	BB	BB	BB	BB	AB	BB	BB	AB	BB	AB	BB	BB	BB
IAAV4861	chr1A	48182818	BB	BB	AA	BB	BB	BB	BB	AA	BB	BB	BB	AA	BB	BB	BB	BB	BB	BB	BB	AA	BB	BB	AA	BB	BB	BB	BB	AB	AA	BB	BB	BB	BB	AA	AA	AA	BB	BB	AA	BB	BB	AA	BB	BB	BB	BB	AA
TA001649-1197	chr1A	48365307	BB	BB	AA	BB	BB	BB	BB	AA	BB	BB	BB	AA	BB	BB	BB	BB	BB	BB	BB	AA	BB	BB	AA	BB	BB	BB	BB	AB	AA	BB	BB	BB	BB	AA	AA	AA	BB	BB	AA	BB	BB	AA	BB	BB	BB	BB	AA
tplb0052b04_1651	chr1A	48366477	AB	AB	BB	BB	AB	AB	AB	BB	AB	AB	AB	BB	AB	AB	AB	AB	AB	AB	AB	BB	AB	AB	BB	AB	AB	AB	AB	BB	BB	AB	AB	AB	AB	BB	BB	BB	AB	BB	BB	AB	AB	BB	AB	AB	AB	AB	BB
CAP7_c2317_217	chr1A	48379156	BB	BB	BB	BB	BB	BB	BB	BB	BB	BB	BB	BB	BB	BB	BB	BB	BB	BB	BB	BB	BB	BB	BB	BB	BB	BB	BB	BB	BB	BB	BB	BB	BB	BB	BB	BB	BB	BB	BB	BB	BB	BB	BB	BB	BB	BB	BB
CAP8_c4853_261	chr1A	48379211	BB	BB	BB	BB	BB	BB	BB	BB	BB	BB	BB	BB	BB	BB	BB	BB	BB	BB	BB	BB	BB	BB	BB	BB	BB	BB	BB	BB	BB	BB	BB	BB	BB	BB	BB	BB	BB	BB	BB	BB	BB	BB	BB	BB	BB	BB	BB
CAP8_c4853_176	chr1A	48379296	BB	BB	BB	BB	BB	BB	BB	BB	BB	BB	BB	BB	BB	BB	BB	BB	BB	BB	BB	BB	BB	BB	BB	BB	BB	BB	BB	BB	BB	BB	BB	BB	BB	BB	BB	BB	BB	BB	BB	BB	BB	BB	BB	BB	BB	BB	BB
CAP8_c4853_56	chr1A	48379416	AA	AA	AA	AA	AA	AA	AA	AA	AA	AA	AA	AA	AA	AA	AA	AA	AA	AA	AA	AA	AA	AA	AA	AA	AA	AA	AA	AA	AA	AA	AA	AA	AA	AA	AA	AA	AA	AA	AA	AA	AA	AA	AA	AA	AA	AA	AA
Kukri_c23985_166	chr1A	48571741	AA	AA	AA	BB	AA	AA	AA	AA	AA	AA	AA	AA	AA	AA	AA	AA	AA	AA	AA	AA	AA	AA	AB	AA	AA	AA	AA	AA	AB	AA	AA	AA	AA	AA	AA	AA	AA	AA	AB	AA	AA	AA	AA	AA	AA	AA	AA
Kukri_c23985_229	chr1A	48571804	BB	BB	BB	AB	BB	BB	BB	BB	BB	BB	BB	BB	BB	BB	BB	BB	BB	BB	BB	BB	BB	BB	BB	BB	BB	BB	BB	BB	BB	BB	BB	BB	BB	BB	BB	BB	BB	BB	BB	BB	BB	BB	BB	BB	BB	BB	BB
Excalibur_c7190_2995	chr1A	48689500	AA	AA	AA	AA	AA	AA	AA	AA	AA	AA	AA	AA	AA	AA	AA	AA	AA	AA	AA	AA	AA	AA	AA	AA	AA	AA	AA	AA	AA	AA	AA	AA	AA	AA	AA	AA	AA	AA	AA	AA	AA	AA	AA	AA	AA	AA	AA
Tdurum_contig25384_530	chr1A	48690256	BB	BB	AB	BB	BB	BB	BB	AB	BB	BB	BB	AB	BB	BB	BB	BB	BB	BB	BB	AB	BB	BB	AB	BB	BB	BB	BB	AB	AB	BB	BB	BB	BB	AB	AB	AB	BB	BB	AB	BB	BB	AB	BB	BB	BB	BB	AB
Excalibur_c47654_70	chr1A	48690346	AA	AB	AB	AA	AB	AB	AB	AB	AB	AB	AB	AB	AB	AB	AB	AB	AB	AB	AB	AB	AB	AB	AA	AB	AB	AA	AB	AB	AA	AB	AB	AB	AB	AB	AB	AB	AB	AA	AA	AB	AB	AB	AB	AB	AB	AB	AB
Ra_c8909_447	chr1A	48690860	AA	AA	AA	AA	AA	AA	AA	AA	AA	AA	AA	AA	AA	AA	AA	AA	AA	AA	AA	AA	AA	AA	AA	AA	AA	AA	AA	AA	AA	AA	AA	AA	AA	AA	AA	AA	AA	AA	AA	AA	AA	AA	AA	AA	AA	AA	AA
BS00064197_51	chr1A	48692389	AA	BB	AB	AA	BB	BB	BB	AB	BB	BB	BB	AB	BB	BB	BB	BB	BB	BB	BB	AB	BB	BB	AA	BB	BB	AA	BB	AB	AA	BB	BB	BB	BB	AB	AB	AB	BB	AA	AA	BB	BB	AB	BB	BB	BB	BB	AB
RAC875_s114164_239	chr1A	48694385	AA	AA	AA	AA	AA	AA	AA	AA	AA	AA	AA	AA	AA	AA	AA	AA	AA	AA	AA	AA	AA	AA	AA	AA	AA	AA	AA	AA	AA	AA	AA	AA	AA	AA	AA	AA	AA	AA	AA	AA	AA	AA	AA	AA	AA	AA	AA
BobWhite_rep_c51268_248	chr1A	48745715	BB	BB	AB	BB	BB	BB	BB	AB	BB	BB	BB	AB	BB	BB	BB	BB	BB	BB	BB	AB	BB	BB	AB	BB	BB	BB	BB	AB	AB	BB	BB	BB	BB	AB	AB	AB	BB	BB	AB	BB	BB	AB	BB	BB	BB	BB	AB
BobWhite_c4646_119	chr1A	48746489	BB	AA	AA	BB	AA	AA	AA	AA	AA	AA	AA	AA	AA	AA	AA	AA	AA	AA	AA	AA	AA	AA	BB	AA	AA	BB	AA	AA	BB	AA	AA	AA	AA	AA	AA	AA	AA	BB	BB	AA	AA	AA	AA	AA	AA	AA	AA
BobWhite_c4646_149	chr1A	48746519	BB	BB	BB	BB	BB	BB	BB	BB	BB	BB	BB	BB	BB	BB	BB	BB	BB	BB	BB	BB	BB	BB	BB	BB	BB	BB	BB	BB	BB	BB	BB	BB	BB	BB	BB	BB	BB	BB	BB	BB	BB	BB	BB	BB	BB	BB	BB
IACX5982	chr1A	48746558	BB	AB	AB	BB	AB	AB	AB	AB	AB	AB	AB	AB	AB	AB	AB	AB	AB	AB	AB	AB	AB	AB	BB	AB	AB	BB	AB	AB	BB	AB	AB	AB	AB	AB	AB	AB	AB	BB	BB	AB	AB	AB	AB	AB	AB	AB	AB
Kukri_c45997_239	chr1A	48845203	BB	BB	BB	BB	BB	BB	BB	BB	BB	BB	BB	BB	BB	BB	BB	BB	BB	BB	BB	BB	BB	BB	BB	BB	BB	BB	BB	BB	BB	BB	BB	BB	BB	BB	BB	BB	BB	BB	BB	BB	BB	BB	BB	BB	BB	BB	BB
Kukri_c45997_208	chr1A	48845234	AA	AA	AA	AA	AA	AA	AA	AA	AA	AA	AA	AA	AA	AA	AA	AA	AA	AA	AA	AA	AA	AA	AA	AA	AA	AA	AA	AA	AA	AA	AA	AA	AA	AA	AA	AA	AA	AA	AA	AA	AA	AA	AA	AA	AA	AA	AA
Excalibur_c77035_156	chr1A	48845763	BB	BB	BB	BB	BB	BB	AA	BB	AA	AB	AA	BB	BB	AA	AA	BB	BB	BB	BB	BB	BB	BB	BB	BB	BB	BB	BB	BB	BB	BB	BB	BB	BB	BB	BB	BB	BB	BB	BB	BB	BB	BB	BB	BB	BB	BB	BB
Ra_c5544_1715	chr1A	48875260	BB	BB	BB	BB	BB	BB	BB	BB	BB	BB	BB	BB	BB	BB	BB	BB	BB	BB	BB	BB	BB	BB	BB	BB	BB	BB	BB	BB	BB	BB	BB	BB	BB	BB	BB	BB	BB	BB	BB	BB	BB	BB	BB	BB	BB	BB	BB
GENE-4777_297	chr1A	48879964	AA	AA	AB	AA	AA	AA	AA	AB	AA	AA	AA	AB	AA	AA	AA	AA	AA	AA	AA	AB	AA	AA	AB	AA	AA	AA	AA	AB	AB	AA	AA	AA	AA	AB	AB	AB	AA	AA	AB	AA	AA	AB	AA	AA	AA	AA	AB
RAC875_c5544_4156	chr1A	48880638	BB	AA	AA	BB	AA	AA	AA	AA	AA	AA	AA	AA	AA	AA	AA	AA	AA	AA	AA	AA	AA	AA	BB	AA	AA	BB	AA	AA	BB	AA	AA	AA	AA	AA	AA	AA	AA	AA	BB	AA	AA	AA	AA	AA	AA	AA	AA
Excalibur_c17301_398	chr1A	48971913	BB	BB	BB	BB	BB	BB	BB	BB	BB	BB	BB	BB	BB	BB	BB	BB	BB	BB	BB	BB	BB	BB	BB	BB	BB	BB	BB	BB	BB	BB	BB	BB	BB	BB	BB	BB	BB	BB	BB	BB	BB	BB	BB	BB	BB	BB	BB
RAC875_c11871_1372	chr1A	49120082	AA	AA	AA	AA	AA	AA	AA	AA	AA	AA	AA	AA	AA	AA	AA	AA	AA	AA	AA	AA	AA	AA	AA	AA	AA	AA	AA	AA	AA	AA	AA	AA	AA	AA	AA	AA	AA	AA	AA	AA	AA	AA	AA	AA	AA	AA	AA
wsnp_Ex_c12117_19381493	chr1A	49122859	BB	BB	BB	BB	BB	BB	BB	BB	BB	BB	BB	BB	BB	BB	BB	BB	BB	BB	BB	BB	BB	BB	BB	BB	BB	BB	BB	BB	BB	BB	BB	BB	BB	BB	BB	BB	BB	BB	BB	BB	BB	BB	BB	BB	BB	BB	BB
wsnp_Ex_c12117_19381492	chr1A	49122860	BB	BB	BB	BB	BB	BB	AB	BB	BB	BB	BB	BB	BB	BB	BB	BB	BB	BB	BB	BB	BB	BB	BB	BB	BB	BB	BB	BB	BB	BB	BB	BB	BB	BB	BB	BB	BB	BB	BB	BB	BB	BB	BB	BB	BB	BB	BB
Ra_c56967_900	chr1A	49123318	BB	BB	BB	BB	BB	BB	BB	BB	BB	BB	BB	BB	BB	BB	BB	BB	BB	BB	BB	BB	BB	BB	BB	BB	BB	BB	BB	BB	BB	BB	BB	BB	BB	BB	BB	BB	BB	BB	BB	BB	BB	BB	BB	BB	BB	BB	BB
Tdurum_contig102039_163	chr1A	49490058	BB	BB	BB	BB	BB	BB	BB	BB	BB	BB	BB	BB	BB	BB	BB	BB	BB	BB	BB	BB	BB	BB	BB	BB	BB	BB	BB	BB	BB	BB	BB	BB	BB	BB	BB	BB	BB	BB	BB	BB	BB	BB	BB	BB	BB	BB	BB
RAC875_c42365_265	chr1A	49588323	BB	BB	AB	BB	BB	BB	BB	BB	BB	BB	BB	AB	AB	BB	BB	BB	BB	AB	AB	AB	AB	BB	BB	BB	BB	BB	BB	AB	AB	BB	AB	BB	BB	BB	AB	AB	AB	AB	AB	AB	AB	BB	AB	BB	AB	AB	AB
RAC875_c42365_61	chr1A	49591131	BB	BB	BB	BB	BB	BB	BB	BB	BB	BB	BB	BB	BB	BB	BB	BB	BB	BB	BB	BB	BB	BB	BB	BB	BB	BB	BB	BB	BB	BB	BB	BB	BB	BB	BB	BB	BB	BB	BB	BB	BB	BB	BB	BB	BB	BB	BB
GENE-0451_529	chr1A	51299354	BB	BB	BB	BB	BB	BB	BB	BB	BB	BB	BB	BB	BB	BB	BB	BB	BB	BB	BB	BB	BB	BB	BB	BB	BB	BB	BB	BB	BB	BB	BB	BB	BB	BB	BB	BB	BB	BB	BB	BB	BB	BB	BB	BB	BB	BB	BB
BobWhite_rep_c61217_251	chr1A	51829200	AA	AA	AA	AA	AA	AA	AA	AA	AA	AA	AA	AA	AA	AA	AA	AA	AA	AA	AA	AA	AA	AA	AA	AA	AA	AA	AA	AA	AA	AA	AA	AA	AA	AA	AA	AA	AA	AA	AA	AA	AA	AA	AA	AA	AA	AA	AA
Tdurum_contig12906_704	chr1A	52781496	AA	AA	AA	AA	AA	AA	AA	AA	AA	AA	AA	AA	AA	AA	AA	AA	AA	AA	AA	AA	AA	AA	AA	AA	AA	AA	AA	AA	AA	AA	AA	AA	AA	AA	AA	AA	AA	AA	AA	AA	AA	AA	AA	AA	AA	AA	AA
CAP7_c7330_86	chr1A	53595205	BB	BB	BB	BB	BB	BB	BB	BB	BB	BB	BB	BB	BB	BB	BB	BB	BB	BB	BB	BB	BB	BB	BB	BB	BB	BB	BB	BB	BB	BB	BB	BB	BB	BB	BB	BB	BB	BB	BB	BB	BB	BB	BB	BB	BB	BB	BB
IAAV5931	chr1A	53615533	BB	BB	BB	BB	BB	BB	BB	BB	BB	BB	BB	BB	BB	BB	BB	BB	BB	BB	BB	BB	BB	BB	BB	BB	BB	BB	BB	BB	BB	BB	BB	BB	BB	BB	BB	BB	BB	AA	BB	BB	BB	BB	BB	BB	BB	BB	BB
TA004698-0181	chr1A	53944580	AB	AB	BB	AB	AB	AB	AB	BB	AB	AB	AB	BB	AB	AB	AB	AB	AB	AB	AB	BB	AB	AB	BB	AB	AB	AB	AB	BB	BB	AB	AB	AB	AB	BB	BB	BB	AB	AB	BB	AB	AB	BB	AB	AB	AB	AB	BB
wsnp_BE445121A_Ta_1_8	chr1A	53946562	BB	BB	BB	BB	BB	BB	BB	BB	BB	BB	BB	BB	BB	BB	BB	BB	BB	BB	BB	BB	BB	BB	BB	BB	BB	BB	BB	BB	BB	BB	BB	BB	BB	BB	BB	BB	BB	AA	BB	BB	BB	BB	BB	BB	BB	BB	BB
BS00021788_51	chr1A	53947076	BB	BB	BB	BB	BB	BB	BB	BB	BB	BB	BB	BB	BB	BB	BB	BB	BB	BB	BB	BB	BB	BB	BB	BB	BB	BB	BB	BB	BB	BB	BB	BB	BB	BB	BB	BB	BB	BB	BB	BB	BB	BB	BB	BB	BB	BB	BB
wsnp_Ex_rep_c66980_65419811	chr1A	53947722	AB	AB	AB	AB	AB	AB	AB	AB	AB	AB	AB	AB	AB	AB	AB	AB	AB	AB	AB	AB	AB	AB	AB	AB	AB	AB	AB	AB	AB	AB	AB	AB	AB	AB	AB	AB	AB	BB	AB	AB	AB	AB	AB	AB	AB	AB	AB
RAC875_c4878_170	chr1A	56098332	BB	AB	AB	AB	AB	AB	AB	AB	AB	AB	AB	AB	AB	AB	AB	AB	AB	AB	AB	AB	AB	AB	BB	AB	AB	BB	AB	AB	AB	AB	AB	AB	AB	AB	AB	AB	AB	BB	AB	AB	AB	AB	AB	AB	AB	AB	AB
GENE-0065_246	chr1A	56784210	AA	AA	BB	AA	AA	AA	AA	BB	AA	AA	AA	BB	AA	AA	AA	AA	AA	AA	AA	BB	AA	AA	BB	AA	AA	AA	AA	BB	BB	AA	AA	AA	AA	BB	BB	BB	AA	AA	BB	AA	AA	BB	AA	AA	AA	AA	BB
GENE-0065_444	chr1A	56784376	AA	AA	AB	AA	AA	AA	AA	AA	AA	AA	AA	AB	AA	AA	AA	AA	AA	AA	AA	AA	AA	AA	AA	AA	AA	AA	AA	AB	AA	AA	AA	AA	AA	AB	AA	AA	AA	AA	AA	AA	AA	AB	AA	AA	AA	AA	AA
Excalibur_s101203_75	chr1A	57228382	BB	BB	BB	BB	BB	BB	BB	BB	BB	BB	BB	BB	BB	BB	BB	BB	BB	BB	BB	BB	BB	BB	BB	BB	BB	BB	BB	BB	BB	BB	BB	BB	BB	BB	BB	BB	BB	BB	BB	BB	BB	BB	BB	BB	BB	BB	BB
RAC875_c10659_1539	chr1A	57357881	BB	BB	BB	BB	BB	BB	BB	AA	BB	BB	BB	BB	BB	BB	BB	BB	BB	BB	BB	AA	BB	BB	AA	BB	BB	BB	BB	BB	AA	BB	BB	BB	BB	BB	AA	AA	BB	BB	AA	BB	BB	BB	BB	BB	BB	BB	AA
RAC875_c46269_387	chr1A	57361440	AB	AB	AB	AB	AB	AB	AB	AB	AB	AB	AB	AB	AB	AB	AB	AB	AB	AB	AB	AB	AB	AB	AB	AB	AB	AB	AB	AB	AB	AB	AB	AB	AB	AB	AB	AB	AB	AA	AB	AB	AB	AB	AB	AB	AB	AB	AB
Kukri_c81766_686	chr1A	57765018	BB	BB	BB	BB	BB	BB	BB	AB	BB	BB	BB	BB	BB	BB	BB	BB	BB	BB	BB	AB	BB	BB	AB	BB	BB	BB	BB	BB	AB	BB	BB	BB	BB	BB	AB	AB	BB	BB	AB	BB	BB	BB	BB	BB	BB	BB	AB
Ex_c68770_506	chr1A	57767707	BB	BB	BB	BB	BB	BB	BB	BB	BB	BB	BB	BB	BB	BB	BB	BB	BB	BB	BB	BB	BB	BB	BB	BB	BB	BB	BB	BB	BB	BB	BB	BB	BB	BB	BB	BB	BB	AB	BB	BB	BB	BB	BB	BB	BB	BB	BB
Excalibur_c39375_84	chr1A	57793781	BB	BB	BB	BB	BB	BB	BB	BB	BB	BB	BB	BB	BB	BB	BB	BB	BB	BB	BB	BB	BB	BB	BB	BB	BB	BB	BB	BB	BB	BB	BB	BB	BB	BB	BB	BB	BB	BB	BB	BB	BB	BB	BB	BB	BB	BB	BB
Ra_c30689_939	chr1A	58075468	AA	AA	AA	AA	AA	AA	AB	AA	AA	AA	AA	AA	AA	AA	AA	AA	AA	AA	AA	AA	AA	AA	AA	AA	AA	AA	AA	AA	AA	AA	AA	AA	AA	AA	AA	AA	AA	AA	AA	AA	AA	AA	AA	AA	AA	AA	AA
BS00062723_51	chr1A	58297173	BB	BB	AB	BB	BB	BB	BB	AB	BB	BB	BB	AB	BB	BB	BB	BB	BB	BB	BB	AB	BB	BB	AB	BB	BB	BB	BB	AB	AB	BB	BB	BB	BB	AB	AB	AB	BB	BB	AB	BB	BB	AB	BB	BB	BB	BB	AB
Excalibur_c19488_2440	chr1A	58297300	AA	AA	AA	AA	AA	AA	AA	AA	AA	AA	AA	AA	AA	AA	AA	AA	AA	AA	AA	AA	AA	AA	AA	AA	AA	AA	AA	AA	AA	AA	AA	AA	AA	AA	AA	AA	AA	AA	AA	AA	AA	AA	AA	AA	AA	AA	AA
RAC875_c11899_366	chr1A	58297634	BB	BB	AA	AA	AA	BB	BB	BB	AA	AB	AA	AA	BB	AA	AA	BB	BB	AA	AA	BB	AA	BB	BB	BB	BB	BB	BB	BB	BB	BB	AA	BB	BB	BB	AA	AA	AA	BB	BB	AA	BB	BB	AA	AA	BB	AA	AA
Kukri_c25500_879	chr1A	58433806	BB	BB	BB	BB	BB	BB	BB	AB	BB	BB	BB	BB	BB	BB	BB	BB	BB	BB	BB	AB	BB	BB	AB	BB	BB	BB	BB	BB	AA	BB	BB	BB	BB	BB	AB	AB	BB	BB	AB	BB	BB	BB	BB	BB	BB	BB	AB
RAC875_c13454_934	chr1A	58496198	AA	AA	AA	AA	AA	AA	AA	AA	AA	AA	AA	AA	AA	AA	AA	AA	AA	AA	AA	AA	AA	AA	AA	AA	AA	AA	AA	AA	AA	AA	AA	AA	AA	AA	AA	AA	AA	AA	AA	AA	AA	AA	AA	AA	AA	AA	AA
RAC875_c13454_1256	chr1A	58497206	AA	AA	AB	AA	AA	AA	AA	AB	AA	AA	AA	AB	AA	AA	AA	AA	AA	AA	AA	AB	AA	AA	AB	AA	AA	AA	AA	AB	AB	AA	AA	AA	AA	AB	AB	AB	AA	AA	AB	AA	AA	AB	AA	AA	AA	AA	AB
Ku_c107175_320	chr1A	58724089	AA	AA	AA	AA	AA	AA	AA	AA	AA	AA	AA	AA	AA	AA	AA	AA	AA	AA	AA	AA	AA	AA	AA	AA	AA	AA	AA	AA	AA	AA	AA	AA	AA	AA	AA	AA	AA	AA	AA	AA	AA	AA	AA	AA	AA	AA	AA
Excalibur_c6213_689	chr1A	58724257	BB	BB	AB	BB	BB	BB	BB	AB	BB	BB	BB	AB	BB	BB	BB	BB	BB	BB	BB	AB	BB	BB	AB	BB	BB	BB	BB	AB	AB	BB	BB	BB	BB	AB	AB	AB	BB	BB	AB	BB	BB	AB	BB	BB	BB	BB	AB
BS00067807_51	chr1A	58803938	BB	BB	BB	BB	BB	BB	BB	BB	BB	BB	BB	BB	BB	BB	BB	BB	BB	BB	BB	BB	BB	BB	BB	BB	BB	BB	BB	BB	BB	BB	BB	BB	BB	BB	BB	BB	BB	BB	BB	BB	BB	BB	BB	BB	BB	BB	BB
BobWhite_c13378_662	chr1A	59208107	AB	AB	AA	AB	AB	AB	AB	AA	AB	AB	AB	AA	AB	AB	AB	AB	AB	AB	AB	AA	AB	AB	AA	AB	AB	AB	AB	AA	AA	AB	AB	AB	AB	AA	AA	AA	AB	AB	AA	AB	AB	AA	AB	AB	AB	AB	AA
Tdurum_contig49251_560	chr1A	59944529	BB	BB	BB	BB	BB	BB	AB	BB	BB	BB	BB	BB	BB	BB	BB	BB	BB	BB	BB	BB	BB	BB	BB	BB	BB	BB	BB	BB	BB	BB	BB	BB	BB	BB	BB	BB	BB	AB	BB	BB	BB	BB	BB	BB	BB	BB	BB
Tdurum_contig79715_470	chr1A	61169531	BB	BB	BB	BB	BB	BB	BB	BB	BB	BB	BB	BB	BB	BB	BB	BB	BB	BB	BB	BB	BB	BB	BB	BB	BB	BB	BB	BB	BB	BB	BB	BB	BB	BB	BB	BB	BB	BB	BB	BB	BB	BB	BB	BB	BB	BB	BB
BobWhite_c3239_103	chr1A	61306601	BB	BB	BB	BB	BB	BB	BB	BB	BB	BB	BB	BB	BB	BB	BB	BB	BB	BB	BB	BB	BB	BB	BB	BB	BB	BB	BB	BB	BB	BB	BB	BB	BB	BB	BB	BB	BB	BB	BB	BB	BB	BB	BB	BB	BB	BB	BB
Ra_c72462_718	chr1A	62205171	AA	AA	AA	AA	AA	AA	AA	AA	AA	AA	AA	AA	AA	AA	AA	AA	AA	AA	AA	AA	AA	AA	AA	AA	AA	AA	AA	AA	AA	AA	AA	AA	AA	AA	AA	AA	AA	AA	AA	AA	AA	AA	AA	AA	AA	AA	AA
Ra_c109888_100	chr1A	62205959	AA	AA	AA	AA	AA	AA	AA	AA	AA	AA	AA	AA	AA	AA	AA	AA	AA	AA	AA	AA	AA	AA	AA	AA	AA	AA	AA	AA	AA	AA	AA	AA	AA	AA	AA	AA	AA	AA	AA	AA	AA	AA	AA	AA	AA	AA	AA
Tdurum_contig14418_753	chr1A	62208514	AA	AA	BB	AA	AA	AA	AA	BB	AA	AA	AA	BB	AA	AA	AA	AA	AA	AA	AA	BB	AA	AA	BB	AA	AA	AA	AA	BB	BB	AA	AA	AA	AA	BB	BB	BB	AA	AA	BB	AA	AA	BB	AA	AA	AA	AA	BB
wsnp_Ex_c3253_5994376	chr1A	62208849	AB	AB	AB	AB	AB	AB	AB	AB	AB	AB	AB	AB	AB	AB	AB	AB	AB	AB	AB	AB	AB	AB	AB	AB	AB	AB	AB	AB	AB	AB	AB	AB	AB	AB	AB	AB	AB	BB	AB	AB	AB	AB	AB	AB	AB	AB	AB
Tdurum_contig14418_1242	chr1A	62209514	BB	BB	AB	BB	BB	BB	BB	AB	BB	BB	BB	AB	BB	BB	BB	BB	BB	BB	BB	AB	BB	BB	AB	BB	BB	BB	BB	AB	AB	BB	BB	BB	BB	AB	AB	AB	BB	BB	AB	BB	BB	AB	BB	BB	BB	BB	AB
BS00067444_51	chr1A	62645106	AA	AA	BB	AA	AA	AA	AB	BB	AA	AA	AA	BB	AA	AA	AA	AA	AA	AA	AA	BB	AA	AA	BB	AA	AA	AA	AA	AB	BB	AA	AA	AA	AA	BB	BB	BB	AA	AA	BB	AA	AA	BB	AA	AA	AA	AA	BB
BobWhite_c15790_372	chr1A	62645562	BB	BB	BB	BB	BB	BB	BB	BB	BB	BB	BB	BB	BB	BB	BB	BB	BB	BB	BB	BB	BB	BB	BB	BB	BB	BB	BB	BB	--	BB	BB	BB	BB	BB	BB	BB	BB	BB	BB	BB	BB	BB	BB	BB	BB	BB	BB
Excalibur_c5606_1192	chr1A	62650780	BB	BB	AB	BB	BB	BB	AB	AB	BB	BB	BB	AB	BB	BB	BB	BB	BB	BB	BB	AB	BB	BB	AB	BB	BB	BB	BB	AB	AB	BB	BB	BB	BB	AB	AB	AB	BB	BB	AB	BB	BB	AB	BB	BB	BB	BB	AB
Tdurum_contig28494_269	chr1A	62887510	--	--	--	--	--	--	--	--	--	--	--	--	--	--	--	--	--	--	--	--	--	--	--	--	--	--	--	--	--	--	--	--	--	--	--	--	--	--	--	--	--	--	--	--	--	--	--
RAC875_rep_c110946_140	chr1A	62921974	BB	BB	BB	BB	BB	BB	BB	BB	BB	BB	BB	BB	BB	BB	BB	BB	BB	BB	BB	BB	BB	BB	BB	BB	BB	BB	BB	BB	BB	BB	BB	BB	BB	BB	BB	BB	BB	BB	BB	BB	BB	BB	BB	BB	BB	BB	BB
wsnp_Ex_c2181_4089639	chr1A	64189896	AB	AB	AA	AB	AB	AB	AB	AA	AB	AB	AB	AA	AB	AB	AB	AB	AB	AB	AB	AA	AB	AB	AA	AB	AB	AB	AB	AA	AA	AB	AB	AB	AB	AA	AA	AA	AB	BB	AA	AB	AB	AA	AB	AB	AB	AB	AA
wsnp_Ex_c2181_4089788	chr1A	64190155	BB	BB	BB	BB	BB	BB	BB	BB	BB	BB	BB	BB	BB	BB	BB	BB	BB	BB	BB	BB	BB	BB	BB	BB	BB	BB	BB	BB	BB	BB	BB	BB	BB	BB	BB	BB	BB	BB	BB	BB	BB	BB	BB	BB	BB	BB	BB
Excalibur_c2181_542	chr1A	64190470	BB	BB	BB	BB	BB	BB	BB	BB	BB	BB	BB	BB	BB	BB	BB	BB	BB	BB	BB	BB	BB	BB	BB	BB	BB	BB	BB	BB	BB	BB	BB	BB	BB	BB	BB	BB	BB	BB	BB	BB	BB	BB	BB	BB	BB	BB	BB
Excalibur_c2181_1067	chr1A	64191145	AA	AA	AA	AA	AA	AA	AA	AA	AA	AA	AA	AA	AA	AA	AA	AA	AA	AA	AA	AA	AA	AA	AA	AA	AA	AA	AA	AA	AA	AA	AA	AA	AA	AA	AA	AA	AA	AA	AA	AA	AA	AA	AA	AA	AA	AA	AA
wsnp_CAP11_c23_61357	chr1A	64286190	AA	AA	AA	AA	AA	AA	AA	AA	AA	AA	AA	AA	AA	AA	AA	AA	AA	AA	AA	AA	AA	AA	AA	AA	AA	AA	AA	AA	AA	AA	AA	AA	AA	AA	AA	AA	AA	AB	AA	AA	AA	AA	AA	AA	AA	AA	AA
BobWhite_c15522_250	chr1A	64286310	AB	AB	AA	AB	AB	AB	AB	AA	AB	AB	AB	AA	AB	AB	AB	AB	AB	AB	AB	AA	AB	AB	AA	AB	AB	AB	AB	AA	AA	AB	AB	AB	AB	AA	AA	AA	AB	AB	AA	AB	AB	AA	AB	AB	AB	AB	AA
Kukri_c6027_66	chr1A	64286326	AA	AA	AA	AA	AA	AA	AA	AA	AA	AA	AA	AA	AA	AA	AA	AA	AA	AA	AA	AA	AA	AA	AA	AA	AA	AA	AA	AA	AA	AA	AA	AA	AA	AA	AA	AA	AA	AA	AA	AA	AA	AA	AA	AA	AA	AA	AA
IAAV4349	chr1A	64306392	AA	AA	AB	AA	AA	AA	AA	AB	AA	AA	AA	AB	AA	AA	AA	AA	AA	AA	AA	AB	AA	AA	AB	AA	AA	AA	AA	AB	AB	AA	AA	AA	AA	AB	AB	AB	AA	AA	AB	AA	AA	AB	AA	AA	AA	AA	AB
BobWhite_rep_c53779_108	chr1A	64858663	AA	AA	AA	AA	AA	AA	AA	AA	AA	AA	AA	AA	AA	AA	AA	AA	AA	AA	AA	AA	AA	AA	AA	AA	AA	AA	AA	AA	AA	AA	AA	AA	AA	AA	AA	AA	AA	AA	AA	AA	AA	AA	AA	AA	AA	AA	AA
Ku_c68198_1427	chr1A	64858766	AA	AA	AA	AA	AA	AA	AA	AA	AA	AA	AA	AA	AA	AA	AA	AA	AA	AA	AA	AA	AA	AA	AA	AA	AA	AA	AA	AA	AA	AA	AA	AA	AA	AA	AA	AA	AA	AA	AA	AA	AA	AA	AA	AA	AA	AA	AA
wsnp_Ex_c24686_33942264	chr1A	66485549	BB	BB	BB	BB	BB	BB	BB	BB	BB	BB	BB	BB	BB	BB	BB	BB	BB	BB	BB	BB	BB	BB	BB	BB	BB	BB	BB	BB	BB	BB	BB	BB	BB	BB	BB	BB	BB	AA	BB	BB	BB	BB	BB	BB	BB	BB	BB
wsnp_Ex_c24686_33941368	chr1A	66486697	AB	AB	AB	AB	AB	AB	AA	AB	AB	AB	AB	AB	AB	AB	AB	AB	AB	AB	AB	AB	AB	AB	AB	AB	AB	AB	AB	AB	AB	AB	AB	AB	AB	AB	AB	AB	AB	BB	AB	AB	AB	AB	AB	AB	AB	AB	AB
IACX18186	chr1A	67282489	AB	AB	AA	AB	AB	AB	AB	AA	AB	AB	AB	AA	AB	AB	AB	AB	AB	AB	AB	AA	AB	AB	AA	AB	AB	AB	AB	AA	AA	AB	AB	AB	AB	AA	AA	AA	AB	AB	AA	AB	AB	AA	AB	AB	AB	AB	AA
GENE-0025_120	chr1A	68782177	BB	BB	AB	BB	BB	BB	BB	AB	BB	BB	BB	AB	BB	BB	BB	BB	BB	BB	BB	AB	BB	BB	AB	BB	BB	BB	BB	AB	AB	BB	BB	BB	BB	AB	AB	AB	BB	BB	AB	BB	BB	AB	BB	BB	BB	BB	AB
GENE-0025_338	chr1A	68782238	BB	BB	AB	BB	BB	BB	BB	AB	BB	BB	BB	AB	BB	BB	BB	BB	BB	BB	BB	AB	BB	BB	AB	BB	BB	BB	BB	AB	AB	BB	BB	BB	BB	AB	AB	AB	BB	BB	AB	BB	BB	AB	BB	BB	BB	BB	AB
BS00022217_51	chr1A	70141896	AA	BB	BB	BB	BB	BB	BB	BB	BB	BB	BB	BB	BB	BB	BB	BB	BB	BB	BB	BB	BB	BB	AA	BB	BB	AA	BB	BB	BB	BB	BB	BB	BB	BB	BB	BB	BB	BB	BB	BB	BB	BB	BB	BB	BB	BB	BB
BobWhite_c19204_92	chr1A	70669532	BB	BB	AB	BB	BB	BB	BB	AB	BB	BB	BB	AB	BB	BB	BB	BB	BB	BB	BB	AB	BB	BB	AB	BB	BB	BB	BB	--	AB	BB	BB	BB	BB	AB	AB	AB	BB	BB	AB	BB	BB	AB	BB	BB	BB	BB	AB
IAAV4243	chr1A	70680430	AA	AA	AA	AA	AA	AA	AA	AA	AA	AA	AA	AA	AA	AA	AA	AA	AA	AA	AA	AA	AA	AA	AA	AA	AA	AA	AA	AA	AA	AA	AA	AA	AA	AA	AA	AA	AA	BB	AA	AA	AA	AA	AA	AA	AA	AA	AA
CAP12_c6351_288	chr1A	71141477	BB	BB	BB	BB	BB	BB	BB	BB	BB	BB	BB	BB	BB	BB	BB	BB	BB	BB	BB	BB	BB	BB	BB	BB	BB	BB	BB	BB	BB	BB	BB	BB	BB	BB	BB	BB	BB	BB	BB	BB	BB	BB	BB	BB	BB	BB	BB
Tdurum_contig30966_389	chr1A	72375393	AB	AB	BB	AB	AB	AB	AB	BB	AB	AB	AB	BB	AB	AB	AB	AB	AB	AB	AB	BB	BB	AB	BB	AB	AB	AB	AB	BB	BB	AB	AB	AB	AB	BB	BB	BB	AB	AB	BB	AB	AB	BB	AB	AB	AB	AB	BB
RAC875_c81146_179	chr1A	72893175	BB	BB	BB	BB	BB	BB	BB	BB	BB	BB	BB	BB	BB	BB	BB	BB	BB	BB	BB	BB	BB	BB	BB	BB	BB	BB	BB	BB	BB	BB	BB	BB	BB	BB	BB	BB	BB	BB	BB	BB	BB	BB	BB	BB	BB	BB	BB
wsnp_Ku_rep_c107796_93118214	chr1A	72906096	BB	BB	BB	BB	BB	BB	BB	BB	BB	BB	BB	BB	BB	BB	BB	BB	BB	BB	BB	BB	BB	BB	BB	BB	BB	BB	BB	BB	BB	BB	BB	BB	BB	BB	BB	BB	BB	AB	BB	BB	BB	BB	BB	BB	BB	BB	BB
Ku_c3695_456	chr1A	72917104	AA	AA	AA	AA	AA	AA	AA	AA	AA	AA	AA	AA	AA	AA	AA	AA	AA	AA	AA	AA	AA	AA	AA	AA	AA	AA	AA	AA	AA	AA	AA	AA	AA	AA	AA	AA	AA	AA	AA	AA	AA	AA	AA	AA	AA	AA	AA
IAAV1554	chr1A	72920903	AB	AB	BB	AB	AB	AB	AB	BB	AB	AB	AB	BB	AB	AB	AB	AB	AB	AB	AB	BB	AB	AB	BB	AB	AB	AB	AB	BB	BB	AB	AB	AB	AB	BB	BB	BB	AB	AB	BB	AB	AB	BB	AB	AB	AB	AB	BB
Tdurum_contig25732_229	chr1A	72938075	BB	BB	BB	BB	BB	BB	BB	BB	BB	BB	BB	BB	BB	BB	BB	BB	BB	BB	BB	BB	BB	BB	BB	BB	BB	BB	BB	BB	BB	BB	BB	BB	BB	BB	BB	BB	BB	BB	BB	BB	BB	BB	BB	BB	BB	BB	BB
Tdurum_contig12173_180	chr1A	72948495	AB	AB	BB	AB	AB	AB	AB	BB	AB	AB	AB	BB	AB	AB	AB	AB	AB	AB	AB	BB	AB	AB	BB	AB	AB	AB	AB	BB	BB	AB	AB	AB	AB	BB	BB	BB	AB	AB	BB	AB	AB	BB	AB	AB	AB	AB	BB
BS00065287_51	chr1A	73866911	BB	BB	BB	BB	BB	BB	BB	BB	BB	BB	BB	BB	BB	BB	BB	BB	BB	BB	BB	BB	BB	BB	BB	BB	BB	BB	BB	BB	BB	BB	BB	BB	BB	BB	BB	BB	BB	BB	BB	BB	BB	BB	BB	BB	BB	BB	BB
BS00066317_51	chr1A	73912722	BB	BB	BB	BB	BB	BB	BB	BB	BB	BB	BB	BB	AB	BB	BB	BB	BB	BB	BB	BB	BB	BB	AB	BB	BB	BB	BB	BB	BB	BB	BB	BB	BB	BB	AB	BB	BB	BB	BB	BB	BB	BB	AB	BB	BB	BB	AB
JD_c37202_67	chr1A	74019624	BB	BB	BB	BB	BB	BB	BB	BB	BB	BB	BB	BB	BB	BB	BB	BB	BB	BB	BB	BB	BB	BB	BB	BB	BB	BB	BB	BB	BB	BB	BB	BB	BB	BB	BB	BB	BB	BB	BB	BB	BB	BB	BB	BB	BB	BB	BB
RAC875_c19348_713	chr1A	74030079	BB	BB	AB	BB	BB	BB	BB	AB	BB	BB	BB	AB	BB	BB	BB	BB	BB	BB	BB	AB	BB	BB	AB	BB	BB	BB	BB	AB	AB	BB	BB	BB	BB	AB	AB	AB	BB	AA	AB	BB	BB	AB	BB	BB	BB	BB	AB
BS00074517_51	chr1A	74036553	BB	AA	BB	BB	BB	BB	AA	AA	BB	AB	BB	BB	BB	BB	BB	BB	BB	BB	BB	BB	BB	BB	BB	BB	AA	BB	AA	BB	BB	AA	BB	BB	AA	BB	BB	BB	BB	BB	BB	BB	BB	AA	BB	BB	BB	BB	BB
Ex_c29914_480	chr1A	75623970	BB	BB	BB	BB	BB	BB	BB	BB	BB	BB	BB	BB	BB	BB	BB	BB	BB	BB	BB	BB	BB	BB	BB	BB	BB	BB	BB	BB	BB	BB	BB	BB	BB	BB	BB	BB	BB	AB	BB	BB	BB	BB	BB	BB	BB	BB	BB
wsnp_Ex_c29914_38896441	chr1A	75623970	BB	BB	BB	BB	BB	BB	BB	BB	BB	BB	BB	BB	AA	BB	BB	BB	BB	BB	BB	AB	BB	BB	BB	BB	BB	BB	BB	AB	BB	BB	BB	BB	BB	BB	BB	BB	BB	AA	BB	BB	AA	BB	BB	BB	AA	BB	BB
wsnp_Ex_rep_c103028_88077819	chr1A	76079781	BB	BB	BB	BB	BB	BB	BB	BB	BB	BB	BB	BB	BB	BB	BB	BB	BB	BB	BB	BB	BB	BB	BB	BB	BB	BB	BB	BB	BB	BB	BB	BB	BB	BB	BB	BB	BB	AB	BB	BB	BB	BB	BB	BB	BB	BB	BB
Ex_c103028_968	chr1A	76083434	AA	AA	AA	AA	AA	AA	AA	AA	AA	AA	AA	AA	AA	AA	AA	AA	AA	AA	AA	AA	AA	AA	AA	AA	AA	AA	AA	AA	AA	AA	AA	AA	AA	AA	AA	AA	AA	AA	AA	AA	AA	AA	AA	AA	AA	AA	AA
Ra_c66653_670	chr1A	76091420	AA	AA	AA	AA	AA	AA	AA	AA	AA	AA	AA	AA	AA	AA	AA	AA	AA	AA	AA	AA	AA	AA	AA	AA	AA	AA	AA	AA	AA	AA	AA	AA	AA	AA	AA	AA	AA	AA	AA	AA	AA	AA	AA	AA	AA	AA	AA
IACX7053	chr1A	76663482	BB	BB	AB	BB	BB	BB	BB	AB	BB	BB	BB	AB	BB	BB	BB	BB	BB	BB	BB	AB	BB	BB	AB	BB	BB	BB	BB	AB	AB	BB	BB	BB	BB	AB	AB	AB	BB	BB	AB	BB	BB	AB	BB	BB	BB	BB	AB
IAAV6503	chr1A	79891116	AA	AA	BB	AA	AA	AA	AA	BB	AA	AA	AA	BB	AA	AA	AA	AA	AA	AA	AA	BB	AA	AA	BB	AA	AA	AA	AA	AB	BB	AA	AA	AA	AA	BB	BB	BB	AA	AA	BB	AA	AA	BB	AA	AA	AA	AA	BB
IAAV6407	chr1A	80277527	BB	BB	AA	BB	BB	BB	BB	AA	BB	BB	BB	AA	BB	BB	BB	BB	BB	BB	BB	AA	BB	BB	AA	BB	BB	BB	BB	AB	AA	BB	BB	BB	BB	AA	AA	AA	BB	BB	AA	BB	BB	AA	BB	BB	BB	BB	AA
wsnp_Ex_c12101_19360213	chr1A	81677196	BB	BB	BB	BB	BB	BB	BB	BB	BB	BB	BB	BB	BB	BB	BB	BB	BB	BB	BB	BB	BB	BB	BB	BB	BB	BB	BB	BB	BB	BB	BB	BB	BB	BB	BB	BB	BB	AA	BB	BB	BB	BB	BB	BB	BB	BB	BB
Tdurum_contig42243_2022	chr1A	81722355	BB	BB	AB	BB	BB	BB	BB	AB	BB	BB	BB	AB	BB	BB	BB	BB	BB	BB	AB	AB	BB	BB	AB	BB	BB	BB	BB	AB	AB	BB	BB	BB	BB	AB	AB	AB	BB	BB	AB	BB	BB	AB	BB	BB	BB	BB	AB
Tdurum_contig42243_2074	chr1A	81722369	BB	BB	AB	BB	BB	BB	BB	AA	BB	BB	BB	AB	BB	BB	BB	BB	BB	BB	AB	AB	BB	BB	AB	BB	BB	BB	BB	AB	AA	BB	BB	BB	BB	AB	AB	AB	BB	BB	AA	BB	BB	AB	BB	BB	BB	BB	AB
IAAV814	chr1A	82120754	AA	AA	AA	AA	AA	AA	AA	AA	AA	AA	AA	AA	AA	AA	AA	AA	AA	AA	AA	AA	AA	AA	AA	AA	AA	AA	AA	AA	AA	AA	AA	AA	AA	AA	AA	AA	AA	AB	AA	AA	AA	AA	AA	AA	AA	AA	AA
BS00110181_51	chr1A	82124602	BB	BB	AA	BB	BB	BB	BB	AA	BB	BB	BB	AA	BB	BB	BB	BB	BB	BB	BB	AA	BB	BB	AA	BB	BB	BB	BB	AA	AA	BB	BB	BB	BB	AA	AA	AA	BB	BB	AA	BB	BB	AA	BB	BB	BB	BB	AA
Kukri_c58586_62	chr1A	82540293	AA	AA	AA	AA	AA	AA	AA	AA	AA	AA	AA	AA	AA	AA	AA	AA	AA	AA	AA	AA	AA	AA	AA	AA	AA	AA	AA	AA	AA	AA	AA	AA	AA	AA	AA	AA	AA	AA	AA	AA	AA	AA	AA	AA	AA	AA	AA
Excalibur_c22270_524	chr1A	83415982	BB	BB	BB	BB	BB	BB	BB	BB	BB	BB	BB	BB	BB	BB	BB	BB	BB	BB	BB	BB	BB	BB	BB	BB	BB	BB	BB	BB	BB	BB	BB	BB	BB	BB	BB	BB	BB	BB	BB	BB	BB	BB	BB	BB	BB	BB	BB
BS00064406_51	chr1A	83426091	AA	AA	AB	AA	AA	AA	AA	AB	AA	AA	AA	AB	AA	AA	AA	AA	AA	AA	AA	AB	AA	AA	AB	AA	AA	AA	AA	AB	AB	AA	AA	AA	AA	AB	AB	AB	AA	AA	AB	AA	AA	AB	AA	AA	AA	AA	AB
Kukri_c10764_290	chr1A	83606547	BB	BB	BB	BB	BB	BB	BB	BB	BB	BB	BB	BB	BB	BB	BB	BB	BB	BB	BB	BB	BB	BB	BB	BB	BB	BB	BB	BB	BB	BB	BB	BB	BB	BB	BB	BB	BB	BB	BB	BB	BB	BB	BB	BB	BB	BB	BB
Kukri_c10764_268	chr1A	83606569	BB	BB	BB	BB	BB	BB	BB	BB	BB	BB	BB	BB	BB	BB	BB	BB	BB	BB	BB	BB	BB	BB	BB	BB	BB	BB	BB	BB	BB	BB	BB	BB	BB	BB	BB	BB	BB	BB	BB	BB	BB	BB	BB	BB	BB	BB	BB
Kukri_c10764_229	chr1A	83606579	BB	BB	BB	BB	BB	BB	BB	BB	BB	BB	BB	BB	BB	BB	BB	BB	BB	BB	BB	BB	BB	BB	BB	BB	BB	BB	BB	BB	BB	BB	BB	BB	BB	BB	BB	BB	BB	BB	BB	BB	BB	BB	BB	BB	BB	BB	BB
BS00063872_51	chr1A	83607446	AB	AB	BB	AB	AB	AB	AB	BB	AB	AB	AB	BB	AB	AB	AB	AB	AB	AB	AB	BB	AB	AB	BB	AB	AB	AB	AB	BB	BB	AB	AB	AB	AB	BB	BB	BB	AB	AB	BB	AB	AB	BB	AB	AB	AB	AB	BB
RAC875_rep_c105942_155	chr1A	84937205	BB	BB	BB	BB	BB	BB	BB	BB	BB	BB	BB	BB	BB	BB	BB	BB	BB	BB	BB	BB	BB	BB	BB	BB	BB	BB	BB	BB	BB	BB	BB	BB	BB	BB	BB	BB	BB	BB	BB	BB	BB	BB	BB	BB	BB	BB	BB
RFL_Contig1865_97	chr1A	84939369	BB	BB	BB	BB	BB	BB	BB	BB	BB	BB	BB	BB	BB	BB	BB	BB	BB	BB	BB	BB	BB	BB	BB	BB	BB	BB	BB	BB	BB	BB	BB	BB	BB	BB	BB	BB	BB	BB	BB	BB	BB	BB	BB	BB	BB	BB	BB
BS00063905_51	chr1A	85424025	BB	BB	AB	BB	AB	BB	AB	AB	BB	AB	AB	AB	AB	BB	AB	AB	AB	AB	BB	BB	AB	BB	AB	BB	BB	BB	AB	BB	AB	AB	AB	AB	AB	BB	AB	AB	AB	AB	AB	AB	AB	AB	AB	AB	AB	AB	BB
Ex_c60135_528	chr1A	85832706	BB	BB	BB	BB	BB	BB	BB	BB	BB	BB	BB	BB	BB	BB	BB	BB	BB	BB	BB	BB	BB	BB	BB	BB	BB	BB	BB	BB	BB	BB	BB	BB	BB	BB	BB	BB	BB	AA	BB	BB	BB	BB	BB	BB	BB	BB	BB
Kukri_rep_c68217_1456	chr1A	86238146	BB	BB	AA	BB	BB	BB	BB	AA	BB	BB	BB	AA	BB	BB	BB	BB	BB	BB	BB	AA	BB	BB	AA	BB	BB	BB	BB	AB	AA	BB	BB	BB	BB	AA	AA	AA	BB	BB	AA	BB	BB	AA	BB	BB	BB	BB	AA
RAC875_c21004_880	chr1A	87939892	AB	BB	BB	AB	BB	BB	AA	AB	BB	BB	AB	BB	BB	AB	AB	BB	BB	BB	BB	BB	BB	BB	AB	BB	BB	AB	BB	AB	AB	BB	BB	BB	AB	BB	BB	AB	BB	BB	AB	BB	AB	BB	BB	BB	BB	BB	BB
Tdurum_contig41117_102	chr1A	88604981	BB	BB	BB	BB	BB	BB	AB	BB	BB	BB	BB	BB	BB	BB	BB	BB	BB	BB	BB	BB	BB	BB	BB	BB	BB	BB	BB	BB	BB	BB	BB	BB	BB	BB	BB	BB	BB	BB	BB	BB	BB	BB	BB	BB	BB	BB	BB
Tdurum_contig30121_240	chr1A	88605476	BB	BB	BB	BB	BB	BB	BB	BB	BB	BB	BB	BB	BB	BB	BB	BB	BB	BB	BB	BB	BB	BB	BB	BB	BB	BB	BB	BB	BB	BB	BB	BB	BB	BB	BB	BB	BB	BB	BB	BB	BB	BB	BB	BB	BB	BB	BB
Ra_c4140_287	chr1A	89771827	AB	AB	AB	AB	AB	AB	AB	AB	AB	AB	AB	AB	AB	AB	AB	AB	AB	AB	AB	AB	AB	AB	AB	AB	AB	AB	AB	AB	AB	AB	AB	AB	AB	AB	AB	AB	AB	AA	AB	AB	AB	AB	AB	AB	AB	AB	AB
IAAV8458	chr1A	90354661	BB	BB	BB	BB	BB	BB	BB	BB	BB	BB	BB	BB	BB	BB	BB	BB	BB	BB	BB	BB	BB	BB	BB	BB	BB	BB	BB	BB	BB	BB	BB	BB	BB	BB	BB	BB	BB	BB	BB	BB	BB	BB	BB	BB	BB	BB	BB
IAAV3306	chr1A	90641354	BB	BB	BB	BB	BB	BB	BB	BB	BB	BB	BB	BB	BB	BB	BB	BB	BB	BB	BB	BB	BB	BB	BB	BB	BB	BB	BB	BB	BB	BB	BB	BB	BB	BB	BB	BB	BB	AB	BB	BB	BB	BB	BB	BB	BB	BB	BB
Excalibur_c14541_350	chr1A	90651598	BB	BB	AA	BB	BB	BB	BB	AA	BB	BB	BB	AA	BB	BB	BB	BB	BB	BB	BB	AA	BB	BB	AA	BB	BB	BB	BB	AA	AA	BB	BB	BB	BB	AA	AA	AA	BB	BB	AA	BB	BB	AA	BB	BB	BB	BB	AA
IAAV2375	chr1A	90651743	AA	AA	AB	AA	AA	AA	AA	AB	AA	AA	AA	AB	AA	AA	AA	AA	AA	AA	AA	AB	AA	AA	AB	AA	AA	AA	AA	AB	AB	AA	AA	AA	AA	AB	AB	AB	AA	AA	AB	AA	AA	AB	AA	AA	AA	AA	AB
Kukri_c24897_140	chr1A	90755650	AA	AA	AA	AA	AA	AA	AA	AA	AA	AA	AA	AA	AA	AA	AA	AA	AA	AA	AA	AA	AA	AA	AA	AA	AA	AA	AA	AA	AA	AA	AA	AA	AA	AA	AA	AA	AA	AB	AA	AA	AA	AA	AA	AA	AA	AA	AA
IACX235	chr1A	91004534	BB	BB	BB	BB	BB	BB	BB	BB	BB	BB	BB	BB	BB	BB	BB	BB	BB	BB	BB	BB	BB	BB	BB	BB	BB	BB	BB	BB	BB	BB	BB	BB	BB	BB	BB	BB	BB	BB	BB	BB	BB	BB	BB	BB	BB	BB	BB
GENE-0564_313	chr1A	91187146	AA	AA	AB	AA	AA	AA	AA	AB	AA	AA	AA	AB	AA	AA	AA	AA	AA	AA	AA	AB	AA	AA	AB	AA	AA	AA	AA	AB	AB	AA	AA	AA	AA	AB	AB	AB	AA	AA	AB	AA	AA	AB	AA	AA	AA	AA	AB
GENE-0564_125	chr1A	91187330	BB	BB	AB	BB	BB	BB	BB	AB	BB	BB	BB	AB	BB	BB	BB	BB	BB	BB	BB	AB	BB	BB	AB	BB	BB	BB	BB	AB	AB	BB	BB	BB	BB	AB	AB	AB	BB	BB	AB	BB	BB	AB	BB	BB	BB	BB	AB
BobWhite_rep_c51917_234	chr1A	92158325	AB	AB	BB	AB	AB	AB	AB	BB	AB	AB	AB	BB	AB	AB	AB	AB	AB	AB	AB	BB	AB	AB	BB	AB	AB	AB	AB	BB	BB	AB	AB	AB	AB	BB	BB	BB	AB	AB	BB	AB	AB	BB	AB	AB	AB	AB	BB
wsnp_Ex_c111741_93530669	chr1A	92160724	AA	AA	AA	AA	AA	AA	AA	AA	AA	AA	AA	AA	AA	AA	AA	AA	AA	AA	AA	AA	AA	AA	AA	AA	AA	AA	AA	AA	AA	AA	AA	AA	AA	AA	AA	AA	AA	AB	AA	AA	AA	AA	AA	AA	AA	AA	AA
IACX6344	chr1A	92160838	BB	BB	AA	AA	AA	BB	BB	BB	AA	AB	AA	AA	BB	AA	AA	BB	BB	AA	AA	BB	AA	BB	BB	BB	BB	BB	BB	AB	BB	BB	AA	BB	BB	BB	AA	AA	AA	BB	BB	AA	BB	BB	AA	AA	BB	AA	AA
IAAV1463	chr1A	92163748	AA	AA	AA	AA	AA	AA	AA	AA	AA	AA	AA	AA	AA	AA	AA	AA	AA	AA	AA	AA	AA	AA	AA	AA	AA	AA	AA	AA	AA	AA	AA	AA	AA	AA	AA	AA	AA	BB	AA	AA	AA	AA	AA	AA	AA	AA	AA
RAC875_c1668_1110	chr1A	92165164	BB	BB	AB	BB	BB	BB	BB	AB	BB	BB	BB	AB	BB	BB	BB	BB	BB	BB	BB	AB	BB	BB	AB	BB	BB	BB	BB	AB	AB	BB	BB	BB	BB	AB	AB	AB	BB	BB	AB	BB	BB	AB	BB	BB	BB	BB	AB
wsnp_Ex_c2749_5091813	chr1A	92167146	AB	AB	AB	AB	AB	AB	AB	AB	AB	AB	AB	AB	AB	AB	AB	AB	AB	AB	AB	AB	AB	AB	AB	AB	AB	AB	AB	AB	AB	AB	AB	AB	AB	AB	AB	AB	AB	BB	AB	AB	AB	AB	AB	AB	AB	AB	AB
tplb0043c04_639	chr1A	93706428	BB	BB	BB	BB	BB	BB	BB	BB	BB	BB	BB	BB	BB	BB	BB	BB	BB	BB	BB	BB	BB	BB	BB	BB	BB	BB	BB	BB	BB	BB	BB	BB	BB	BB	BB	BB	BB	BB	BB	BB	BB	BB	BB	BB	BB	BB	BB
IAAV3128	chr1A	93706687	AB	AB	AA	AB	AB	AB	AB	AA	AB	AB	AB	AA	AB	AB	AB	AB	AB	AB	AB	AA	AB	AB	AA	AB	AB	AB	AB	AA	AA	AB	AB	AB	AB	AA	AA	AA	AB	AB	AA	AB	AB	AA	AB	AB	AB	AB	AA
BS00066852_51	chr1A	93713885	BB	BB	AA	AA	AA	BB	BB	BB	AA	AB	AA	AA	BB	AA	AA	BB	BB	AA	AA	BB	AA	BB	BB	BB	BB	BB	BB	AB	BB	BB	AA	BB	BB	BB	AA	AA	AA	BB	BB	AA	BB	BB	AA	AA	BB	AA	AA
CAP8_c2036_140	chr1A	93838167	AA	AA	BB	AA	AA	AA	AA	BB	AA	AA	AA	BB	AA	AA	AA	AA	AA	AA	AA	BB	AA	AA	BB	AA	AA	AA	AA	BB	BB	AA	AA	AA	AA	BB	BB	BB	AA	AA	BB	AA	AA	BB	AA	AA	AA	AA	BB
BobWhite_c26285_263	chr1A	93838422	AA	AA	AA	AA	AA	AA	AA	AA	AA	AA	AA	AA	AA	AA	AA	AA	AA	AA	AA	AA	AA	AA	AA	AA	AA	AA	AA	AA	AA	AA	AA	AA	AA	AA	AA	AA	AA	AA	AA	AA	AA	AA	AA	AA	AA	AA	AA
Kukri_c16760_259	chr1A	95429781	AA	AA	AA	AA	AA	AA	AA	AA	AA	AA	AA	AA	AA	AA	AA	AA	AA	AA	AA	AA	AA	AA	AA	AA	AA	AA	AA	AA	AA	AA	AA	AA	AA	AA	AA	AA	AA	AA	AA	AA	AA	AA	AA	AA	AA	AA	AA
Kukri_c16760_1086	chr1A	95430718	--	BB	BB	BB	--	BB	BB	--	BB	BB	BB	BB	BB	BB	BB	BB	BB	BB	BB	BB	BB	BB	--	BB	BB	--	AB	BB	--	AB	AB	BB	--	BB	BB	BB	BB	BB	--	BB	BB	--	BB	BB	--	BB	BB
Excalibur_c3468_263	chr1A	95430792	BB	BB	BB	BB	BB	BB	BB	BB	BB	BB	BB	BB	BB	BB	BB	BB	BB	BB	BB	BB	BB	BB	BB	BB	BB	BB	BB	BB	BB	BB	BB	BB	BB	BB	BB	BB	BB	BB	BB	BB	BB	BB	BB	BB	BB	BB	BB
Kukri_c7196_311	chr1A	95431660	AA	AA	AA	AA	AA	AA	AA	AA	AA	AA	AA	AA	AA	AA	AA	AA	AA	AA	AA	AA	AA	AA	AA	AA	AA	AA	AA	AA	AA	AA	AA	AA	AA	AA	AA	AA	AA	AA	AA	AA	AA	AA	AA	AA	AA	AA	AA
Ra_c5696_1556	chr1A	95441539	AB	AB	BB	AB	AB	AB	AB	BB	AB	AB	AB	BB	AB	AB	AB	AB	AB	AB	AB	BB	AB	AB	BB	AB	AB	AB	AB	BB	BB	AB	AB	AB	AB	BB	BB	BB	AB	AA	BB	AB	AB	BB	AB	AB	AB	AB	BB
wsnp_Ex_c31525_40302747	chr1A	95441601	BB	BB	BB	BB	BB	BB	BB	BB	BB	BB	BB	BB	BB	BB	BB	BB	BB	BB	BB	BB	BB	BB	BB	BB	BB	BB	BB	BB	BB	BB	BB	BB	BB	BB	BB	BB	BB	AA	BB	BB	BB	BB	BB	BB	BB	BB	BB
Ex_c31525_336	chr1A	95443914	AA	AA	AA	AA	AA	AA	AA	AA	AA	AA	AA	AA	AA	AA	AA	AA	AA	AA	AA	AA	AA	AA	AA	AA	AA	AA	AA	AA	AA	AA	AA	AA	AA	AA	AA	AA	AA	AA	AA	AA	AA	AA	AA	AA	AA	AA	AA
wsnp_Ex_c31525_40302140	chr1A	95444331	AA	AA	AA	AA	AA	AA	AA	AA	AA	AA	AA	AA	AA	AA	AA	AA	AA	AA	AA	AA	AA	AA	AA	AA	AA	AA	AA	AA	AA	AA	AA	AA	AA	AA	AA	AA	AA	AB	AA	AA	AA	AA	AA	AA	AA	AA	AA
JD_c10304_254	chr1A	95448678	BB	BB	BB	BB	BB	BB	BB	BB	BB	BB	BB	BB	BB	BB	BB	BB	BB	BB	BB	BB	BB	BB	BB	BB	BB	BB	BB	BB	BB	BB	BB	BB	BB	BB	BB	BB	BB	BB	BB	BB	BB	BB	BB	BB	BB	BB	BB
GENE-0489_946	chr1A	95450401	AA	AA	AB	AA	AA	AA	AA	AB	AA	AA	AA	AB	AA	AA	AA	AA	AA	AA	AA	AB	AA	AA	AB	AA	AA	AA	AA	AB	AB	AA	AA	AA	AA	AB	AB	AB	AA	AA	AB	AA	AA	AB	AA	AA	AA	AA	AB
BS00065001_51	chr1A	96021418	AB	AB	AB	AB	AB	AA	AB	AB	AA	AA	AB	AB	AB	AB	AB	AB	AB	AB	AA	AB	AB	AA	AB	AB	AB	AB	AB	AB	AB	AB	AB	AB	AB	AA	AB	AB	AB	AB	AB	AB	AB	AB	AB	AB	AA	AB	AB
BS00062749_51	chr1A	96023468	AB	AB	AB	AB	AB	AB	AB	AB	AB	AB	AB	AB	AB	AB	AB	BB	AB	AB	BB	BB	BB	AB	AB	BB	BB	AB	AB	AB	AB	AB	AB	AB	AB	AB	AB	AB	AB	BB	AB	BB	AA	AB	AB	BB	AB	BB	AB
BS00062729_51	chr1A	96023502	AB	BB	BB	BB	BB	BB	AB	AB	BB	BB	BB	BB	BB	BB	BB	BB	BB	BB	BB	BB	BB	BB	BB	BB	BB	BB	BB	BB	BB	BB	BB	BB	BB	BB	BB	BB	BB	BB	BB	BB	BB	BB	BB	BB	BB	BB	BB
BobWhite_c34661_208	chr1A	96064215	AB	AB	AA	AB	AB	AB	AB	AA	AB	AB	AB	AA	AB	AB	AB	AB	AB	AB	AB	AA	AB	AB	AA	AB	AB	AB	AB	AA	BB	AB	AB	AB	AB	AA	AA	AA	AB	BB	BB	AB	AB	AA	AB	AB	AB	AB	AA
Tdurum_contig42247_2504	chr1A	96066355	AA	AA	BB	AA	AA	AA	AA	BB	AA	AA	AA	BB	AA	AA	AA	AA	AA	AA	AA	BB	AA	AA	BB	AA	AA	AA	AA	BB	BB	AB	AA	AA	AA	BB	BB	BB	AA	AA	BB	--	AA	BB	AA	AA	AA	AA	BB
Ex_c53206_775	chr1A	96073798	AA	AA	AA	AA	AA	AA	AA	AA	AA	AA	AA	AA	AA	AA	AA	AA	AA	AA	AA	AA	AA	AA	AA	AA	AA	AA	AA	AA	AA	AA	AA	AA	AA	AA	AA	AA	AA	AA	AA	AA	AA	AA	AA	AA	AA	AA	AA
Kukri_c48434_88	chr1A	97393827	AA	AA	AA	AA	AA	AA	AA	AA	AA	AA	AA	AA	AA	AA	AA	AA	AA	AA	AA	AA	AA	AA	AA	AA	AA	AA	AA	AA	BB	AA	AA	AA	AA	AA	AA	AA	AA	BB	BB	AA	AA	AA	AA	AA	AA	AA	AA
RAC875_c75885_302	chr1A	97402262	BB	BB	BB	BB	BB	BB	BB	BB	BB	BB	BB	BB	BB	BB	BB	BB	BB	BB	BB	BB	BB	BB	BB	BB	BB	BB	BB	BB	BB	BB	BB	BB	BB	BB	BB	BB	BB	BB	BB	BB	BB	BB	BB	BB	BB	BB	BB
Kukri_c33561_564	chr1A	97402446	AA	AA	AA	AB	AA	AA	AB	AA	AA	AA	AB	AA	AB	AA	AA	AB	AB	AB	AA	AB	AB	AA	AB	AB	AA	AA	AA	AB	AA	AA	AA	AB	AA	AB	AA	AA	AA	AB	AA	AA	AB	AA	AA	AB	AA	AA	AB
Ex_c22160_814	chr1A	97545048	AA	AA	AA	AA	AA	AA	AA	AA	AA	AA	AA	AA	AA	AA	AA	AA	AA	AA	AA	AA	AA	AA	AA	AA	AA	AA	AA	AA	AA	AA	AA	AA	AA	AA	AA	AA	AA	AA	AA	AA	AA	AA	AA	AA	AA	AA	AA
Ex_c22160_777	chr1A	97545084	AA	AA	AA	AA	AA	AA	AA	AA	AA	AA	AA	AA	AA	AA	AA	AA	AA	AA	AA	AA	AA	AA	AA	AA	AA	AA	AA	AA	AA	AA	AA	AA	AA	AA	AA	AA	AA	AA	AA	AA	AA	AA	AA	AA	AA	AA	AA
JD_c29665_136	chr1A	97548576	AA	AA	AA	AA	AA	AA	AA	AA	AA	AA	AA	AA	AA	AA	AA	AA	AA	AA	AA	AA	AA	AA	AA	AA	AA	AA	AA	AA	AA	AA	AA	AA	AA	AA	AA	AA	AA	AA	AA	AA	AA	AA	AA	AA	AA	AA	AA
JD_c4432_1913	chr1A	97835799	AB	AB	BB	AB	AB	AB	AB	BB	AB	AB	AB	BB	AB	AB	AB	AB	AB	AB	AB	BB	AB	AB	BB	AB	AB	AB	AB	BB	BB	AB	AB	AB	AB	BB	BB	BB	AB	AB	BB	AB	AB	BB	AB	AB	AB	AB	BB
Kukri_c28196_1480	chr1A	98608810	AA	AA	AB	AA	AA	AA	AA	AB	AA	AA	AA	AB	AA	AA	AA	AA	AA	AA	AA	AB	AA	AA	AB	AA	AA	AA	AA	AB	AB	AA	AA	AA	AA	AB	AB	AB	AA	AA	AB	AA	AA	AB	AA	AA	AA	AA	AB
wsnp_BF478737A_Ta_2_1	chr1A	98610504	AA	AB	AB	AB	AB	AB	AB	AB	AB	AB	AB	AB	AB	AB	AB	AB	AB	AB	AB	AB	AB	AB	AA	AB	AB	AA	AB	AB	AA	AB	AB	AB	AB	AB	AB	AB	AB	AA	AA	AB	AB	AB	AB	AB	AB	AB	AB
Ex_c9201_714	chr1A	98771467	BB	AB	AB	AB	AB	AB	AB	AB	AB	AB	AB	AB	AB	AB	AB	AB	AB	AB	AB	AB	AB	AB	BB	AB	AB	BB	AB	AB	AB	AB	AB	AB	AB	AB	AB	AB	AB	BB	AB	AB	AB	AB	AB	AB	AB	AB	AB
BobWhite_c8713_420	chr1A	99292319	AB	AB	AB	AB	AB	AB	AB	BB	AB	AB	AB	AB	AB	AB	AB	AB	AB	AB	AB	AB	AB	AB	AB	AB	AB	AB	AB	BB	BB	AB	AB	AB	AB	BB	AB	BB	AB	AB	BB	AB	BB	AB	AB	AB	AB	AB	AB
Kukri_c21244_73	chr1A	99865034	BB	BB	BB	BB	BB	BB	BB	BB	BB	BB	BB	BB	BB	BB	BB	BB	BB	BB	BB	BB	BB	BB	BB	BB	BB	BB	BB	BB	BB	BB	BB	BB	BB	BB	BB	BB	BB	BB	BB	BB	BB	BB	BB	BB	BB	BB	BB
wsnp_Ex_c14733_22819350	chr1A	99885584	AA	BB	BB	BB	BB	BB	AB	BB	BB	BB	BB	BB	BB	BB	BB	BB	BB	BB	BB	BB	BB	BB	AA	BB	BB	AA	BB	BB	AA	BB	BB	BB	BB	BB	BB	BB	BB	AA	AA	BB	BB	BB	BB	BB	BB	BB	BB
IAAV7414	chr1A	99885784	AA	BB	BB	BB	BB	BB	BB	BB	BB	BB	BB	BB	BB	BB	BB	BB	BB	BB	BB	BB	BB	BB	AA	BB	BB	AA	BB	BB	AA	BB	BB	BB	BB	BB	BB	BB	BB	AA	AA	BB	BB	BB	BB	BB	BB	BB	BB
RAC875_c616_534	chr1A	99885812	AA	AA	AA	AA	AA	AA	AA	AA	AA	AA	AA	AA	AA	AA	AA	AA	AA	AA	AA	AA	AA	AA	AA	AA	AA	AA	AA	AA	AA	AA	AA	AA	AA	AA	AA	AA	AA	AA	AA	AA	AA	AA	AA	AA	AA	AA	AA
wsnp_Ex_c14733_22819625	chr1A	99885859	BB	AB	AB	AB	AB	AB	AB	AB	AB	AB	AB	AB	AB	AB	AB	AB	AB	AB	AB	AB	AB	AB	BB	AB	AB	BB	AB	AB	BB	AB	AB	AB	AB	AB	AB	AB	AB	BB	BB	AB	AB	AB	AB	AB	AB	AB	AB
BobWhite_c24113_529	chr1A	99886009	BB	AB	AB	AB	AB	AB	AB	AB	AB	AB	AB	AB	AB	AB	AB	AB	AB	AB	AB	AB	AB	AB	BB	AB	AB	BB	AB	AB	BB	AB	AB	AB	AB	AB	AB	AB	AB	BB	BB	AB	AB	AB	AB	AB	AB	AB	AB
GENE-4436_478	chr1A	99887805	BB	BB	BB	BB	BB	BB	BB	BB	BB	BB	BB	BB	BB	BB	BB	BB	BB	BB	BB	BB	BB	BB	BB	BB	BB	BB	BB	BB	BB	BB	BB	BB	BB	BB	BB	BB	BB	BB	BB	BB	BB	BB	BB	BB	BB	BB	BB
wsnp_Ex_c1725_3267186	chr1A	99985879	BB	BB	BB	BB	BB	BB	AB	BB	BB	AB	AB	BB	BB	BB	BB	BB	BB	BB	AB	BB	BB	BB	BB	BB	AB	AB	BB	BB	AB	BB	BB	BB	BB	BB	BB	BB	BB	BB	AB	BB	BB	AB	BB	BB	BB	BB	BB
BobWhite_c17219_217	chr1A	100928482	BB	BB	BB	BB	BB	BB	BB	BB	BB	BB	BB	BB	BB	BB	BB	BB	BB	BB	BB	BB	BB	BB	BB	BB	BB	BB	BB	BB	BB	BB	BB	BB	BB	BB	BB	BB	BB	BB	BB	BB	BB	BB	BB	BB	BB	BB	BB
tplb0032d09_1393	chr1A	100970550	BB	AA	AA	AA	AA	AA	AB	AA	AA	AA	AA	AA	AA	AA	AA	AA	AA	AA	AA	AA	AA	AA	BB	AA	AA	BB	AA	AA	BB	AA	AA	AA	AA	AA	AA	AA	AA	BB	BB	AA	AA	AA	AA	AA	AA	AA	AA
BS00076668_51	chr1A	101263350	AA	BB	BB	BB	BB	BB	BB	BB	BB	BB	BB	BB	BB	BB	BB	BB	BB	BB	BB	BB	BB	BB	AA	BB	BB	AA	BB	BB	AA	BB	BB	BB	BB	BB	BB	BB	BB	AA	AA	BB	BB	BB	BB	BB	BB	BB	BB
RAC875_rep_c76047_63	chr1A	101356885	AA	BB	BB	BB	BB	BB	BB	BB	BB	BB	BB	BB	BB	BB	BB	BB	BB	BB	BB	BB	BB	BB	AA	BB	BB	AA	BB	BB	AA	BB	BB	BB	BB	BB	BB	BB	BB	AA	AA	BB	BB	BB	BB	BB	BB	BB	BB
wsnp_Ex_c49829_54319220	chr1A	101357518	AA	AB	AB	AB	AB	AB	AB	AB	AB	AB	AB	AB	AB	AB	AB	AB	AB	AB	AB	AB	AB	AB	AA	AB	AB	AA	AB	AB	AA	AB	AB	AB	AB	AB	AB	AB	AB	AA	AA	AB	AB	AB	AB	AB	AB	AB	AB
TA004748-0903	chr1A	101357657	BB	BB	BB	BB	BB	BB	BB	BB	BB	BB	BB	BB	BB	BB	BB	BB	BB	BB	BB	BB	BB	BB	BB	BB	BB	BB	BB	BB	BB	BB	BB	BB	BB	BB	BB	BB	BB	BB	BB	BB	BB	BB	BB	BB	BB	BB	BB
IACX11317	chr1A	101957147	BB	BB	BB	BB	BB	BB	BB	BB	BB	BB	BB	BB	BB	BB	BB	BB	BB	BB	BB	BB	BB	BB	BB	BB	BB	BB	BB	BB	BB	BB	BB	BB	BB	BB	BB	BB	BB	BB	BB	BB	BB	BB	BB	BB	BB	BB	BB
CAP11_c2984_419	chr1A	101963428	BB	AA	AA	AA	AA	AA	AA	AA	AA	AA	AA	AA	AA	AA	AA	AA	AA	AA	AA	AA	AA	AA	BB	AA	AA	BB	AA	AA	BB	AA	AA	AA	AA	AA	AA	AA	AA	BB	BB	AA	AA	AA	AA	AA	AA	AA	AA
wsnp_Ex_c48375_53299028	chr1A	101965166	BB	AA	AA	AA	AA	AA	AA	AA	AA	AA	AA	AA	AA	AA	AA	AA	AA	AA	AA	AA	AA	AA	BB	AA	AA	BB	AA	AA	AA	AA	AA	AA	AA	AA	AA	AA	AA	BB	AA	AA	AA	AA	AA	AA	AA	AA	AA
BobWhite_c16801_126	chr1A	101968050	BB	BB	BB	BB	BB	BB	BB	BB	BB	BB	BB	BB	BB	BB	BB	BB	BB	BB	BB	BB	BB	BB	BB	BB	BB	BB	BB	BB	BB	BB	BB	BB	BB	BB	BB	BB	BB	BB	BB	BB	BB	BB	BB	BB	BB	BB	BB
Kukri_rep_c68615_94	chr1A	102809807	AA	AA	AA	AA	AA	AA	AB	AA	AA	AA	AA	AA	AA	AA	AA	AA	AA	AA	AA	AA	AA	AA	AA	AA	AA	AA	AA	AA	AA	AA	AA	AA	AA	AA	AA	AA	AA	AA	AA	AA	AA	AA	AA	AA	AA	AA	AA
JD_c2070_563	chr1A	102815345	AA	AA	AA	AA	AA	AA	AA	AA	AA	AA	AA	AA	AA	AA	AA	AA	AA	AA	AA	AA	AA	AA	AA	AA	AA	AA	AA	AA	AA	AA	AA	AA	AA	AA	AA	AA	AA	AA	AA	AA	AA	AA	AA	AA	AA	AA	AA
Kukri_s112903_219	chr1A	102815378	AA	AA	AA	AA	AA	AA	AA	AA	AA	AA	AA	AA	AA	AA	AA	AA	AA	AA	AA	AB	AA	AA	AB	AA	AA	AA	AA	AA	AA	AA	AA	AA	AA	AA	AB	AA	AA	AA	AA	AA	AA	AA	AA	AA	AA	AA	AB
BS00067277_51	chr1A	102909282	AA	BB	AB	BB	BB	BB	BB	AB	BB	BB	BB	AB	BB	BB	BB	BB	BB	BB	BB	AB	BB	BB	AA	BB	BB	AA	BB	AB	AA	BB	BB	BB	BB	AB	AB	AB	BB	AA	AA	BB	BB	AB	BB	BB	BB	BB	AB
wsnp_Ex_c50235_54588957	chr1A	102912507	BB	AA	AA	AA	AA	AA	AA	AA	AA	AA	AA	AA	AA	AA	AA	AA	AA	AA	AA	AA	AA	AA	BB	AA	AA	BB	AA	AA	BB	AA	AA	AA	AA	AA	AA	AA	AA	BB	BB	AA	AA	AA	AA	AA	AA	AA	AA
Excalibur_c102338_617	chr1A	103807290	BB	BB	BB	BB	BB	BB	BB	BB	BB	BB	BB	BB	BB	BB	BB	BB	BB	BB	BB	BB	BB	BB	BB	BB	BB	BB	BB	BB	BB	BB	BB	BB	BB	BB	BB	BB	BB	BB	BB	BB	BB	BB	BB	BB	BB	BB	BB
Kukri_c43037_997	chr1A	103807473	BB	BB	BB	BB	BB	BB	BB	BB	BB	BB	BB	BB	BB	BB	BB	BB	BB	BB	BB	BB	BB	BB	BB	BB	BB	BB	BB	BB	BB	BB	BB	BB	BB	BB	BB	BB	BB	BB	BB	BB	BB	BB	BB	BB	BB	BB	BB
wsnp_Ex_c7258_12461939	chr1A	103811690	BB	BB	BB	BB	BB	BB	BB	BB	BB	BB	BB	BB	BB	BB	BB	BB	BB	BB	BB	BB	BB	BB	BB	BB	BB	BB	BB	BB	BB	BB	BB	BB	BB	BB	BB	BB	BB	BB	BB	BB	BB	BB	BB	BB	BB	BB	BB
Kukri_c97964_293	chr1A	103972321	AA	AA	AA	AA	AA	AA	AA	AA	AA	AA	AA	AA	AA	AA	AA	AA	AA	AA	AA	AA	AA	AA	AA	AA	AA	AA	AA	AA	AA	AA	AA	AA	AA	AA	AA	AA	AA	AA	AA	AA	AA	AA	AA	AA	AA	AA	AA
wsnp_Ex_c18662_27538313	chr1A	104530478	AA	BB	BB	BB	BB	BB	BB	BB	BB	BB	BB	BB	BB	BB	BB	BB	BB	BB	BB	BB	BB	BB	AA	BB	BB	AA	BB	BB	BB	BB	BB	BB	BB	BB	BB	BB	BB	AA	BB	BB	BB	BB	BB	BB	BB	BB	BB
Ra_c27730_983	chr1A	104531885	AA	AA	AA	AA	AA	AA	AA	AA	AA	AA	AA	AA	AA	AA	AA	AA	AA	AA	AA	AA	AA	AA	AA	AA	AA	AA	AA	AA	AA	AA	AA	AA	AA	AA	AA	AA	AA	AA	AA	AA	AA	AA	AA	AA	AA	AA	AA
Ra_c27730_962	chr1A	104531906	AA	AA	AA	AA	AA	AA	AA	AA	AA	AA	AA	AA	AA	AA	AA	AA	AA	AA	AA	AA	AA	AA	AA	AA	AA	AA	AA	AA	AA	AA	AA	AA	AA	AA	AA	AA	AA	AA	AA	AA	AA	AA	AA	AA	AA	AA	AA
Excalibur_c13438_542	chr1A	105497157	BB	BB	BB	BB	BB	BB	BB	BB	BB	BB	BB	BB	BB	BB	BB	BB	BB	BB	BB	BB	BB	BB	BB	BB	BB	BB	BB	BB	BB	BB	BB	BB	BB	BB	BB	BB	BB	BB	BB	BB	BB	BB	BB	BB	BB	BB	BB
Excalibur_c44498_610	chr1A	105497471	AA	AA	AA	AA	AA	AA	AA	AA	AA	AA	AA	AA	AA	AA	AA	AA	AA	AA	AA	AA	AA	AA	AA	AA	AA	AA	AA	AA	AA	AA	AA	AA	AA	AA	AA	AA	AA	AA	AA	AA	AA	AA	AA	AA	AA	AA	AA
wsnp_Ex_c44498_50537128	chr1A	105498696	AB	BB	BB	BB	BB	BB	BB	BB	BB	BB	BB	BB	BB	BB	BB	BB	BB	BB	BB	BB	BB	BB	AB	BB	BB	AB	BB	BB	BB	BB	BB	BB	BB	BB	BB	BB	BB	AB	BB	BB	BB	BB	BB	BB	BB	BB	BB
Excalibur_c5775_228	chr1A	105499073	AA	AA	AB	AA	AA	AA	AA	AB	AA	AA	AA	AB	AA	AA	AA	AA	AA	AA	AA	AB	AA	AA	AB	AA	AA	AA	AA	AB	AB	AA	AA	AA	AA	AB	AB	AB	AA	AA	AB	AA	AA	AB	AA	AA	AA	AA	AB
BobWhite_c18618_677	chr1A	105821785	BB	BB	BB	BB	BB	BB	BB	BB	BB	BB	BB	BB	BB	BB	BB	BB	BB	BB	BB	BB	BB	BB	BB	BB	BB	BB	BB	BB	BB	BB	BB	BB	BB	BB	BB	BB	BB	BB	BB	BB	BB	BB	BB	BB	BB	BB	BB
RAC875_c12670_158	chr1A	106695173	AA	AA	AA	AA	AA	AA	AB	AA	AA	AA	AA	AA	AA	AA	AA	AA	AA	AA	AA	AA	AA	AA	AA	AA	AA	AA	AA	AA	AA	AA	AA	AA	AA	AA	AA	AA	AA	AA	AA	AA	AA	AA	AA	AA	AA	AA	AA
wsnp_Ex_c26098_35349905	chr1A	106820225	BB	BB	BB	BB	BB	BB	BB	BB	BB	BB	BB	BB	BB	BB	BB	BB	BB	BB	BB	BB	BB	BB	BB	BB	BB	BB	BB	BB	BB	BB	BB	BB	BB	BB	BB	BB	BB	BB	BB	BB	BB	BB	BB	BB	BB	BB	BB
Tdurum_contig10663_409	chr1A	107060628	BB	BB	BB	BB	BB	BB	BB	BB	BB	BB	BB	BB	BB	BB	BB	BB	BB	BB	BB	BB	BB	BB	BB	BB	BB	BB	BB	BB	BB	BB	BB	BB	BB	BB	BB	BB	BB	BB	BB	BB	BB	BB	BB	BB	BB	BB	BB
RFL_Contig5921_1007	chr1A	107065445	AA	AA	AA	AA	AA	AA	AA	AA	AA	AA	AA	AA	AA	AA	AA	AA	AA	AA	AA	AA	AA	AA	AA	AA	AA	AA	AA	AA	AA	AA	AA	AA	AA	AA	AA	AA	AA	AA	AA	AA	AA	AA	AA	AA	AA	AA	AA
Tdurum_contig10663_1143	chr1A	107066342	AA	AA	AB	AA	AA	AA	AA	AB	AA	AA	AA	AB	AA	AA	AA	AA	AA	AA	AA	AB	AA	AA	AB	AA	AA	AA	AA	AB	AB	AA	AA	AA	AA	AB	AB	AB	AA	AA	AB	AA	AA	AB	AA	AA	AA	AA	AB
wsnp_Ex_c9872_16271161	chr1A	107074315	AA	BB	AB	BB	BB	BB	BB	AB	BB	BB	BB	AB	BB	BB	BB	BB	BB	BB	BB	AB	BB	BB	AA	BB	BB	AA	BB	AB	AB	BB	BB	BB	BB	AB	AB	AB	BB	AA	AB	BB	BB	AB	BB	BB	BB	BB	AB
BS00064029_51	chr1A	107370188	BB	BB	AB	BB	BB	BB	BB	AB	BB	BB	BB	AB	BB	BB	BB	BB	BB	BB	BB	AB	BB	BB	AB	BB	BB	BB	BB	AB	AB	BB	BB	BB	BB	AB	AB	AB	BB	BB	AB	BB	BB	AB	BB	BB	BB	BB	AB
Ku_c2449_578	chr1A	107669872	BB	AA	AA	AA	AA	AA	AB	AA	AA	AA	AA	AA	AA	AA	AA	AA	AA	AA	AA	AA	AA	AA	BB	AA	AA	BB	AA	AA	AA	AA	AA	AA	AA	AA	AA	AA	AA	BB	AA	AA	AA	AA	AA	AA	AA	AA	AA
RAC875_c2202_1097	chr1A	107671243	AB	BB	BB	BB	BB	BB	BB	BB	BB	BB	BB	BB	BB	BB	BB	BB	BB	BB	BB	BB	BB	BB	AB	BB	BB	AB	BB	BB	BB	BB	BB	BB	BB	BB	BB	BB	BB	AB	BB	BB	BB	BB	BB	BB	BB	BB	BB
GENE-0084_248	chr1A	107671418	AA	AA	AB	AA	AA	AA	AA	AB	AA	AA	AA	AB	AA	AA	AA	AA	AA	AA	AA	AB	AA	AA	AB	AA	AA	AA	AA	AB	AB	AA	AA	AA	AA	AB	AB	AB	AA	AA	AB	AA	AA	AB	AA	AA	AA	AA	AB
GENE-0041_486	chr1A	108283082	AB	AB	AA	AB	AB	AB	BB	AA	AB	AB	AB	AA	AB	AB	AB	AB	AB	AB	AB	AA	AB	AB	AA	AB	AB	AB	AB	--	AA	AB	AB	AB	AB	AA	AA	AA	AB	AB	AA	AB	AB	AA	AB	AB	AB	AB	AA
GENE-0041_415	chr1A	108283149	AA	AA	AB	AA	AA	AA	AA	AB	AA	AA	AA	AB	AA	AA	AA	AA	AA	AA	AA	AB	AA	AA	AB	AA	AA	AA	AA	AB	AB	AA	AA	AA	AA	AB	AB	AB	AA	AA	AB	AA	AA	AB	AA	AA	AA	AA	AB
RAC875_c14049_376	chr1A	108284079	AB	AB	AA	AB	AB	AB	AB	AA	AB	AB	AB	AA	AB	AB	AB	AB	AB	AB	AB	AA	AB	AB	AA	AB	AB	AB	AB	AA	AA	AB	AB	AB	AB	AA	AA	AA	AB	AB	AA	AB	AB	AA	AB	AB	AB	AB	AA
wsnp_Ex_c66106_64268316	chr1A	108286222	AB	AA	AB	AA	AA	AA	AA	AB	AA	AA	AA	AB	AA	AA	AA	AA	AA	AA	AA	AB	AA	AA	BB	AA	AA	AB	AA	AB	AB	AA	AA	AA	AA	AB	AB	AB	AA	AB	AB	AA	AA	AB	AA	AA	AA	AA	AB
Kukri_c10100_1557	chr1A	108289444	AA	AA	AA	AA	AA	AA	AA	AA	AA	AA	AA	AA	AA	AA	AA	AA	AA	AA	AA	AA	AA	AA	AA	AA	AA	AA	AA	AA	AA	AA	AA	AA	AA	AA	AA	AA	AA	AA	AA	AA	AA	AA	AA	AA	AA	AA	AA
Kukri_rep_c101218_200	chr1A	108353613	BB	AB	AB	AB	AB	AB	AB	AB	AB	AB	AB	AB	AB	AB	AB	AB	AB	AB	AB	AB	AB	AB	BB	AB	AB	BB	AB	AB	AB	AB	AB	AB	AB	AB	AB	AB	AB	BB	AB	AB	AB	AB	AB	AB	AB	AB	AB
Kukri_c12000_1447	chr1A	108358460	BB	AA	AA	AA	AA	AA	AA	AA	AA	AA	AA	AA	AA	AA	AA	AA	AA	AA	AA	AA	AA	AA	BB	AA	AA	BB	AA	AA	AA	AA	AA	AA	AA	AA	AA	AA	AA	BB	AA	AA	AA	AA	AA	AA	AA	AA	AA
Tdurum_contig11442_1349	chr1A	108366539	AA	AA	AA	AA	AA	AA	AA	AA	AA	AA	AA	AA	AA	AA	AA	AA	AA	AA	AA	AA	AA	AA	AA	AA	AA	AA	AA	AA	AA	AA	AA	AA	AA	AA	AA	AA	AA	AA	AA	AA	AA	AA	AA	AA	AA	AA	AA
Kukri_c30293_477	chr1A	109021732	BB	BB	BB	BB	BB	BB	BB	BB	BB	BB	BB	BB	BB	BB	BB	BB	BB	BB	BB	BB	BB	BB	BB	BB	BB	BB	BB	BB	BB	BB	BB	BB	BB	BB	BB	BB	BB	BB	BB	BB	BB	BB	BB	BB	BB	BB	BB
Kukri_c44797_159	chr1A	109022494	AA	AA	AA	AA	AA	AA	AA	AA	AA	AA	AA	AA	AA	AA	AA	AA	AA	AA	AA	AA	AA	AA	AA	AA	AA	AA	AA	AA	AA	AA	AA	AA	AA	AA	AA	AA	AA	AA	AA	AA	AA	AA	AA	AA	AA	AA	AA
IAAV3583	chr1A	109575472	AB	AB	BB	AB	AB	AB	AB	BB	AB	AB	AB	BB	AB	AB	AB	AB	AB	AB	AB	BB	AB	AB	BB	AB	AB	AB	AB	BB	BB	AB	AB	AB	AB	BB	BB	BB	AB	AB	BB	AB	AB	BB	AB	AB	AB	AB	BB
Excalibur_c62832_446	chr1A	109653346	AB	BB	BB	BB	BB	BB	BB	BB	BB	BB	BB	BB	BB	BB	BB	BB	BB	BB	BB	BB	BB	BB	AB	BB	BB	AB	BB	BB	BB	BB	BB	BB	BB	BB	BB	BB	BB	AB	BB	BB	BB	BB	BB	BB	BB	BB	BB
wsnp_Ex_rep_c66767_65124989	chr1A	110722830	BB	AB	AB	AB	AB	AB	AB	AB	AB	AB	AB	AB	AB	AB	AB	AB	AB	AB	AB	AB	AB	AB	BB	AB	AB	BB	AB	AB	AB	AB	AB	AB	AB	AB	AB	AB	AB	BB	AB	AB	AB	AB	AB	AB	AB	AB	AB
GENE-0032_895	chr1A	110724456	AA	AA	BB	AA	AA	AA	AA	BB	AA	AA	AA	BB	AA	AA	AA	AA	AA	AA	AA	BB	AA	AA	BB	AA	AA	AA	AA	BB	BB	AB	AA	AA	AA	BB	BB	BB	AA	AA	BB	--	AA	BB	AA	AA	AA	AA	BB
GENE-0032_951	chr1A	110724508	BB	BB	AB	BB	BB	BB	BB	AB	BB	BB	BB	AB	BB	BB	BB	BB	BB	BB	BB	AB	BB	BB	AB	BB	BB	BB	BB	AB	AB	BB	BB	BB	BB	AB	AB	AB	BB	BB	AB	BB	BB	AB	BB	BB	BB	BB	AB
BobWhite_c45409_389	chr1A	111131088	AA	BB	BB	BB	BB	BB	BB	BB	BB	BB	BB	BB	BB	BB	BB	BB	BB	BB	BB	BB	BB	BB	AA	BB	BB	AA	BB	BB	BB	BB	BB	BB	BB	BB	BB	BB	BB	AA	BB	BB	BB	BB	BB	BB	BB	BB	BB
Ra_c23612_145	chr1A	111132125	AA	AA	AA	AA	AA	AA	AA	AA	AA	AA	AA	AA	AA	AA	AA	AA	AA	AA	AA	AA	AA	AA	AA	AA	AA	AA	AA	AA	AA	AA	AA	AA	AA	AA	AA	AA	AA	AA	AA	AA	AA	AA	AA	AA	AA	AA	AA
Kukri_c8682_360	chr1A	111564427	BB	AA	AA	AA	AA	AA	AA	AA	AA	AA	AA	AA	AA	AA	AA	AA	AA	AA	AA	AA	AA	AA	BB	AA	AA	BB	AA	AA	AA	AA	AA	AA	AA	AA	AA	AA	AA	BB	AA	AA	AA	AA	AA	AA	AA	AA	AA
BS00026015_51	chr1A	111566695	AA	AB	AB	AB	AB	AB	AB	AB	AB	AB	AB	AB	AB	AB	AB	AB	AB	AB	AB	AB	AB	AB	AA	AB	AB	AA	AB	AB	AB	AB	AB	AB	AB	AB	AB	AB	AB	AA	AB	AB	AB	AB	AB	AB	AB	AB	AB
Kukri_c25207_182	chr1A	111569469	AA	AA	AA	AA	AA	AA	AA	AA	AA	AA	AA	AA	AA	AA	AA	AA	AA	AA	AA	AA	AA	AA	AA	AA	AA	AA	AA	AA	AA	AA	AA	AA	AA	AA	AA	AA	AA	AA	AA	AA	AA	AA	AA	AA	AA	AA	AA
BobWhite_c27560_350	chr1A	111629410	BB	BB	BB	BB	BB	BB	BB	BB	BB	BB	BB	BB	BB	BB	BB	BB	BB	BB	BB	BB	BB	BB	BB	BB	BB	BB	BB	BB	BB	BB	BB	BB	BB	BB	BB	BB	BB	BB	BB	BB	BB	BB	BB	BB	BB	BB	BB
wsnp_Ku_rep_c68419_67400635	chr1A	111629504	AA	AB	AB	AB	AB	AB	AB	AB	AB	AB	AB	AB	AB	AB	AB	AB	AB	AB	AB	AB	AB	AB	AA	AB	AB	AA	AB	AB	AB	AB	AB	AB	AB	AB	AB	AB	AB	AA	AB	AB	AB	AB	AB	AB	AB	AB	AB
BS00063274_51	chr1A	111797080	AB	AA	AA	--	AA	AA	--	AA	AA	AA	AA	AA	AA	AA	AA	AA	AA	AA	AA	AA	--	AA	AB	AA	AA	AB	AA	AA	AA	AA	AA	AA	AA	AA	AA	AA	AA	AB	AA	AA	AA	AA	AA	AA	AA	AA	AA
Ex_c801_820	chr1A	112420119	BB	AA	AA	AA	AA	AA	AA	AA	AA	AA	AA	AA	AA	AA	AA	AA	AA	AA	AA	AA	AA	AA	BB	AA	AA	BB	AA	AA	AA	AA	AA	AA	AA	AA	AA	AA	AA	BB	AA	AA	AA	AA	AA	AA	AA	AA	AA
Ex_c801_555	chr1A	112420384	AA	BB	BB	BB	BB	BB	BB	BB	BB	BB	BB	BB	BB	BB	BB	BB	BB	BB	BB	BB	BB	BB	AA	BB	BB	AA	BB	BB	BB	BB	BB	BB	BB	BB	BB	BB	BB	AA	BB	BB	BB	BB	BB	BB	BB	BB	BB
BS00092422_51	chr1A	113450802	AB	BB	BB	BB	BB	BB	BB	BB	BB	BB	BB	BB	BB	BB	BB	BB	BB	BB	BB	BB	BB	BB	AA	BB	BB	AB	BB	BB	BB	BB	BB	BB	BB	BB	BB	BB	BB	AB	BB	BB	BB	BB	BB	BB	BB	BB	BB
Kukri_c8011_287	chr1A	113452647	AA	AA	AA	AA	AA	AA	AA	AA	AA	AA	AA	AA	AA	AA	AA	AA	AA	AA	AA	AA	AA	AA	AA	AA	AA	AA	AA	AA	AA	AA	AA	AA	AA	AA	AA	AA	AA	AA	AA	AA	AA	AA	AA	AA	AA	AA	AA
GENE-1529_878	chr1A	113452796	AA	AA	AA	AA	AA	AA	AA	AA	AA	AA	AA	AA	AA	AA	AA	AA	AA	AA	AA	AA	AA	AA	AA	AA	AA	AA	AA	AA	AA	AA	AA	AA	AA	AA	AA	AA	AA	AA	AA	AA	AA	AA	AA	AA	AA	AA	AA
GENE-1529_886	chr1A	113452804	BB	BB	BB	BB	BB	BB	BB	BB	BB	BB	BB	BB	BB	BB	BB	BB	BB	BB	BB	BB	BB	BB	BB	BB	BB	BB	BB	BB	BB	BB	BB	BB	BB	BB	BB	BB	BB	BB	BB	BB	BB	BB	BB	BB	BB	BB	BB
BS00087437_51	chr1A	113453354	BB	BB	AB	AB	AB	AB	BB	BB	AB	BB	AB	AB	BB	AB	AB	AB	AB	AB	AB	BB	AB	AB	BB	AB	BB	BB	BB	BB	BB	BB	AB	AB	BB	AB	AB	AB	AB	BB	BB	AB	BB	BB	AB	AB	BB	AB	AB
wsnp_Ex_c8162_13799067	chr1A	113471283	BB	AA	AA	AA	AA	AA	AA	AA	AA	AA	AA	AA	AA	AA	AA	AA	AA	AA	AA	AA	AA	AA	BB	AA	AA	BB	AA	AA	AA	AA	AA	AA	AA	AA	AA	AA	AA	BB	AA	AA	AA	AA	AA	AA	AA	AA	AA
wsnp_Ra_c20126_29372577	chr1A	113655329	AA	AA	AA	AA	AA	AB	AA	AA	AA	AA	AA	AA	AA	AA	AA	AB	AB	AA	AA	AA	AA	AB	AA	AB	AA	AA	AA	AA	AA	AA	AA	AB	AA	AB	AA	AA	AA	AA	AA	AA	AA	AA	AA	AA	AA	AA	AA
wsnp_Ex_c39661_46902650	chr1A	114138702	AB	BB	BB	BB	BB	BB	BB	BB	BB	BB	BB	BB	BB	BB	BB	BB	BB	BB	BB	BB	BB	BB	AB	BB	BB	AB	BB	BB	BB	BB	BB	BB	BB	BB	BB	BB	BB	AB	BB	BB	BB	BB	BB	BB	BB	BB	BB
wsnp_Ex_c39661_46902689	chr1A	114138741	AB	BB	AB	BB	BB	BB	BB	AB	BB	BB	BB	AB	BB	BB	BB	BB	BB	BB	BB	AB	BB	BB	AA	BB	BB	AB	BB	AB	AB	BB	BB	BB	BB	AB	AB	AB	BB	AB	AB	BB	BB	AB	BB	BB	BB	BB	AB
tplb0025n03_403	chr1A	114138773	AA	AA	AA	AA	AA	AA	AA	AA	AA	AA	AA	AA	AA	AA	AA	AA	AA	AA	AA	AA	AA	AA	AA	AA	AA	AA	AA	AA	AA	AA	AA	AA	AA	AA	AA	AA	AA	AA	AA	AA	AA	AA	AA	AA	AA	AA	AA
Tdurum_contig25516_102	chr1A	114141327	AA	AA	AA	AA	AA	AA	AA	AA	AA	AA	AA	AA	AA	AA	AA	AA	AA	AA	AA	AA	AA	AA	AA	AA	AA	AA	AA	AA	AA	AA	AA	AA	AA	AA	AA	AA	AA	AA	AA	AA	AA	AA	AA	AA	AA	AA	AA
IAAV2342	chr1A	114952069	AB	AA	AA	AA	AA	AA	AA	AA	AA	AA	AA	AA	AA	AA	AA	AA	AA	AA	AA	AA	AA	AA	AB	AA	AA	AB	AA	AA	AA	AA	AA	AA	AA	AA	AA	AA	AA	AB	AA	AA	AA	AA	AA	AA	AA	AA	AA
BS00028874_51	chr1A	117401182	AA	AB	AB	AB	AB	AB	AB	AB	AB	AB	AB	AB	AB	AB	AB	AB	AB	AB	AB	AB	AB	AB	AA	AB	AB	AA	AB	AB	AB	AB	AB	AB	AB	AB	AB	AB	AB	AA	AB	AB	AB	AB	AB	AB	AB	AB	AB
BS00048117_51	chr1A	117883062	BB	AA	AA	AA	AA	AA	AA	AA	AA	AA	AA	AA	AA	AA	AA	AA	AA	AA	AA	AA	AA	AA	BB	AA	AA	BB	AA	AA	AA	AA	AA	AA	AA	AA	AA	AA	AA	BB	AA	AA	AA	AA	AA	AA	AA	AA	AA
BS00048118_51	chr1A	117883285	AA	BB	BB	BB	BB	BB	BB	BB	BB	BB	BB	BB	BB	BB	BB	BB	BB	BB	BB	BB	BB	BB	AA	BB	BB	AA	BB	BB	BB	BB	BB	BB	BB	BB	BB	BB	BB	AA	BB	BB	BB	BB	BB	BB	BB	BB	BB
BS00044052_51	chr1A	118100736	AB	BB	BB	BB	BB	BB	BB	BB	BB	BB	BB	BB	BB	BB	BB	BB	BB	BB	BB	BB	BB	BB	AB	BB	BB	AB	BB	BB	BB	BB	BB	BB	BB	BB	BB	BB	BB	AB	BB	BB	BB	BB	BB	BB	BB	BB	BB
wsnp_Ex_rep_c66282_64438053	chr1A	118100877	AB	BB	BB	BB	BB	BB	BB	BB	BB	BB	BB	BB	BB	BB	BB	BB	BB	BB	BB	BB	BB	BB	AB	BB	BB	AB	BB	BB	BB	BB	BB	BB	BB	BB	BB	BB	BB	AB	BB	BB	BB	BB	BB	BB	BB	BB	BB
Ra_c79926_85	chr1A	118101291	AA	AA	AA	AA	AA	AA	AB	AA	AA	AA	AA	AA	AA	AA	AA	AA	AA	AA	AA	AA	AA	AA	AA	AA	AA	AA	AA	AA	AA	AA	AA	AA	AA	AA	AA	AA	AA	AA	AA	AA	AA	AA	AA	AA	AA	AA	AA
Tdurum_contig26414_129	chr1A	118151315	AA	AA	AA	AA	AA	AA	AA	AA	AA	AA	AA	AA	AA	AA	AA	AA	AA	AA	AA	AA	AA	AA	AA	AA	AA	AA	AA	AA	AA	AA	AA	AA	AA	AA	AA	AA	AA	AA	AA	AA	AA	AA	AA	AA	AA	AA	AA
JD_c11817_592	chr1A	118407960	AB	AB	BB	AB	AB	AB	AB	BB	AB	AB	AB	BB	AB	AB	AB	AB	AB	AB	AB	BB	AB	AB	BB	AB	AB	AB	AB	BB	BB	AB	AB	AB	AB	BB	BB	BB	AB	AB	BB	AB	AB	BB	AB	AB	AB	AB	BB
Tdurum_contig21489_536	chr1A	118743126	BB	BB	AB	BB	BB	BB	BB	AB	BB	BB	BB	AB	BB	BB	BB	BB	BB	BB	BB	AB	BB	BB	AB	BB	BB	BB	BB	AB	AB	BB	BB	BB	BB	AB	AB	AB	BB	BB	AB	BB	BB	AB	BB	BB	BB	BB	AB
BS00037007_51	chr1A	119089649	AB	BB	BB	BB	BB	BB	BB	BB	BB	BB	BB	BB	BB	BB	BB	BB	BB	BB	BB	BB	BB	BB	AB	BB	BB	AB	BB	BB	BB	BB	BB	BB	BB	BB	BB	BB	BB	AB	BB	BB	BB	BB	BB	BB	BB	BB	BB
GENE-0163_949	chr1A	119603277	BB	BB	AA	BB	BB	BB	AB	AA	BB	BB	BB	AA	BB	BB	BB	BB	BB	BB	BB	AA	BB	BB	AA	BB	BB	BB	BB	AA	AA	BB	BB	BB	BB	AA	AA	AA	BB	BB	AA	BB	BB	AA	BB	BB	BB	BB	AA
BS00010004_51	chr1A	119603451	AB	BB	BB	BB	BB	BB	BB	BB	BB	BB	BB	BB	BB	BB	BB	BB	BB	BB	BB	BB	BB	BB	AB	BB	BB	AB	BB	BB	BB	BB	BB	BB	BB	BB	BB	BB	BB	AB	BB	BB	BB	BB	BB	BB	BB	BB	BB
BS00010287_51	chr1A	119603748	BB	AB	AB	AB	AB	AB	AB	AB	AB	AB	AB	AB	AB	AB	AB	AB	AB	AB	AB	AB	AB	AB	BB	AB	AB	BB	AB	AB	AB	AB	AB	AB	AB	AB	AB	AB	AB	BB	AB	AB	AB	AB	AB	AB	AB	AB	AB
RFL_Contig4120_577	chr1A	119971667	BB	BB	BB	BB	BB	BB	BB	BB	BB	BB	BB	BB	BB	BB	BB	BB	BB	BB	BB	BB	BB	BB	BB	BB	BB	BB	BB	BB	BB	BB	BB	BB	BB	BB	BB	BB	BB	BB	BB	BB	BB	BB	BB	BB	BB	BB	BB
IAAV8824	chr1A	120639596	BB	AB	AB	AB	AB	AB	AB	AB	AB	AB	AB	AB	AB	AB	AB	AB	AB	AB	AB	AB	AB	AB	BB	AB	AB	BB	AB	AB	AB	AB	AB	AB	AB	AB	AB	AB	AB	BB	AB	AB	AB	AB	AB	AB	AB	AB	AB
Kukri_c26936_1370	chr1A	120639897	BB	BB	BB	BB	BB	BB	BB	BB	BB	BB	BB	BB	BB	BB	BB	BB	BB	BB	BB	BB	BB	BB	BB	BB	BB	BB	BB	BB	BB	BB	BB	BB	BB	BB	BB	BB	BB	BB	BB	BB	BB	BB	BB	BB	BB	BB	BB
RAC875_rep_c105801_247	chr1A	120640568	BB	BB	BB	BB	BB	BB	BB	BB	BB	BB	BB	BB	BB	BB	BB	BB	BB	BB	BB	BB	BB	BB	BB	BB	BB	BB	BB	BB	BB	BB	BB	BB	BB	BB	BB	BB	BB	BB	BB	BB	BB	BB	BB	BB	BB	BB	BB
RAC875_rep_c105801_585	chr1A	120640906	BB	BB	BB	BB	BB	BB	BB	BB	BB	BB	BB	BB	BB	BB	BB	BB	BB	BB	BB	BB	BB	BB	BB	BB	BB	BB	BB	BB	BB	BB	BB	BB	BB	BB	BB	BB	BB	BB	BB	BB	BB	BB	BB	BB	BB	BB	BB
RAC875_c58221_503	chr1A	120642236	AA	AA	AA	AA	AA	AA	AA	AA	AA	AA	AA	AA	AA	AA	AA	AA	AA	AA	AA	AA	AA	AA	AA	AA	AA	AA	AA	AA	AA	AA	AA	AA	AA	AA	AA	AA	AA	AA	AA	AA	AA	AA	AA	AA	AA	AA	AA
BobWhite_rep_c57285_109	chr1A	120722168	AA	AA	AA	AA	AA	AA	AA	AA	AA	AA	AA	AA	AA	AA	AA	AA	AA	AA	AA	AA	AA	AA	AA	AA	AA	AA	AA	AA	AA	AA	AA	AA	AA	AA	AA	AA	AA	AA	AA	AA	AA	AA	AA	AA	AA	AA	AA
BobWhite_c36597_177	chr1A	120722244	BB	BB	BB	BB	BB	BB	BB	BB	BB	BB	BB	BB	BB	BB	BB	BB	BB	BB	BB	BB	BB	BB	BB	BB	BB	BB	BB	BB	BB	BB	BB	BB	BB	BB	BB	BB	BB	BB	BB	BB	BB	BB	BB	BB	BB	BB	BB
BobWhite_c36597_232	chr1A	120722299	AA	AA	AA	AA	AA	AA	AA	AA	AA	AA	AA	AA	AA	AA	AA	AA	AA	AA	AA	AA	AA	AA	AA	AA	AA	AA	AA	AA	AA	AA	AA	AA	AA	AA	AA	AA	AA	AA	AA	AA	AA	AA	AA	AA	AA	AA	AA
CAP8_c3376_126	chr1A	120722314	BB	BB	AB	BB	BB	BB	BB	AB	BB	BB	BB	AB	BB	BB	BB	BB	BB	BB	BB	AB	BB	BB	AB	BB	BB	BB	BB	AB	AB	BB	BB	BB	BB	BB	AB	AB	BB	BB	AB	BB	BB	AB	BB	BB	BB	BB	AB
BobWhite_c13107_217	chr1A	120722325	BB	BB	BB	BB	BB	BB	BB	BB	BB	BB	BB	BB	BB	BB	BB	BB	BB	BB	BB	BB	BB	BB	BB	BB	BB	BB	BB	BB	BB	BB	BB	BB	BB	BB	BB	BB	BB	BB	BB	BB	BB	BB	BB	BB	BB	BB	BB
BobWhite_c33518_72	chr1A	120722459	AA	AA	AA	AA	AA	AA	AB	AA	AA	AA	AA	AA	AA	AA	AA	AA	AA	AA	AA	AA	AA	AA	AA	AA	AA	AA	AA	AA	AA	AA	AA	AA	AA	AA	AA	AA	AA	AA	AA	AA	AA	AA	AA	AA	AA	AA	AA
BobWhite_rep_c55282_267	chr1A	120722477	BB	BB	BB	BB	BB	BB	AB	BB	BB	BB	BB	BB	BB	BB	BB	BB	BB	BB	BB	BB	BB	BB	BB	BB	BB	BB	BB	BB	BB	BB	BB	BB	BB	BB	BB	BB	BB	BB	BB	BB	BB	BB	BB	BB	BB	BB	BB
IAAV5246	chr1A	120726777	AA	AA	AA	AA	AA	AA	AA	AA	AA	AA	AA	AA	AA	AA	AA	AA	AA	AA	AA	AA	AA	AA	AA	AA	AA	AA	AA	AA	AA	AA	AA	AA	AA	AA	AA	AA	AA	AA	AA	AA	AA	AA	AA	AA	AA	AA	AA
RFL_Contig2310_704	chr1A	120728707	AA	AA	AA	AA	AA	AA	AA	AA	AA	AA	AA	AA	AA	AA	AA	AA	AA	AA	AA	AA	AA	AA	AA	AA	AA	AA	AA	AA	AA	AA	AA	AA	AA	AA	AA	AA	AA	AA	AA	AA	AA	AA	AA	AA	AA	AA	AA
Tdurum_contig25317_94	chr1A	120729768	BB	BB	BB	BB	BB	BB	BB	BB	BB	BB	BB	BB	BB	BB	BB	BB	BB	BB	BB	BB	BB	BB	BB	BB	BB	BB	BB	BB	BB	BB	BB	BB	BB	BB	BB	BB	BB	BB	BB	BB	BB	BB	BB	BB	BB	BB	BB
Kukri_rep_c101022_1595	chr1A	121333758	AA	BB	AA	AB	AA	AA	BB	BB	AA	AB	AA	AA	AA	AA	AA	AA	AA	AA	AA	AA	AA	AA	AA	AA	BB	AA	BB	AA	AA	BB	AA	AA	BB	AA	AA	AA	AA	AA	AA	AA	AA	BB	AA	AA	AA	AA	AA
Ra_c97178_544	chr1A	121334808	AA	AA	AA	AA	AA	AA	AA	AA	AA	AA	AA	AA	AA	AA	AA	AA	AA	AA	AA	AA	AA	AA	AA	AA	AA	AA	AA	AA	AA	AA	AA	AA	AA	AA	AA	AA	AA	AA	AA	AA	AA	AA	AA	AA	AA	AA	AA
Kukri_rep_c101022_707	chr1A	121335121	AA	AA	AB	AA	AA	AA	AA	AB	AA	AA	AA	AB	AA	AA	AA	AA	AA	AA	AA	AB	AA	AA	AB	AA	AA	AA	AA	AB	AB	AA	AA	AA	AA	AB	AB	AB	AA	AA	AB	AA	AA	AB	AA	AA	AA	AA	AB
Tdurum_contig31716_54	chr1A	123145693	AA	AA	AA	AA	AA	AA	AA	AA	AA	AA	AA	AA	AA	AA	AA	AA	AA	AA	AA	AA	AA	AA	AA	AA	AA	AA	AA	AA	AA	AA	AA	AA	AA	AA	AA	AA	AA	AA	AA	AA	AA	AA	AA	AA	AA	AA	AA
Excalibur_c29402_61	chr1A	123604496	AB	BB	BB	BB	BB	BB	BB	BB	BB	BB	BB	BB	BB	BB	BB	BB	BB	BB	BB	BB	BB	BB	AB	BB	BB	AB	BB	BB	BB	BB	BB	BB	BB	BB	BB	BB	BB	AB	BB	BB	BB	BB	BB	BB	BB	BB	BB
BS00026917_51	chr1A	126137632	AB	AA	AA	AA	AA	AA	AA	AA	AA	AA	AA	AA	AA	AA	AA	AA	AA	AA	AA	AA	AA	AA	AB	AA	AA	AB	AA	AA	AA	AA	AA	AA	AA	AA	AA	AA	AA	AB	AA	AA	AA	AA	AA	AA	AA	AA	AA
Kukri_c19224_182	chr1A	126450835	BB	BB	BB	BB	BB	BB	BB	BB	BB	BB	BB	BB	BB	BB	BB	BB	BB	BB	BB	BB	BB	BB	BB	BB	BB	BB	BB	BB	BB	BB	BB	BB	BB	BB	BB	BB	BB	BB	BB	BB	BB	BB	BB	BB	BB	BB	BB
Kukri_c26669_515	chr1A	126668706	BB	AA	AA	AA	AA	AA	AA	AA	AA	AA	AA	AA	AA	AA	AA	AA	AA	AA	AA	AA	AA	AA	BB	AA	AA	BB	AA	AA	AA	AA	AA	AA	AA	AA	AA	AA	AA	BB	AA	AA	AA	AA	AA	AA	AA	AA	AA
BS00063964_51	chr1A	126669721	AA	AA	BB	AA	AA	AA	AB	BB	AA	AA	AA	BB	AA	AA	AA	AA	AA	AA	AA	BB	AA	AA	BB	AA	AA	AA	AA	BB	BB	AB	AA	AA	AA	BB	BB	BB	AA	AA	BB	AB	AA	BB	AA	AA	AA	AA	BB
BS00004637_51	chr1A	127351762	BB	BB	AA	BB	BB	BB	BB	AA	BB	BB	BB	AA	BB	BB	BB	BB	BB	BB	BB	AA	BB	BB	AA	BB	BB	BB	BB	AB	AA	BB	BB	BB	BB	AA	AA	AA	BB	BB	AA	BB	BB	AA	BB	BB	BB	BB	AA
GENE-0450_181	chr1A	130503122	BB	BB	BB	BB	BB	BB	BB	BB	BB	BB	BB	BB	BB	BB	BB	BB	BB	BB	BB	BB	BB	BB	BB	BB	BB	BB	BB	BB	BB	BB	BB	BB	BB	BB	BB	BB	BB	BB	BB	BB	BB	BB	BB	BB	BB	BB	BB
GENE-0450_158	chr1A	130503145	AA	AA	AA	AA	AA	AA	AB	AA	AA	AA	AA	AA	AA	AA	AA	AA	AA	AA	AA	AA	AA	AA	AA	AA	AA	AA	AA	AA	AA	AA	AA	AA	AA	AA	AA	AA	AA	AA	AA	AA	AA	AA	AA	AA	AA	AA	AA
wsnp_Ex_c28165_37310070	chr1A	131557771	AB	AA	AA	AA	AA	AA	AA	AA	AA	AA	AA	AA	AA	AA	AA	AA	AA	AA	AA	AA	AA	AA	AB	AA	AA	AB	AA	AA	AA	AA	AA	AA	AA	AA	AA	AA	AA	AB	AA	AA	AA	AA	AA	AA	AA	AA	AA
Tdurum_contig13709_317	chr1A	132007742	BB	BB	AA	BB	BB	BB	BB	AA	BB	BB	BB	AA	BB	BB	BB	BB	BB	BB	BB	AA	BB	BB	AA	BB	BB	BB	BB	AB	AA	BB	BB	BB	BB	AA	AA	AA	BB	BB	AA	BB	BB	AA	BB	BB	BB	BB	AA
Tdurum_contig13709_477	chr1A	132007902	AA	AA	AA	AA	AA	AA	AA	AA	AA	AA	AA	AA	AA	AA	AA	AA	AA	AA	AA	AA	AA	AA	AA	AA	AA	AA	AA	AA	AA	AA	AA	AA	AA	AA	AA	AA	AA	AA	AA	AA	AA	AA	AA	AA	AA	AA	AA
wsnp_Ex_rep_c68183_66958099	chr1A	132075054	BB	AB	AB	AB	AB	AB	AB	AB	AB	AB	AB	AB	AB	AB	AB	AB	AB	AB	AB	AB	AB	AB	BB	AB	AB	BB	AB	AB	AB	AB	AB	AB	AB	AB	AB	AB	AB	BB	AB	AB	AB	AB	AB	AB	AB	AB	AB
RAC875_rep_c70404_755	chr1A	132075196	BB	AB	AB	AB	AB	AB	AB	AB	AB	AB	AB	AB	AB	AB	AB	AB	AB	AB	AB	AB	AB	AB	BB	AB	AB	BB	AB	AB	AB	AB	AB	AB	AB	AB	AB	AB	AB	BB	AB	AB	AB	AB	AB	AB	AB	AB	AB
wsnp_Ku_c3468_6420199	chr1A	132078881	BB	AA	AA	AA	AA	AA	AA	AA	AA	AA	AA	AA	AA	AA	AA	AA	AA	AA	AA	AA	AA	AA	BB	AA	AA	BB	AA	AA	AA	AA	AA	AA	AA	AA	AA	AA	AA	BB	AA	AA	AA	AA	AA	AA	AA	AA	AA
RAC875_c21620_1359	chr1A	132377420	BB	AA	AA	AA	AA	AA	AA	AA	AA	AA	AA	AA	AA	AA	AA	AA	AA	AA	AA	AA	AA	AA	BB	AA	AA	BB	AA	AA	AA	AA	AA	AA	AA	AA	AA	AA	AA	BB	AA	AA	AA	AA	AA	AA	AA	AA	AA
wsnp_Ex_c11374_18361760	chr1A	132378283	AA	BB	BB	BB	BB	BB	AB	BB	BB	BB	BB	BB	BB	BB	BB	BB	BB	BB	BB	BB	BB	BB	AA	BB	BB	AA	BB	BB	BB	BB	BB	BB	BB	BB	BB	BB	BB	AA	BB	BB	BB	BB	BB	BB	BB	BB	BB
GENE-0158_103	chr1A	132383465	BB	BB	BB	BB	BB	BB	BB	BB	BB	BB	BB	BB	BB	BB	BB	BB	BB	BB	BB	BB	BB	BB	BB	BB	BB	BB	BB	BB	BB	BB	BB	BB	BB	BB	BB	BB	BB	BB	BB	BB	BB	BB	BB	BB	BB	BB	BB
Excalibur_c24117_534	chr1A	132383664	AA	AA	AB	AA	AA	AA	AA	AB	AA	AA	AA	AB	AA	AA	AA	AA	AA	AA	AA	AB	AA	AA	AB	AA	AA	AA	AA	AB	AB	AA	AA	AA	AA	AB	AB	AB	AA	AA	AB	AA	AA	AB	AA	AA	AA	AA	AB
BS00080438_51	chr1A	132383726	AA	BB	BB	BB	BB	BB	BB	BB	BB	BB	BB	BB	BB	BB	BB	BB	BB	BB	BB	BB	BB	BB	AA	BB	BB	AA	BB	BB	BB	BB	BB	BB	BB	BB	BB	BB	BB	AA	BB	BB	BB	BB	BB	BB	BB	BB	BB
tplb0032f08_401	chr1A	132757495	BB	BB	AB	BB	BB	BB	BB	AB	BB	BB	BB	AB	BB	BB	BB	BB	BB	BB	BB	AB	BB	BB	AB	BB	BB	BB	BB	AB	AB	BB	BB	BB	BB	AB	AB	AB	BB	BB	AB	BB	BB	AB	BB	BB	BB	BB	AB
Ra_c25766_676	chr1A	132763271	BB	BB	BB	BB	BB	BB	BB	BB	BB	BB	BB	BB	BB	BB	BB	BB	BB	BB	BB	BB	BB	BB	BB	BB	BB	BB	BB	BB	BB	BB	BB	BB	BB	BB	BB	BB	BB	BB	BB	BB	BB	BB	BB	BB	BB	BB	BB
IAAV1625	chr1A	133009800	BB	BB	AA	BB	BB	BB	BB	AA	BB	BB	BB	AA	BB	BB	BB	BB	BB	BB	BB	AA	BB	BB	AA	BB	BB	BB	BB	AA	AA	BB	BB	BB	BB	AA	AA	AA	BB	BB	AA	BB	BB	AA	BB	BB	BB	BB	AA
RAC875_rep_c72400_1791	chr1A	133011111	BB	BB	BB	BB	BB	BB	BB	BB	BB	BB	BB	BB	BB	BB	BB	BB	BB	BB	BB	BB	BB	BB	BB	BB	BB	BB	BB	BB	BB	BB	BB	BB	BB	BB	BB	BB	BB	BB	BB	BB	BB	BB	BB	BB	BB	BB	BB
Ex_c23451_720	chr1A	134549687	AA	BB	BB	BB	BB	BB	BB	BB	BB	BB	BB	BB	BB	BB	BB	BB	BB	BB	BB	BB	BB	BB	AA	BB	BB	AA	BB	BB	BB	BB	BB	BB	BB	BB	BB	BB	BB	AA	BB	BB	BB	BB	BB	BB	BB	BB	BB
RAC875_c26585_184	chr1A	135046590	BB	BB	BB	BB	BB	BB	BB	BB	BB	BB	BB	BB	BB	BB	BB	BB	BB	BB	BB	BB	BB	BB	BB	BB	BB	BB	BB	BB	BB	BB	BB	BB	BB	BB	BB	BB	BB	BB	BB	BB	BB	BB	BB	BB	BB	BB	BB
wsnp_Ex_rep_c104706_89338057	chr1A	135102312	AA	AA	AA	AA	AA	AA	AA	AA	AA	AA	AA	AA	AA	AA	AA	AA	AA	AA	AA	AA	AA	AA	AA	AA	AA	AA	AA	AA	AA	AA	AA	AA	AA	AA	AA	AA	AA	AA	AA	AA	AA	AA	AA	AA	AA	AA	AA
wsnp_Ku_rep_c104517_90964418	chr1A	135102477	BB	AB	AB	AB	AB	AB	AB	AB	AB	AB	AB	AB	AB	AB	AB	AB	AB	AB	AB	AB	AB	AB	BB	AB	AB	BB	AB	AB	AB	AB	AB	AB	AB	AB	AB	AB	AB	BB	AB	AB	AB	AB	AB	AB	AB	AB	AB
wsnp_Ra_c7847_13421750	chr1A	135110193	BB	AB	AB	AB	AB	AB	AB	AB	AB	AB	AB	AB	AB	AB	AB	AB	AB	AB	AB	AB	AB	AB	BB	AB	AB	BB	AB	AB	AB	AB	AB	AB	AB	AB	AB	AB	AB	BB	AB	AB	AB	AB	AB	AB	AB	AB	AB
wsnp_Ex_rep_c66318_64485410	chr1A	135562001	AB	BB	BB	BB	BB	BB	BB	BB	BB	BB	BB	BB	BB	BB	BB	BB	BB	BB	BB	BB	BB	BB	AB	BB	BB	AB	BB	BB	BB	BB	BB	BB	BB	BB	BB	BB	BB	AB	BB	BB	BB	BB	BB	BB	BB	BB	BB
wsnp_Ku_rep_c101863_88951284	chr1A	135563229	AA	AB	BB	AB	AB	AB	AB	BB	AB	AB	AB	BB	AB	AB	AB	AB	AB	AB	AB	BB	AB	AB	AB	AB	AB	AA	AB	BB	BB	AB	AB	AB	AB	BB	BB	BB	AB	AA	BB	AB	AB	BB	AB	AB	AB	AB	BB
wsnp_Ex_rep_c105244_89727546	chr1A	136552214	AA	BB	AB	BB	BB	BB	BB	AB	BB	BB	BB	AB	BB	BB	BB	BB	BB	BB	BB	AB	BB	BB	AA	BB	BB	AA	BB	AB	AB	BB	BB	BB	BB	AB	AB	AB	BB	AA	AB	BB	BB	AB	BB	BB	BB	BB	AB
wsnp_Ex_rep_c105244_89727666	chr1A	136552276	AB	BB	BB	BB	BB	BB	AB	BB	BB	BB	BB	BB	BB	BB	BB	BB	BB	BB	BB	BB	BB	BB	AB	BB	BB	AB	BB	BB	BB	BB	BB	BB	BB	BB	BB	BB	BB	AB	BB	BB	BB	BB	BB	BB	BB	BB	BB
wsnp_Ex_rep_c105244_89727820	chr1A	136552430	AB	BB	BB	BB	BB	BB	BB	BB	BB	BB	BB	BB	BB	BB	BB	BB	BB	BB	BB	BB	BB	BB	AB	BB	BB	AB	BB	BB	BB	BB	BB	BB	BB	BB	BB	BB	BB	AB	BB	BB	BB	BB	BB	BB	BB	BB	BB
Excalibur_c29482_106	chr1A	136826085	BB	BB	BB	BB	BB	BB	BB	BB	BB	BB	BB	BB	BB	BB	BB	BB	BB	BB	BB	BB	BB	BB	BB	BB	BB	BB	BB	BB	BB	BB	BB	BB	BB	BB	BB	BB	BB	BB	BB	BB	BB	BB	BB	BB	BB	BB	BB
BS00030644_51	chr1A	137821859	AB	AA	AA	AA	AA	AA	AA	AA	AA	AA	AA	AA	AA	AA	AA	AA	AA	AA	AA	AA	AA	AA	BB	AA	AA	AB	AA	AA	AA	AA	AA	AA	AA	AA	AA	AA	AA	AB	AA	AA	AA	AA	AA	AA	AA	AA	AA
Excalibur_c43793_81	chr1A	139963462	BB	BB	BB	BB	BB	BB	BB	BB	BB	BB	BB	BB	BB	BB	BB	BB	BB	BB	BB	BB	BB	BB	BB	BB	BB	BB	BB	BB	BB	BB	BB	BB	BB	BB	BB	BB	BB	BB	BB	BB	BB	BB	BB	BB	BB	BB	BB
Excalibur_c43793_106	chr1A	139963487	BB	BB	BB	BB	BB	BB	BB	BB	BB	BB	BB	BB	BB	BB	BB	BB	BB	BB	BB	BB	BB	BB	BB	BB	BB	BB	BB	BB	BB	BB	BB	BB	BB	BB	BB	BB	BB	BB	BB	BB	BB	BB	BB	BB	BB	BB	BB
Excalibur_c64855_328	chr1A	142863416	AB	BB	BB	BB	BB	BB	BB	BB	BB	BB	BB	BB	BB	BB	BB	BB	BB	BB	BB	BB	BB	BB	AB	BB	BB	AB	BB	BB	BB	BB	BB	BB	BB	BB	BB	BB	BB	AB	BB	BB	BB	BB	BB	BB	BB	BB	BB
Tdurum_contig14501_82	chr1A	143412000	BB	BB	BB	BB	BB	BB	BB	BB	BB	BB	BB	BB	BB	BB	BB	BB	BB	BB	BB	BB	BB	BB	BB	BB	BB	BB	BB	BB	BB	BB	BB	BB	BB	BB	BB	BB	BB	BB	BB	BB	BB	BB	BB	BB	BB	BB	BB
GENE-0561_311	chr1A	144964715	AA	AB	AB	AB	AB	AB	AB	AB	AB	AB	AB	AB	AB	AB	AB	AB	AB	AB	AB	AB	AB	AB	AA	AB	AB	AA	AB	AB	AB	AB	AB	AB	AB	AB	AB	AB	AB	AA	AB	AB	AB	AB	AB	AB	AB	AB	AB
Jagger_c6610_109	chr1A	146223220	BB	AB	AB	AB	AB	AB	AB	AB	AB	AB	AB	AB	AB	AB	AB	AB	AB	AB	AB	AB	AB	AB	BB	AB	AB	BB	AB	AB	AB	AB	AB	AB	AB	AB	AB	AB	AB	BB	AB	AB	AB	AB	AB	AB	AB	AB	AB
Excalibur_c22621_160	chr1A	146223547	BB	BB	BB	BB	BB	BB	BB	BB	BB	BB	BB	BB	BB	BB	BB	BB	BB	BB	BB	BB	BB	BB	BB	BB	BB	BB	BB	BB	BB	BB	BB	BB	BB	BB	BB	BB	BB	BB	BB	BB	BB	BB	BB	BB	BB	BB	BB
GENE-0553_173	chr1A	146947922	AA	AA	BB	AA	AA	AA	AA	BB	AA	AA	AA	BB	AA	AA	AA	AA	AA	AA	AA	BB	AA	AA	BB	AA	AA	AA	AA	BB	BB	AA	AA	AA	AA	BB	BB	BB	AA	AA	BB	AA	AA	BB	AA	AA	AA	AA	BB
BS00066308_51	chr1A	147501280	AA	AB	AB	AB	AB	AB	AB	AB	AB	AB	AB	AB	AB	AB	AB	AB	AB	AB	AB	AB	AB	AB	AA	AB	AB	AA	AB	AB	AB	AB	AB	AB	AB	AB	AB	AB	AB	AA	AB	AB	AB	AB	AB	AB	AB	AB	AB
wsnp_JD_rep_c49359_33578909	chr1A	148202004	AA	BB	AB	BB	BB	BB	BB	AB	BB	BB	BB	AB	BB	BB	BB	BB	BB	BB	BB	AB	BB	BB	AA	BB	BB	AA	BB	AB	AB	BB	BB	BB	BB	AB	AB	AB	BB	AA	AB	BB	BB	AB	BB	BB	BB	BB	AB
Kukri_c66773_111	chr1A	148203706	BB	BB	BB	BB	BB	BB	BB	BB	BB	BB	BB	BB	BB	BB	BB	BB	BB	BB	BB	BB	BB	BB	BB	BB	BB	BB	BB	BB	BB	BB	BB	BB	BB	BB	BB	BB	BB	BB	BB	BB	BB	BB	BB	BB	BB	BB	BB
BobWhite_c22256_79	chr1A	148552209	BB	AB	AB	AB	AB	AB	AB	AB	AB	AB	AB	AB	AB	AB	AB	AB	AB	AB	AB	AB	AB	AB	BB	AB	AB	BB	AB	AB	AB	AB	AB	AB	AB	AB	AB	AB	AB	BB	AB	AB	AB	AB	AB	AB	AB	AB	AB
Ra_c49478_264	chr1A	148552242	BB	BB	BB	BB	BB	BB	AB	BB	BB	BB	BB	BB	BB	BB	BB	BB	BB	BB	BB	BB	BB	BB	BB	BB	BB	BB	BB	BB	BB	BB	BB	BB	BB	BB	BB	BB	BB	BB	BB	BB	BB	BB	BB	BB	BB	BB	BB
Kukri_c33586_75	chr1A	149466998	BB	BB	AB	BB	BB	BB	BB	AB	BB	BB	BB	AB	BB	BB	BB	BB	BB	BB	BB	AB	BB	BB	AB	BB	BB	BB	BB	AB	AB	BB	BB	BB	BB	AB	AB	AB	BB	BB	AB	BB	BB	AB	BB	BB	BB	BB	AB
wsnp_Ex_c43586_49862663	chr1A	149467132	AA	BB	AB	BB	BB	BB	BB	AB	BB	BB	BB	AB	BB	BB	BB	BB	BB	BB	BB	AB	BB	BB	AA	BB	BB	AA	BB	AB	AB	BB	BB	BB	BB	AB	AB	AB	BB	AA	AB	BB	BB	AB	BB	BB	BB	BB	AB
IAAV4362	chr1A	150043726	AB	AB	AA	AB	AB	AB	AB	AA	AB	AB	AB	AA	AB	AB	AB	AB	AB	AB	AB	AA	AB	AB	AA	AB	AB	AB	AB	AA	AA	AB	AB	AB	AB	AA	AA	AA	AB	AB	AA	AB	AB	AA	AB	AB	AB	AB	AA
BS00003813_51	chr1A	150487789	AA	AB	AB	AB	AB	AB	AB	AB	AB	AB	AB	AB	AB	AB	AB	AB	AB	AB	AB	AB	AB	AB	AA	AB	AB	AA	AB	AB	AB	AB	AB	AB	AB	AB	AB	AB	AB	AA	AB	AB	AB	AB	AB	AB	AB	AB	AB
IACX933	chr1A	151368774	BB	BB	BB	BB	BB	BB	BB	BB	BB	BB	BB	BB	BB	BB	BB	BB	BB	BB	BB	BB	BB	BB	BB	BB	BB	BB	BB	BB	BB	BB	BB	BB	BB	BB	BB	BB	BB	BB	BB	BB	BB	BB	BB	BB	BB	BB	BB
RAC875_c46062_63	chr1A	153179127	BB	BB	BB	BB	BB	BB	BB	BB	BB	BB	BB	BB	BB	BB	BB	BB	BB	BB	BB	BB	BB	BB	BB	BB	BB	BB	BB	BB	BB	BB	BB	BB	BB	BB	BB	BB	BB	BB	BB	BB	BB	BB	BB	BB	BB	BB	BB
RAC875_c21367_209	chr1A	154168921	AA	AA	AB	AA	AA	AA	AA	AB	AA	AA	AA	AB	AA	AA	AA	AA	AA	AA	AA	AB	AA	AA	AB	AA	AA	AA	AA	AB	AB	AA	AA	AA	AA	AB	AB	AB	AA	AA	AB	AA	AA	AB	AA	AA	AA	AA	AB
wsnp_Ex_c2389_4479352	chr1A	154672294	BB	AB	AB	AB	AB	AB	AB	AB	AB	AB	AB	AB	AB	AB	AB	AB	AB	AB	AB	AB	AB	AB	BB	AB	AB	BB	AB	AB	AB	AB	AB	AB	AB	AB	AB	AB	AB	BB	AB	AB	AB	AB	AB	AB	AB	AB	AB
wsnp_Ex_c2389_4479047	chr1A	154673113	BB	AB	AB	AB	AB	AB	AB	AB	AB	AB	AB	AB	AB	AB	AB	AB	AB	AB	AB	AB	AB	AB	BB	AB	AB	BB	AB	AB	AB	AB	AB	AB	AB	AB	AB	AB	AB	BB	AB	AB	AB	AB	AB	AB	AB	AB	AA
Ex_c2389_1834	chr1A	154673521	BB	BB	BB	BB	BB	BB	BB	BB	BB	BB	BB	BB	BB	BB	BB	AB	BB	BB	BB	BB	BB	BB	BB	BB	BB	BB	BB	BB	BB	BB	BB	BB	BB	BB	BB	BB	BB	BB	BB	BB	BB	BB	BB	BB	BB	BB	BB
Ex_c2389_1828	chr1A	154673527	BB	AA	AA	AA	AA	AA	AA	AA	AA	AA	AA	AA	AA	AA	AA	AA	AA	AA	AA	AA	AA	AA	BB	AA	AA	BB	AA	AA	AA	AA	AA	AA	AA	AA	AA	AA	AA	BB	AA	AA	AA	AA	AA	AA	AA	AA	AA
wsnp_Ex_c2389_4478587	chr1A	154673691	AA	BB	BB	BB	BB	BB	AB	BB	BB	BB	BB	BB	BB	BB	BB	BB	BB	BB	BB	BB	BB	BB	AA	BB	BB	AA	BB	BB	BB	BB	BB	BB	BB	BB	BB	BB	BB	AA	BB	BB	BB	BB	BB	BB	BB	BB	BB
Ex_c2389_1633	chr1A	154673722	AA	BB	AB	AB	BB	BB	AB	AB	AB	BB	BB	AB	BB	AB	AB	AB	BB	BB	BB	AB	BB	BB	AA	AB	AB	AA	AB	BB	AB	BB	BB	BB	AB	AB	AB	AB	BB	AA	AB	AB	AB	AB	AB	BB	AB	BB	AB
wsnp_Ex_c2389_4478238	chr1A	154674040	AA	BB	BB	BB	BB	BB	AB	BB	BB	BB	BB	BB	BB	BB	BB	BB	BB	BB	BB	BB	BB	BB	AA	BB	BB	AA	BB	BB	BB	BB	BB	BB	BB	BB	BB	BB	BB	AA	BB	BB	BB	BB	BB	BB	BB	BB	BB
wsnp_Ex_c2389_4477880	chr1A	154674398	AB	AA	AA	AA	AA	AA	AA	AA	AA	AA	AA	AA	AA	AA	AA	AA	AA	AA	AA	AA	AA	AA	AB	AA	AA	AB	AA	AA	AA	AA	AA	AA	AA	AA	AA	AA	AA	AB	AA	AA	AA	AA	AA	AA	AA	AA	AA
wsnp_Ex_c2389_4477621	chr1A	154674744	BB	AB	AB	AB	AB	AB	AB	AB	AB	AB	AB	AB	AB	AB	AB	AB	AB	AB	AB	AB	AB	AB	BB	AB	AB	BB	AB	AB	AB	AB	AB	AB	AB	AB	AB	AB	AB	BB	AB	AB	AB	AB	AB	AB	AB	AB	AB
wsnp_Ex_c2389_4477552	chr1A	154674813	BB	AB	AB	AB	AB	AB	AB	AB	AB	AB	AB	AB	AB	AB	AB	AB	AB	AB	AB	AB	AB	AB	BB	AB	AB	BB	AB	AB	AB	AB	AB	AB	AB	AB	AB	AB	AB	BB	AB	AB	AB	AB	AB	AB	AB	AB	AB
Excalibur_c2389_361	chr1A	154675218	BB	AB	BB	BB	AB	AB	BB	BB	BB	BB	BB	BB	BB	BB	BB	BB	AB	AB	BB	BB	BB	AB	BB	BB	BB	BB	BB	BB	BB	BB	AB	AB	BB	BB	BB	BB	BB	AB	BB	BB	BB	BB	BB	AB	BB	BB	BB
wsnp_Ex_c3963_7179699	chr1A	154675339	AB	BB	BB	BB	BB	BB	BB	BB	BB	BB	BB	BB	BB	BB	BB	BB	BB	BB	BB	BB	BB	BB	AB	BB	BB	AB	BB	BB	BB	BB	BB	BB	BB	BB	BB	BB	BB	AB	BB	BB	BB	BB	BB	BB	BB	BB	BB
wsnp_Ex_c2389_4477096	chr1A	154675406	AB	BB	BB	BB	BB	BB	BB	BB	BB	BB	BB	BB	BB	BB	BB	BB	BB	BB	BB	BB	BB	BB	AB	BB	BB	AB	BB	BB	BB	BB	BB	BB	BB	BB	BB	BB	BB	AB	BB	BB	BB	BB	BB	BB	BB	BB	BB
Excalibur_c2389_90	chr1A	154675489	AB	BB	BB	BB	BB	BB	BB	BB	BB	BB	BB	BB	BB	BB	BB	BB	BB	BB	BB	BB	BB	BB	AB	BB	BB	AB	BB	BB	BB	BB	BB	BB	BB	BB	BB	BB	BB	AB	BB	BB	BB	BB	BB	BB	BB	BB	BB
wsnp_Ex_c3963_7179957	chr1A	154675597	AB	AA	AA	AA	AA	AA	AA	AA	AA	AA	AA	AA	AA	AA	AA	AA	AA	AA	AA	AA	AA	AA	AB	AA	AA	AB	AA	AA	AA	AA	AA	AA	AA	AA	AA	AA	AA	AB	AA	AA	AA	AA	AA	AA	AA	AA	AB
GENE-0303_312	chr1A	155288073	BB	BB	BB	BB	BB	BB	BB	BB	BB	BB	BB	BB	BB	BB	BB	BB	BB	BB	BB	BB	BB	BB	BB	BB	BB	BB	BB	BB	BB	BB	BB	BB	BB	BB	BB	BB	BB	BB	BB	BB	BB	BB	BB	BB	BB	BB	BB
BS00033760_51	chr1A	157424773	AA	BB	BB	BB	BB	BB	BB	BB	BB	BB	BB	BB	BB	BB	BB	BB	BB	BB	BB	BB	BB	BB	AA	BB	BB	AA	BB	BB	BB	BB	BB	BB	BB	BB	BB	BB	BB	AA	BB	BB	BB	BB	BB	BB	BB	BB	BB
Excalibur_c16256_551	chr1A	159110166	AA	AA	AB	AA	AA	AA	AA	AB	AA	AA	AA	AB	AA	AA	AA	AA	AA	AA	AA	AB	AA	AA	AB	AA	AA	AA	AA	AB	AB	AA	AA	AA	AA	AB	AB	AB	AA	AA	AB	AA	AA	AB	AA	AA	AA	AA	AB
RAC875_rep_c110776_179	chr1A	161264234	AA	AA	AA	AA	AA	AA	AB	AA	AA	AA	AA	AA	AA	AA	AA	AA	AA	AA	AA	AA	AA	AA	AA	AA	AA	AA	AA	AA	AA	AA	AA	AA	AA	AA	AA	AA	AA	AA	AA	AA	AA	AA	AA	AA	AA	AA	AA
Ex_c12913_269	chr1A	162976512	AA	AA	AA	AA	AA	AA	AA	AA	AA	AA	AA	AA	AA	AA	AA	AA	AA	AA	AA	AA	AA	AA	AA	AA	AA	AA	AA	AA	AA	AA	AA	AA	AA	AA	AA	AA	AA	AA	AA	AA	AA	AA	AA	AA	AA	AA	AA
BobWhite_c13654_447	chr1A	162986231	AA	AA	AB	AA	AA	AA	AA	AB	AA	AA	AA	AB	AA	AA	AA	AA	AA	AA	AA	AB	AA	AA	AB	AA	AA	AA	AA	AB	AB	AA	AA	AA	AA	AB	AB	AB	AA	AA	AB	AA	AA	AB	AA	AA	AA	AA	AB
wsnp_Ex_rep_c66382_64577768	chr1A	164765854	AB	AA	AA	AA	AA	AA	AA	AA	AA	AA	AA	AA	AA	AA	AA	AA	AA	AA	AA	AA	AA	AA	AB	AA	AA	AB	AA	AA	AA	AA	AA	AA	AA	AA	AA	AA	AA	AB	AA	AA	AA	AA	AA	AA	AA	AA	AA
GENE-0256_368	chr1A	164768651	BB	BB	AB	BB	BB	BB	AB	AB	BB	BB	BB	AB	BB	BB	BB	BB	BB	BB	BB	AB	BB	BB	AB	BB	BB	BB	BB	AB	AB	BB	BB	BB	BB	AB	AB	AB	BB	BB	AB	BB	BB	AB	BB	BB	BB	BB	AB
Excalibur_c18874_471	chr1A	165147467	BB	BB	BB	BB	BB	BB	BB	BB	BB	BB	BB	BB	BB	BB	BB	BB	BB	BB	BB	BB	BB	BB	BB	BB	BB	BB	BB	BB	BB	BB	BB	BB	BB	BB	BB	BB	BB	BB	BB	BB	BB	BB	BB	BB	BB	BB	BB
Excalibur_c18874_134	chr1A	165147683	BB	BB	BB	BB	BB	BB	BB	BB	BB	BB	BB	BB	BB	BB	BB	BB	BB	BB	BB	BB	BB	BB	BB	BB	BB	BB	BB	BB	BB	BB	BB	BB	BB	BB	BB	BB	BB	BB	BB	BB	BB	BB	BB	BB	BB	BB	BB
RAC875_c2021_1417	chr1A	165915302	AA	BB	BB	BB	BB	BB	BB	BB	BB	BB	BB	BB	BB	BB	BB	BB	BB	BB	BB	BB	BB	BB	AA	BB	BB	AA	BB	BB	BB	BB	BB	BB	BB	BB	BB	BB	BB	AA	BB	BB	BB	BB	BB	BB	BB	BB	BB
RAC875_c47291_175	chr1A	168333446	AA	AA	AA	AA	AA	AA	AA	AA	AA	AA	AA	AA	AA	AA	AA	AA	AA	AA	AA	AA	AA	AA	AA	AA	AA	AA	AA	AA	AA	AA	AA	AA	AA	AA	AA	AA	AA	AA	AA	AA	AA	AA	AA	AA	AA	AA	AA
Excalibur_c34268_81	chr1A	168335452	AB	BB	BB	BB	BB	BB	BB	BB	BB	BB	BB	BB	BB	BB	BB	BB	BB	BB	BB	BB	BB	BB	AB	BB	BB	AB	BB	BB	BB	BB	BB	BB	BB	BB	BB	BB	BB	AB	BB	BB	BB	BB	BB	BB	BB	BB	BB
IAAV5581	chr1A	169246913	AB	BB	BB	BB	BB	BB	BB	BB	BB	BB	BB	BB	BB	BB	BB	BB	BB	BB	BB	BB	BB	BB	AB	BB	BB	AB	BB	BB	BB	BB	BB	BB	BB	BB	BB	BB	BB	AB	BB	BB	BB	BB	BB	BB	BB	BB	BB
Kukri_rep_c104816_697	chr1A	170617215	AA	AA	AA	AA	AA	AA	AA	AA	AA	AA	AA	AA	AA	AA	AA	AA	AA	AA	AA	AA	AA	AA	AA	AA	AA	AA	AA	AA	AA	AA	AA	AA	AA	AA	AA	AA	AA	AA	AA	AA	AA	AA	AA	AA	AA	AA	AA
Kukri_c44553_550	chr1A	171046915	AA	AA	AA	AA	AA	AA	AA	AA	AA	AA	AA	AA	AA	AA	AA	AA	AA	AA	AA	AA	AA	AA	AA	AA	AA	AA	AA	AA	AA	AA	AA	AA	AA	AA	AA	AA	AA	AA	AA	AA	AA	AA	AA	AA	AA	AA	AA
RAC875_c15646_2033	chr1A	171047863	BB	BB	BB	BB	BB	BB	BB	BB	BB	BB	BB	BB	BB	BB	BB	BB	BB	BB	BB	BB	BB	BB	BB	BB	BB	BB	BB	BB	BB	BB	BB	BB	BB	BB	BB	BB	BB	BB	BB	BB	BB	BB	BB	BB	BB	BB	BB
RAC875_c2313_887	chr1A	174766468	AB	AA	AA	AA	AA	AA	AA	AA	AA	AA	AA	AA	AA	AA	AA	AA	AA	AA	AA	AA	AA	AA	BB	AA	AA	AB	AA	AA	AA	AA	AA	AA	AA	AA	AA	AA	AA	AB	AA	AA	AA	AA	AA	AA	AA	AA	AA
wsnp_Ex_c41237_48104282	chr1A	176050846	BB	AB	AB	AB	AB	AB	AB	AB	AB	AB	AB	AB	AB	AB	AB	AB	AB	AB	AB	AB	AB	AB	BB	AB	AB	BB	AB	AB	AB	AB	AB	AB	AB	AB	AB	AB	AB	BB	AB	AB	AB	AB	AB	AB	AB	AB	AB
Kukri_c23382_1431	chr1A	176050996	BB	AB	AB	AB	AB	AB	AB	AB	AB	AB	AB	AB	AB	AB	AB	AB	AB	AB	AB	AB	AB	AB	BB	AB	AB	BB	AB	AB	AB	AB	AB	AB	AB	AB	AB	AB	AB	BB	AB	AB	AB	AB	AB	AB	AB	AB	AB
Excalibur_rep_c105180_199	chr1A	176055569	BB	BB	BB	BB	BB	BB	BB	BB	BB	BB	BB	BB	BB	BB	BB	BB	BB	BB	BB	BB	BB	BB	BB	BB	BB	BB	BB	BB	BB	BB	BB	BB	BB	BB	BB	BB	BB	BB	BB	BB	BB	BB	BB	BB	BB	BB	BB
RAC875_c7891_426	chr1A	177070907	BB	AB	AA	AA	AA	AA	AB	AB	AA	AA	AA	AA	AB	AA	AA	AA	AA	AA	AA	AB	AA	AA	BB	AA	AB	BB	AB	AB	AB	AB	AA	AA	AB	AA	AA	AA	AA	BB	AB	AA	AB	AB	AA	AA	AB	AA	AA
wsnp_Ex_c26800_36025427	chr1A	177072775	BB	BB	BB	BB	BB	BB	BB	BB	BB	BB	BB	BB	BB	BB	BB	BB	BB	BB	BB	BB	BB	BB	BB	BB	BB	BB	BB	BB	BB	BB	BB	BB	BB	BB	BB	BB	BB	BB	BB	BB	BB	BB	BB	BB	BB	BB	BB
wsnp_Ex_c26800_36025663	chr1A	177073011	AA	AB	AB	AB	AB	AB	AB	AB	AB	AB	AB	AB	AB	AB	AB	AB	AB	AB	AB	AB	AB	AB	AA	AB	AB	AA	AB	AB	AB	AB	AB	AB	AB	AB	AB	AB	AB	AA	AB	AB	AB	AB	AB	AB	AB	AB	AB
wsnp_Ex_c8101_13712260	chr1A	177074449	AB	BB	BB	BB	BB	BB	BB	BB	BB	BB	BB	BB	BB	BB	BB	BB	BB	BB	BB	BB	BB	BB	AB	BB	BB	AB	BB	BB	BB	BB	BB	BB	BB	BB	BB	BB	BB	AB	BB	BB	BB	BB	BB	BB	BB	BB	BB
wsnp_Ex_c25220_34487119	chr1A	177075449	AB	BB	BB	BB	BB	BB	BB	BB	BB	BB	BB	BB	BB	BB	BB	BB	BB	BB	BB	BB	BB	BB	AB	BB	BB	AB	BB	BB	BB	BB	BB	BB	BB	BB	BB	BB	BB	AB	BB	BB	BB	BB	BB	BB	BB	BB	BB
Tdurum_contig10022_564	chr1A	180171111	BB	BB	BB	BB	BB	BB	BB	BB	BB	BB	BB	BB	BB	BB	BB	BB	BB	BB	BB	BB	BB	BB	BB	BB	BB	BB	BB	BB	BB	BB	BB	BB	BB	BB	BB	BB	BB	BB	BB	BB	BB	BB	BB	BB	BB	BB	BB
BobWhite_c20703_141	chr1A	180171487	BB	AB	AB	AB	AB	AB	AB	AB	AB	AB	AB	AB	AB	AB	AB	AB	AB	AB	AB	AB	AB	AB	BB	AB	AB	BB	AB	AB	AB	AB	AB	AB	AB	AB	AB	AB	AB	BB	AB	AB	AB	AB	AB	AB	AB	AB	AB
BS00076538_51	chr1A	180172125	AA	AB	AB	AB	AB	AB	AB	AB	AB	AB	AB	AB	AB	AB	AB	AB	AB	AB	AB	AB	AB	AB	AA	AB	AB	AA	AB	AB	AB	AB	AB	AB	AB	AB	AB	AB	AB	AA	AB	AB	AB	AB	AB	AB	AB	AB	AB
Kukri_c24402_564	chr1A	181367167	AA	AB	AB	AB	AB	AB	AB	AB	AB	AB	AB	AB	AB	AB	AB	AB	AB	AB	AB	AB	AB	AB	AA	AB	AB	AA	AB	AB	AB	AB	AB	AB	AB	AB	AB	AB	AB	AA	AB	AB	AB	AB	AB	AB	AB	AB	AB
IAAV5756	chr1A	181664541	BB	AA	AA	AA	AA	AA	AA	AA	AA	AA	AA	AA	AA	AA	AA	AA	AA	AA	AA	AA	AA	AA	BB	AA	AA	BB	AA	AA	AA	AA	AA	AA	AA	AA	AA	AA	AA	BB	AA	AA	AA	AA	AA	AA	AA	AA	AA
Ku_c2898_1284	chr1A	181664691	BB	AA	AA	AA	AA	AA	AA	AA	AA	AA	AA	AA	AA	AA	AA	AA	AA	AA	AA	AA	AA	AA	BB	AA	AA	BB	AA	AA	AA	AA	AA	AA	AA	AA	AA	AA	AA	BB	AA	AA	AA	AA	AA	AA	AA	AA	AA
Ku_c2898_1247	chr1A	181664728	AA	BB	BB	BB	BB	BB	BB	BB	BB	BB	BB	BB	BB	BB	BB	BB	BB	BB	BB	BB	BB	BB	AA	BB	BB	AA	BB	BB	BB	BB	BB	BB	BB	BB	BB	BB	BB	AA	BB	BB	BB	BB	BB	BB	BB	BB	BB
Ku_c2898_783	chr1A	181665154	BB	BB	BB	BB	BB	AB	BB	BB	BB	BB	BB	BB	BB	BB	BB	AB	AB	BB	BB	BB	BB	AB	BB	AB	BB	BB	BB	BB	BB	BB	BB	AB	BB	AB	BB	BB	BB	BB	BB	BB	BB	BB	BB	BB	BB	BB	BB
Ku_c2898_221	chr1A	181739667	AB	BB	BB	BB	BB	BB	BB	BB	BB	BB	BB	BB	BB	BB	BB	BB	BB	BB	BB	BB	BB	BB	AB	BB	BB	AB	BB	BB	BB	BB	BB	BB	BB	BB	BB	BB	BB	AB	BB	BB	BB	BB	BB	BB	BB	BB	BB
Ex_c3799_2429	chr1A	181771389	BB	AB	AB	AB	AB	AB	AA	AB	AB	AB	AB	AB	AB	AB	AB	AB	AB	AB	AB	AB	AB	AB	BB	AB	AB	BB	AB	AB	AB	AB	AB	AB	AB	AB	AB	AB	AB	BB	AB	AB	AB	AB	AB	AB	AB	AB	AB
wsnp_Ex_c13724_21535046	chr1A	184736885	AB	AA	AA	AA	AA	AA	AA	AA	AA	AA	AA	AA	AA	AA	AA	AA	AA	AA	AA	AA	AA	AA	AB	AA	AA	AB	AA	AA	AA	AA	AA	AA	AA	AA	AA	AA	AA	AB	AA	AA	AA	AA	AA	AA	AA	AA	AA
JD_c66048_149	chr1A	184737077	AA	AA	AA	AA	AA	AA	AA	AA	AA	AA	AA	AA	AA	AA	AA	AA	AA	AA	AA	AA	AA	AA	AA	AA	AA	AA	AA	AA	AA	AA	AA	AA	AA	AA	AA	AA	AA	AA	AA	AA	AA	AA	AA	AA	AA	AA	AA
wsnp_Ex_rep_c70593_69508988	chr1A	184740137	AA	AB	BB	AB	AB	AB	AB	BB	AB	AB	AB	BB	AB	AB	AB	AB	AB	AB	AB	BB	AB	AB	AB	AB	AB	AA	AB	BB	BB	AB	AB	AB	AB	BB	BB	BB	AB	AA	BB	AB	AB	BB	AB	AB	AB	AB	BB
BS00021661_51	chr1A	186588420	AA	AA	AA	AA	AA	AA	AA	AA	AA	AA	AA	AA	AA	AA	AA	AA	AA	AA	AA	AA	AA	AA	AA	AA	AA	AA	AA	AA	AA	AA	AA	AA	AA	AA	AA	AA	AA	AA	AA	AA	AA	AA	AA	AA	AA	AA	AA
BS00110039_51	chr1A	186588599	AA	BB	BB	BB	BB	BB	BB	BB	BB	BB	BB	BB	BB	BB	BB	BB	BB	BB	BB	BB	BB	BB	AA	BB	BB	AA	BB	BB	BB	BB	BB	BB	BB	BB	BB	BB	BB	AA	BB	BB	BB	BB	BB	BB	BB	BB	BB
Tdurum_contig28494_288	chr1A	188918139	BB	BB	BB	BB	BB	BB	BB	BB	BB	BB	BB	BB	BB	BB	BB	BB	BB	BB	BB	BB	BB	BB	BB	BB	BB	BB	BB	BB	BB	BB	BB	BB	BB	BB	BB	BB	BB	BB	BB	BB	BB	BB	BB	BB	BB	BB	BB
BobWhite_rep_c66520_103	chr1A	189310772	BB	BB	BB	BB	BB	BB	BB	BB	BB	BB	BB	BB	BB	BB	BB	BB	BB	BB	BB	BB	BB	BB	BB	BB	BB	BB	BB	BB	BB	BB	BB	BB	BB	BB	BB	BB	BB	BB	BB	BB	BB	BB	BB	BB	BB	BB	BB
wsnp_Ex_rep_c67763_66441222	chr1A	189311760	AB	BB	BB	BB	BB	BB	BB	BB	BB	BB	BB	BB	BB	BB	BB	BB	BB	BB	BB	BB	BB	BB	AB	BB	BB	AB	BB	BB	BB	BB	BB	BB	BB	BB	BB	BB	BB	AB	BB	BB	BB	BB	BB	BB	BB	BB	BB
IACX19890	chr1A	189311930	AA	AA	BB	AA	AA	AA	BB	BB	AA	AA	AA	BB	AA	AA	AA	AA	AA	AA	AA	BB	AA	AA	BB	AA	AA	AA	AA	BB	BB	AA	AA	AA	AA	BB	BB	BB	AA	AA	BB	AA	AA	BB	AA	AA	AA	AA	BB
Tdurum_contig15013_753	chr1A	198804509	AA	AA	AA	AA	AA	AA	AA	AA	AA	AA	AA	AA	AA	AA	AA	AA	AA	AA	AA	AA	AA	AA	AA	AA	AA	AA	AA	AA	AA	AA	AA	AA	AA	AA	AA	AA	AA	AA	AA	AA	AA	AA	AA	AA	AA	AA	AA
wsnp_CAP11_c3968_1874257	chr1A	201339854	AA	AB	BB	AB	AB	AB	AB	BB	AB	AB	AB	BB	AB	AB	AB	AB	AB	AB	AB	BB	AB	AB	AA	AB	AB	AA	AB	BB	BB	AB	AB	AB	AB	BB	BB	BB	AB	AA	BB	AB	AB	BB	AB	AB	AB	AB	BB
IAAV3998	chr1A	201340054	AA	AB	BB	AB	AB	AB	--	BB	AB	AB	AB	BB	AB	AB	AB	AB	AB	AB	AB	BB	AB	AB	AA	AB	AB	AA	AB	BB	BB	AB	AB	AB	AB	BB	BB	BB	AB	AA	BB	AB	AB	BB	AB	AB	AB	AB	BB
wsnp_Ex_c17684_26426672	chr1A	201341551	AA	AB	AB	AB	AB	AB	AB	AB	AB	AB	AB	AB	AB	AB	AB	AB	AB	AB	AB	AB	AB	AB	AA	AB	AB	AA	AB	AB	AB	AB	AB	AB	AB	AB	AB	AB	AB	AA	AB	AB	AB	AB	AB	AB	AB	AB	AB
wsnp_Ex_c17684_26426785	chr1A	201341664	AA	BB	BB	BB	BB	BB	BB	BB	BB	BB	BB	BB	BB	BB	BB	BB	BB	BB	BB	BB	BB	BB	AA	BB	BB	AA	BB	BB	BB	BB	BB	BB	BB	BB	BB	BB	BB	AA	BB	BB	BB	BB	BB	BB	BB	BB	BB
BS00066117_51	chr1A	201694055	BB	BB	AB	BB	BB	BB	BB	AB	BB	BB	BB	AB	BB	BB	BB	BB	BB	BB	BB	AB	BB	BB	AB	BB	BB	BB	BB	AB	AB	BB	BB	BB	BB	AB	AB	AB	BB	BB	AB	BB	BB	AB	BB	BB	BB	BB	AB
Kukri_c43274_188	chr1A	202918160	BB	BB	BB	BB	BB	BB	BB	BB	BB	BB	BB	BB	BB	BB	BB	BB	BB	BB	BB	BB	BB	BB	BB	BB	AB	BB	BB	BB	BB	BB	BB	BB	BB	BB	BB	BB	BB	BB	BB	BB	BB	BB	BB	BB	BB	BB	BB
wsnp_Ex_c15852_24239968	chr1A	203412574	AA	AB	AB	AB	AB	AB	AB	AB	AB	AB	AB	AB	AB	AB	AB	AB	AB	AB	AB	AB	AB	AB	AA	AB	AB	AA	AB	AB	AB	AB	AB	AB	AB	AB	AB	AB	AB	AA	AB	AB	AB	AB	AB	AB	AB	AB	AB
Kukri_c22856_385	chr1A	204424489	AA	AA	AB	AA	AA	AA	AA	AB	AA	AA	AA	AB	AA	AA	AA	AA	AA	AA	AA	AB	AA	AA	AB	AA	AA	AA	AA	AB	AB	AA	AA	AA	AA	AB	AB	AB	AA	AA	AB	AA	AA	AB	AA	AA	AA	AA	AB
wsnp_Ra_c26956_36503468	chr1A	207803474	AA	AB	AB	AB	AB	AB	AB	AB	AB	AB	AB	AB	AB	AB	AB	AB	AB	AB	AB	AB	AB	AB	AA	AB	AB	AA	AB	AB	AB	AB	AB	AB	AB	AB	AB	AB	AB	AA	AB	AB	AB	AB	AB	AB	AB	AB	AB
RAC875_rep_c70319_1751	chr1A	207804649	BB	BB	AB	BB	BB	BB	BB	AB	BB	BB	BB	AB	BB	BB	BB	BB	BB	BB	BB	AB	BB	BB	AB	BB	BB	BB	BB	AB	AB	BB	BB	BB	BB	AB	AB	AB	BB	BB	AB	BB	BB	AB	BB	BB	BB	BB	AB
wsnp_Ex_rep_c66875_65276404	chr1A	207804927	BB	AB	AB	AB	AB	AB	AB	AB	AB	AB	AB	AB	AB	AB	AB	AB	AB	AB	AB	AB	AB	AB	BB	AB	AB	BB	AB	AB	AB	AB	AB	AB	AB	AB	AB	AB	AB	BB	AB	AB	AB	AB	AB	AB	AB	AB	AB
Ex_c45028_794	chr1A	207806784	AA	AA	AA	AA	AA	AA	AA	AA	AA	AA	AA	AA	AA	AA	AA	AA	AA	AA	AA	AA	AA	AA	AA	AA	AA	AA	AA	AA	AA	AA	AA	AA	AA	AA	AA	AA	AA	AA	AA	AA	AA	AA	AA	AA	AA	AA	AA
Ex_c45028_806	chr1A	207806796	AA	AA	AA	AA	AA	AA	AA	AA	AA	AA	AA	AA	AA	AA	AA	AA	AA	AA	AA	AA	AA	AA	AA	AA	AA	AA	AA	AA	AA	AA	AA	AA	AA	AA	AA	AA	AA	AA	AA	AA	AA	AA	AA	AA	AA	AA	AA
Kukri_rep_c81206_235	chr1A	208277115	BB	AB	AB	AB	AB	AB	AB	AB	AB	AB	AB	AB	AB	AB	AB	AB	AB	AB	AB	AB	AB	AB	BB	AB	AB	BB	AB	AB	AB	AB	AB	AB	AB	AB	AB	AB	AB	BB	AB	AB	AB	AB	AB	AB	AB	AB	AB
Ra_c16532_425	chr1A	208277307	AB	BB	BB	BB	BB	BB	BB	BB	BB	BB	BB	BB	BB	BB	BB	BB	BB	BB	BB	BB	BB	BB	AB	BB	BB	AB	BB	BB	BB	BB	BB	BB	BB	BB	BB	BB	BB	AB	BB	BB	BB	BB	BB	BB	BB	BB	BB
Excalibur_rep_c101549_460	chr1A	208277704	BB	BB	BB	BB	BB	BB	BB	BB	BB	BB	BB	BB	BB	BB	BB	BB	BB	BB	BB	BB	BB	BB	BB	BB	BB	BB	BB	BB	BB	BB	BB	BB	BB	BB	BB	BB	BB	BB	BB	BB	BB	BB	BB	BB	BB	BB	BB
Ra_c16532_954	chr1A	208277915	BB	AB	AA	AB	AB	AB	AA	AB	AB	AA	AA	AA	AB	AB	AA	AB	AB	AB	AB	AB	AB	AB	BB	AB	AB	BB	AB	AB	AB	AB	AB	AB	AB	AB	AB	AB	AA	BB	AB	AA	AB	AA	AB	AB	AB	AB	AB
Ex_c27351_850	chr1A	208308724	AB	AA	AA	AA	AA	AA	AA	AA	AA	AA	AA	AA	AA	AA	AA	AA	AA	AA	AA	AA	AA	AA	AB	AA	AA	AB	AA	AA	AA	AA	AA	AA	AA	AA	AA	AA	AA	BB	AA	AA	AA	AA	AA	AA	AA	AA	AA
Excalibur_c20777_428	chr1A	208320378	AB	BB	AB	AB	AA	AB	AA	AA	AB	AA	AA	AA	AB	AA	AA	AA	AB	AB	AB	AA	AA	AB	AB	AA	AB	AB	AA	AB	AA	AA	AB	AB	AA	AB	AB	AA	AA	AA	AA	AA	AB	AB	AB	AA	AA	AB	AA
wsnp_Ex_c13783_21613564	chr1A	208508495	AA	AB	AB	AB	AB	AB	AB	AB	AB	AB	AB	AB	AB	AB	AB	AB	AB	AB	AB	AB	AB	AB	AA	AB	AB	AA	AB	AB	AB	AB	AB	AB	AB	AB	AB	AB	AB	AA	AB	AB	AB	AB	AB	AB	AB	AB	AB
wsnp_Ex_rep_c67065_65532802	chr1A	208949146	BB	BB	BB	BB	BB	BB	BB	BB	BB	BB	BB	BB	BB	BB	BB	BB	BB	BB	BB	BB	BB	BB	BB	BB	BB	BB	BB	BB	BB	BB	BB	BB	BB	BB	BB	BB	BB	BB	BB	BB	BB	BB	BB	BB	BB	BB	BB
RAC875_c19509_174	chr1A	211617459	AB	AB	AB	AB	AB	AB	AB	AB	AB	AB	AB	AB	AB	AB	AB	AB	AB	AB	AB	AB	AB	AB	AB	AB	AB	AB	AB	AB	BB	AB	AB	AB	AB	AB	AB	AB	AB	AB	BB	AB	AB	AB	AB	AB	AB	AB	AB
Excalibur_c44731_1000	chr1A	213500707	BB	AA	AA	AA	AA	AA	AA	AA	AA	AA	AA	AA	AA	AA	AA	AA	AA	AA	AA	AA	AA	AA	BB	AA	AA	BB	AA	AA	AA	AA	AA	AA	AA	AA	AA	AA	AA	BB	AA	AA	AA	AA	AA	AA	AA	AA	AA
RAC875_c25442_231	chr1A	214840787	BB	AB	AB	AB	AB	AB	AB	AB	AB	AB	AB	AB	AB	AB	AB	AB	AB	AB	AB	AB	AB	AB	BB	AB	AB	BB	AB	AB	AB	AB	AB	AB	AB	AB	AB	AB	AB	BB	AB	AB	AB	AB	AB	AB	AB	AB	AB
Ku_c20906_471	chr1A	214846692	AA	AA	AA	AA	AA	AA	AA	AA	AA	AA	AA	AA	AA	AA	AA	AA	AA	AA	AA	AA	AA	AA	AA	AA	AA	AA	AA	AA	AA	AA	AA	AA	AA	AA	AA	AA	AA	AA	AA	AA	AA	AA	AA	AA	AA	AA	AA
wsnp_Ex_c3747_6824863	chr1A	217207698	AA	BB	BB	BB	BB	BB	BB	BB	BB	BB	BB	BB	BB	BB	BB	BB	BB	BB	BB	BB	BB	BB	AA	BB	BB	AA	BB	BB	BB	BB	BB	BB	BB	BB	BB	BB	BB	AA	BB	BB	BB	BB	BB	BB	BB	BB	BB
BS00066135_51	chr1A	217810315	AB	AB	BB	AB	AB	AB	AB	BB	AB	AB	AB	BB	AB	AB	AB	AB	AB	AB	AB	BB	AB	AB	BB	AB	AB	AB	AB	BB	BB	AB	AB	AB	AB	BB	BB	BB	AB	AB	BB	AB	AB	BB	AB	AB	AB	AB	BB
BS00065700_51	chr1A	218960493	BB	AA	BB	AA	BB	AA	AA	BB	AA	BB	BB	AA	BB	BB	BB	AA	AA	AA	AA	BB	AA	AA	AA	AA	AA	BB	AA	AA	BB	AA	BB	AA	AA	AA	BB	BB	BB	BB	BB	BB	BB	AA	BB	BB	BB	AA	BB
wsnp_Ex_c645_1273901	chr1A	219490292	AB	BB	BB	BB	BB	BB	BB	BB	BB	BB	BB	BB	BB	BB	BB	BB	BB	BB	BB	BB	BB	BB	AB	BB	BB	AB	BB	BB	BB	BB	BB	BB	BB	BB	BB	BB	BB	AB	BB	BB	BB	BB	BB	BB	BB	BB	BB
Kukri_rep_c82294_159	chr1A	221302483	AA	AA	AA	AA	AA	AA	AA	AA	AA	AA	AA	AA	AA	AA	AA	AA	AA	AA	AA	AA	AA	AA	AA	AA	AA	AA	AA	AA	AA	AA	AA	AA	AA	AA	AA	AA	AA	AA	AA	AA	AA	AA	AA	AA	AA	AA	AA
Kukri_rep_c82294_182	chr1A	221302506	BB	BB	BB	BB	BB	BB	BB	BB	BB	BB	BB	BB	BB	BB	BB	BB	BB	BB	BB	BB	BB	BB	BB	BB	BB	BB	BB	BB	BB	BB	BB	BB	BB	BB	BB	BB	BB	BB	BB	BB	BB	BB	BB	BB	BB	BB	BB
Excalibur_c77944_162	chr1A	221867130	BB	BB	BB	BB	BB	BB	BB	BB	BB	BB	BB	BB	BB	BB	BB	BB	BB	BB	BB	BB	BB	BB	BB	BB	BB	BB	BB	BB	BB	BB	BB	BB	BB	BB	BB	BB	BB	BB	BB	BB	BB	BB	BB	BB	BB	BB	BB
Kukri_c52490_100	chr1A	221953678	BB	BB	BB	BB	BB	BB	BB	BB	BB	BB	BB	BB	BB	BB	BB	BB	BB	BB	BB	BB	BB	BB	BB	BB	BB	BB	BB	BB	BB	BB	BB	BB	BB	BB	BB	BB	BB	BB	BB	BB	BB	BB	BB	BB	BB	BB	BB
Kukri_rep_c102143_405	chr1A	221970063	AA	AA	AB	AA	AA	AA	AB	AA	AA	AB	AB	AB	AA	AA	AB	AA	AA	AA	AA	AA	AA	AA	AA	AA	AA	AA	AA	AA	AA	AA	AA	AA	AA	AA	AA	AA	AB	AA	AA	AB	AA	AB	AA	AA	AA	AA	AA
Kukri_rep_c102143_343	chr1A	221970125	BB	BB	BB	BB	BB	BB	BB	BB	BB	BB	BB	BB	BB	BB	BB	BB	BB	BB	BB	BB	BB	BB	BB	BB	BB	BB	BB	BB	BB	BB	BB	BB	BB	BB	BB	BB	BB	BB	BB	BB	BB	BB	BB	BB	BB	BB	BB
Ra_c7062_430	chr1A	222512904	AB	AA	AA	AA	AA	AA	AA	AA	AA	AA	AA	AA	AA	AA	AA	AA	AA	AA	AA	AA	AA	AA	AB	AA	AA	AB	AA	AA	AA	AA	AA	AA	AA	AA	AA	AA	AA	AB	AA	AA	AA	AA	AA	AA	AA	AA	AA
IAAV9022	chr1A	222513308	AA	BB	BB	BB	BB	BB	BB	BB	BB	BB	BB	BB	BB	BB	BB	BB	BB	BB	BB	BB	BB	BB	AA	BB	BB	AA	BB	BB	BB	BB	BB	BB	BB	BB	BB	BB	BB	AA	BB	BB	BB	BB	BB	BB	BB	BB	BB
Ex_c3567_1048	chr1A	222514119	AA	BB	BB	BB	BB	BB	BB	BB	BB	BB	BB	BB	BB	BB	BB	BB	BB	BB	BB	BB	BB	BB	AA	BB	BB	AA	BB	BB	BB	BB	BB	BB	BB	BB	BB	BB	BB	AA	BB	BB	BB	BB	BB	BB	BB	BB	BB
wsnp_Ex_c3567_6526582	chr1A	222514356	AA	BB	BB	BB	BB	BB	BB	BB	BB	BB	BB	BB	BB	BB	BB	BB	BB	BB	BB	BB	AB	BB	AA	BB	BB	AA	BB	BB	BB	BB	BB	BB	BB	BB	BB	BB	BB	AA	BB	BB	BB	BB	BB	BB	BB	BB	BB
wsnp_Ra_rep_c105422_89367749	chr1A	223533477	AB	AA	AA	AA	AA	AA	AA	AA	AA	AA	AA	AA	AA	AA	AA	AA	AA	AA	AA	AA	AA	AA	AB	AA	AA	AB	AA	AA	AA	AA	AA	AA	AA	AA	AA	AA	AA	AB	AA	AA	AA	AA	AA	AA	AA	AA	AA
Kukri_c20801_424	chr1A	223539420	AA	AA	AA	AA	AA	AA	AA	AA	AA	AA	AA	AA	AA	AA	AA	AA	AA	AA	AA	AA	AA	AA	AA	AA	AA	AA	AA	AA	AA	AA	AA	AA	AA	AA	AA	AA	AA	AA	AA	AA	AA	AA	AA	AA	AA	AA	AA
BS00053717_51	chr1A	223585650	AA	AA	AA	AA	AA	AA	AA	AA	AA	AA	AA	AA	AA	AA	AA	BB	AA	AA	AA	AA	AA	AA	AA	AA	AA	AA	AA	AA	AA	AA	AA	AA	AA	AA	AA	AA	AA	AA	AA	AA	AA	AA	AA	AA	AA	AA	AA
BS00053718_51	chr1A	223585737	AA	BB	BB	BB	BB	BB	BB	BB	BB	BB	BB	BB	BB	BB	BB	BB	BB	BB	BB	BB	BB	BB	AA	BB	BB	AA	BB	BB	BB	BB	BB	BB	BB	BB	BB	BB	BB	AA	BB	BB	BB	BB	BB	BB	BB	BB	BB
wsnp_CAP12_c2645_1267978	chr1A	224401035	AA	AB	AB	AB	AB	AB	AB	AB	AB	AB	AB	AB	AB	AB	AB	AB	AB	AB	AB	AB	AB	AB	AA	AB	AB	AA	AB	AB	AB	AB	AB	AB	AB	AB	AB	AB	AB	AA	AB	AB	AB	AB	AB	AB	AB	AB	AB
wsnp_Ex_c21450_30588044	chr1A	224422162	AB	AA	AA	AA	AA	AA	AA	AA	AA	AA	AA	AA	AA	AA	AA	AA	AA	AA	AA	AA	AA	AA	AB	AA	AA	AB	AA	AA	AA	AA	AA	AA	AA	AA	AA	AA	AA	AB	AA	AA	AA	AA	AA	AA	AA	AA	AA
Ex_c21450_396	chr1A	224422176	AA	AA	AA	AA	AA	AB	AA	AA	AA	AA	AA	AA	AA	AA	AA	AB	AB	AA	AA	AA	AA	AB	AA	AB	AA	AA	AA	AA	AA	AA	AA	AB	AA	AB	AA	AA	AA	AA	AA	AA	AA	AA	AA	AA	AA	AA	AA
wsnp_Ex_c9279_15416671	chr1A	228101952	BB	BB	BB	BB	BB	BB	BB	BB	BB	BB	BB	BB	BB	BB	BB	BB	BB	BB	BB	BB	BB	BB	BB	BB	BB	BB	BB	BB	BB	BB	BB	BB	BB	BB	BB	BB	BB	BB	BB	BB	BB	BB	BB	BB	BB	BB	BB
wsnp_Ex_c6934_11953178	chr1A	228116606	AA	BB	BB	BB	BB	BB	BB	BB	BB	BB	BB	BB	BB	BB	BB	BB	BB	BB	BB	BB	BB	BB	AA	BB	BB	AA	BB	BB	BB	BB	BB	BB	BB	BB	BB	BB	BB	AA	BB	BB	BB	BB	BB	BB	BB	BB	BB
RAC875_rep_c105400_1131	chr1A	231664765	BB	BB	BB	BB	BB	BB	BB	BB	BB	BB	BB	BB	BB	BB	BB	BB	BB	BB	BB	BB	BB	BB	BB	BB	BB	BB	BB	BB	BB	BB	BB	BB	BB	BB	BB	BB	BB	BB	BB	BB	BB	BB	BB	BB	BB	BB	BB
wsnp_Ex_c19730_28728245	chr1A	231668881	AB	BB	BB	BB	BB	BB	BB	BB	BB	BB	BB	BB	BB	BB	BB	BB	BB	BB	BB	BB	BB	BB	AB	BB	BB	AB	BB	BB	BB	BB	BB	BB	BB	BB	BB	BB	BB	AB	BB	BB	BB	BB	BB	BB	BB	BB	BB
wsnp_Ex_rep_c102155_87382570	chr1A	231681881	AB	AA	AA	AA	AA	AA	AA	AA	AA	AA	AA	AA	AA	AA	AA	AA	AA	AA	AA	AA	AA	AA	AB	AA	AA	AB	AA	AA	AA	AA	AA	AA	AA	AA	AA	AA	AA	AB	AA	AA	AA	AA	AA	AA	AA	AA	AA
RAC875_c7305_75	chr1A	232201324	BB	AA	AA	AA	AA	AA	AA	AA	AA	AA	AA	AA	AA	AA	AA	AA	AA	AA	AA	AA	AA	AA	BB	AA	AA	BB	AA	AA	AA	AA	AA	AA	AA	AA	AA	AA	AA	BB	AA	AA	AA	AA	AA	AA	AA	AA	AA
BS00067330_51	chr1A	233517072	BB	AA	AA	AA	AA	AA	AA	AA	AA	AA	AA	AA	AA	AA	AA	AA	AA	AA	AA	AA	AA	AA	BB	AA	AA	BB	AA	AA	AA	AA	AA	AA	AA	AA	AA	AA	AA	BB	AA	AA	AA	AA	AA	AA	AA	AA	AA
wsnp_Ex_c15722_24074399	chr1A	233518589	AA	AB	AB	AB	AB	AB	AB	AB	AB	AB	AB	AB	AB	AB	AB	AB	AB	AB	AB	AB	AB	AB	AA	AB	AB	AA	AB	AB	AB	AB	AB	AB	AB	AB	AB	AB	AB	AA	AB	AB	AB	AB	AB	AB	AB	AB	AB
Kukri_rep_c75458_277	chr1A	235248393	BB	BB	BB	BB	BB	BB	BB	BB	BB	BB	BB	BB	BB	BB	BB	BB	BB	BB	BB	BB	BB	BB	BB	BB	BB	BB	BB	BB	BB	BB	BB	BB	BB	BB	BB	BB	BB	BB	BB	BB	BB	BB	BB	BB	BB	BB	BB
Ex_c24433_1086	chr1A	235270866	AA	AA	AA	AA	AA	AA	AA	AA	AA	AA	AA	AA	AA	AA	AA	AA	AA	AA	AA	AA	AA	AA	AA	AA	AA	AA	AA	AA	AA	AA	AA	AA	AA	AA	AA	AA	AA	AA	AA	AA	AA	AA	AA	AA	AA	AA	AA
wsnp_Ex_c8374_14111734	chr1A	235283844	BB	AA	AA	AA	AA	AA	AA	AA	AA	AA	AA	AA	AA	AA	AA	AA	AA	AA	AA	AA	AA	AA	AB	AA	AA	BB	AA	AA	AA	AA	AA	AA	AA	AA	AA	AA	AA	BB	AA	AA	AA	AA	AA	AA	AA	AA	AA
Kukri_c60356_230	chr1A	236000039	BB	BB	BB	BB	BB	BB	AB	BB	BB	BB	BB	BB	BB	BB	BB	BB	BB	BB	BB	BB	BB	BB	BB	BB	BB	BB	BB	BB	BB	BB	BB	BB	BB	BB	BB	BB	BB	BB	BB	BB	BB	BB	BB	BB	BB	BB	BB
IACX7767	chr1A	236315561	AB	BB	BB	BB	BB	BB	BB	BB	BB	BB	BB	BB	BB	BB	BB	BB	BB	BB	BB	BB	BB	BB	AB	BB	BB	AB	BB	BB	BB	BB	BB	BB	BB	BB	BB	BB	BB	AB	BB	BB	BB	BB	BB	BB	BB	BB	BB
wsnp_Ex_c2972_5477975	chr1A	236315761	AB	BB	BB	BB	BB	BB	BB	BB	BB	BB	BB	BB	BB	BB	BB	BB	BB	BB	BB	BB	BB	BB	AB	BB	BB	AB	BB	BB	BB	BB	BB	BB	BB	BB	BB	BB	BB	AB	BB	BB	BB	BB	BB	BB	BB	BB	BB
IAAV5236	chr1A	236316070	AA	AA	BB	AA	AA	AA	AA	BB	AA	AA	AA	BB	AA	AA	AA	AA	AA	AA	AA	BB	AA	AA	BB	AA	AA	AA	AA	AB	BB	AA	AA	AA	AA	BB	BB	BB	AA	AA	BB	AA	AA	BB	AA	AA	AA	AA	BB
wsnp_Ex_c11697_18821490	chr1A	236316304	AB	BB	BB	BB	BB	BB	BB	BB	BB	BB	BB	BB	BB	BB	BB	BB	BB	BB	BB	BB	BB	BB	AB	BB	BB	AB	BB	BB	BB	BB	BB	BB	BB	BB	BB	BB	BB	AB	BB	BB	BB	BB	BB	BB	BB	BB	BB
BS00077815_51	chr1A	238248839	BB	AA	AA	AA	AA	AA	AA	AA	AA	AA	AA	AA	AA	AA	AA	AA	AA	AA	AA	AA	AA	AA	BB	AA	AA	BB	AA	AA	AA	AA	AA	AA	AA	AA	AA	AA	AA	BB	AA	AA	AA	AA	AA	AA	AA	AA	AA
wsnp_Ex_c6826_11774795	chr1A	238275228	BB	AA	AA	AA	AA	AA	AA	AA	AA	AA	AA	AA	AA	AA	AA	AA	AA	AA	AA	AA	AA	AA	BB	AA	AA	BB	AA	AA	AA	AA	AA	AA	AA	AA	AA	AA	AA	BB	AA	AA	AA	AA	AA	AA	AA	AA	AA
wsnp_Ex_c6826_11775106	chr1A	238275944	BB	AB	AB	AB	AB	AB	AB	AB	AB	AB	AB	AB	AB	AB	AB	AB	AB	AB	AB	AB	AB	AB	BB	AB	AB	BB	AB	AB	AB	AB	AB	AB	AB	AB	AB	AB	AB	BB	AB	AB	AB	AB	AB	AB	AB	AB	AB
BobWhite_c44224_71	chr1A	238276030	BB	AB	AB	AB	AB	AB	AB	AB	AB	AB	AB	AB	AB	AB	AB	AB	AB	AB	AB	AB	AB	AB	BB	AB	AB	BB	AB	AB	AB	AB	AB	AB	AB	AB	AB	AB	AB	BB	AB	AB	AB	AB	AB	AB	AB	AB	AB
wsnp_Ex_c2357_4417439	chr1A	239497183	BB	BB	BB	BB	BB	BB	BB	BB	BB	BB	BB	BB	BB	BB	BB	BB	BB	BB	BB	BB	BB	BB	BB	BB	BB	BB	BB	BB	BB	BB	BB	BB	BB	BB	BB	BB	BB	BB	BB	BB	BB	BB	BB	BB	BB	BB	BB
BS00063063_51	chr1A	239913521	BB	AA	AA	AA	AA	AA	AA	AA	AA	AA	AA	AA	AA	AA	AA	AA	AA	AA	AA	AA	AA	AA	BB	AA	AA	BB	AA	AA	AA	AA	AA	AA	AA	AA	AA	AA	AA	BB	AA	AA	AA	AA	AA	AA	AA	AA	AA
BS00063062_51	chr1A	239913568	BB	BB	BB	BB	BB	BB	BB	BB	BB	BB	BB	BB	BB	BB	BB	BB	BB	BB	BB	BB	BB	BB	BB	BB	BB	BB	BB	BB	BB	BB	BB	BB	BB	BB	BB	BB	BB	BB	BB	BB	BB	BB	BB	BB	BB	BB	BB
wsnp_Ex_c6278_10941843	chr1A	241607747	BB	AA	AA	AA	AA	AA	AA	AA	AA	AA	AA	AA	AA	AA	AA	AA	AA	AA	AA	AA	AA	AA	BB	AA	AA	BB	AA	AA	AA	AA	AA	AA	AA	AA	AA	AA	AA	BB	AA	AA	AA	AA	AA	AA	AA	AA	AA
BS00057649_51	chr1A	243213811	AB	AB	AB	AB	AB	AB	AB	AB	AB	AB	AB	AB	AB	AB	AB	BB	AB	AB	AB	AB	AB	AB	AB	AB	AB	AB	AB	AB	AB	AB	AB	AB	AB	AB	AB	AB	AB	AB	AB	AB	AB	AB	AB	AB	AB	AB	AB
BS00057650_51	chr1A	243213817	BB	BB	BB	BB	BB	BB	BB	BB	BB	BB	BB	BB	BB	BB	BB	BB	BB	BB	BB	BB	BB	BB	BB	BB	BB	BB	BB	BB	BB	BB	BB	BB	BB	BB	BB	BB	BB	BB	BB	BB	BB	BB	BB	BB	BB	BB	BB
RAC875_rep_c71967_282	chr1A	244056424	BB	BB	BB	BB	BB	BB	BB	BB	BB	BB	BB	BB	BB	BB	BB	BB	BB	BB	BB	BB	BB	BB	BB	BB	BB	BB	BB	BB	BB	BB	BB	BB	BB	BB	BB	BB	BB	BB	BB	BB	BB	BB	BB	BB	BB	BB	BB
wsnp_Ex_c12352_19708127	chr1A	244056524	AB	AB	AB	AA	AB	AB	AB	AB	AB	AB	AB	AB	AB	AB	AB	AB	AB	AB	AB	AB	AB	AB	AB	AB	AB	AB	AB	AB	AA	AB	AB	AB	AB	AB	AB	AB	AB	AB	AA	AB	AA	AB	AB	AB	AB	AB	AB
RAC875_rep_c71967_180	chr1A	244056529	BB	BB	BB	BB	BB	BB	BB	BB	BB	BB	BB	BB	BB	BB	BB	BB	BB	BB	BB	BB	BB	BB	BB	BB	BB	BB	BB	BB	BB	BB	BB	BB	BB	BB	BB	BB	BB	BB	BB	BB	BB	BB	BB	BB	BB	BB	BB
RAC875_rep_c71967_125	chr1A	244056584	BB	BB	BB	BB	BB	BB	BB	BB	BB	BB	BB	BB	BB	BB	BB	BB	BB	BB	BB	BB	BB	BB	BB	BB	BB	BB	BB	BB	BB	BB	BB	BB	BB	BB	BB	BB	BB	BB	BB	BB	BB	BB	BB	BB	BB	BB	BB
Kukri_rep_c106359_124	chr1A	244056674	AA	AA	AA	AA	AA	AA	AA	AA	AA	AA	AA	AA	AA	AA	AA	AA	AA	AA	AA	AA	AA	AA	AA	AA	AA	AA	AA	AA	AA	AA	AA	AA	AA	AA	AA	AA	AA	AA	AA	AA	AA	AA	AA	AA	AA	AA	AA
Tdurum_contig41436_77	chr1A	244057874	BB	BB	BB	BB	BB	BB	BB	BB	BB	BB	BB	BB	BB	BB	BB	BB	BB	BB	BB	BB	BB	BB	BB	BB	BB	BB	BB	BB	BB	BB	BB	BB	BB	BB	BB	BB	BB	BB	BB	BB	BB	BB	BB	BB	BB	BB	BB
wsnp_Ku_c67495_66513940	chr1A	244059119	BB	BB	BB	AB	BB	BB	BB	BB	BB	BB	BB	BB	BB	BB	BB	BB	BB	BB	BB	BB	BB	BB	BB	BB	BB	BB	BB	BB	AB	BB	BB	BB	BB	BB	BB	BB	BB	BB	AB	BB	BB	BB	BB	BB	BB	BB	BB
RAC875_c42104_639	chr1A	244096508	AB	BB	BB	BB	BB	BB	BB	BB	BB	BB	BB	BB	BB	BB	BB	BB	BB	BB	BB	BB	BB	BB	AB	BB	BB	AB	BB	BB	BB	BB	BB	BB	BB	BB	BB	BB	BB	AB	BB	BB	BB	BB	BB	BB	BB	BB	BB
Excalibur_c34057_417	chr1A	244097814	AA	AA	AA	AA	AA	AA	AA	AA	AA	AA	AA	AA	AA	AA	AA	AA	AA	AA	AA	AA	AA	AA	AA	AA	AA	AA	AA	AA	AA	AA	AA	AA	AA	AA	AA	AA	AA	AA	AA	AA	AA	AA	AA	AA	AA	AA	AA
Kukri_rep_c111709_265	chr1A	244143897	BB	BB	BB	BB	BB	BB	BB	BB	BB	BB	BB	BB	BB	BB	BB	BB	BB	BB	BB	BB	BB	BB	BB	BB	BB	BB	BB	BB	BB	BB	BB	BB	BB	BB	BB	BB	BB	BB	BB	BB	BB	BB	BB	BB	BB	BB	BB
wsnp_Ex_c8666_14522816	chr1A	244711986	AB	BB	BB	BB	BB	BB	BB	BB	BB	BB	BB	BB	BB	BB	BB	BB	BB	BB	BB	BB	BB	BB	AB	BB	BB	AB	BB	BB	BB	BB	BB	BB	BB	BB	BB	BB	BB	AB	BB	BB	BB	BB	BB	BB	BB	BB	BB
Ra_c17726_169	chr1A	245115605	AA	AA	AA	AA	AA	AA	AA	AA	AA	AA	AA	AA	AA	AA	AA	AA	AA	AA	AA	AA	AA	AA	AA	AA	AA	AA	AA	AA	AA	AA	AA	AA	AA	AA	AA	AA	AA	AA	AA	AA	AA	AA	AA	AA	AA	AA	AA
Ra_c17726_304	chr1A	245115740	BB	BB	BB	BB	BB	BB	BB	BB	BB	BB	BB	BB	BB	BB	BB	BB	BB	BB	BB	BB	BB	BB	BB	BB	BB	BB	BB	BB	BB	BB	BB	BB	BB	BB	BB	BB	BB	BB	BB	BB	BB	BB	BB	BB	BB	BB	BB
wsnp_Ex_c3365_6183009	chr1A	245119471	AB	BB	BB	BB	BB	BB	BB	BB	BB	BB	BB	BB	BB	BB	BB	BB	BB	BB	BB	BB	BB	BB	AB	BB	BB	AB	BB	BB	BB	BB	BB	BB	BB	BB	BB	BB	BB	AB	BB	BB	BB	BB	BB	BB	BB	BB	BB
RAC875_c14280_769	chr1A	245724885	AA	AA	AA	AA	AA	AA	AA	AA	AA	AA	AA	AA	AA	AA	AA	AA	AA	AA	AA	AA	AA	AA	AA	AA	AA	AA	AA	AA	AA	AA	AA	AA	AA	AA	AA	AA	AA	AA	AA	AA	AA	AA	AA	AA	AA	AA	AA
IAAV742	chr1A	245725136	BB	AA	AA	AA	AA	AA	AA	AA	AA	AA	AA	AA	AA	AA	AA	AA	AA	AA	AA	AA	AA	AA	BB	AA	AA	BB	AA	AA	AA	AA	AA	AA	AA	AA	AA	AA	AA	BB	AA	AA	AA	AA	AA	AA	AA	AA	AA
Excalibur_c10608_993	chr1A	246909740	AA	AA	AA	AA	AA	AA	AA	AA	AA	AA	AA	AA	AA	AA	AA	AA	AA	AA	AA	AA	AA	AA	AA	AA	AA	AA	AA	AA	AA	AA	AA	AA	AA	AA	AA	AA	AA	AA	AA	AA	AA	AA	AA	AA	AA	AA	AA
Tdurum_contig11824_281	chr1A	247653344	AA	AA	AB	AA	AA	AA	AA	AB	AA	AA	AA	AB	AA	AA	AA	AA	AA	AA	AA	AB	AA	AA	AB	AA	AA	AA	AA	AB	AB	AA	AA	AA	AA	AB	AB	AB	AA	AA	AB	AA	AA	AB	AA	AA	AA	AA	AB
RAC875_c14290_632	chr1A	248021615	BB	BB	BB	BB	BB	BB	BB	BB	BB	BB	BB	BB	BB	BB	BB	BB	BB	BB	BB	BB	BB	BB	BB	BB	BB	BB	BB	BB	BB	BB	BB	BB	BB	BB	BB	BB	BB	BB	BB	BB	BB	BB	BB	BB	BB	BB	BB
wsnp_Ex_c18196_27006489	chr1A	248648602	AA	AB	AB	AB	AB	AB	AB	AB	AB	AB	AB	AB	AB	AB	AB	AB	AB	AB	AB	AB	AB	AB	AA	AB	AB	AA	AB	AB	AB	AB	AB	AB	AB	AB	AB	AB	AB	AA	AB	AB	AB	AB	AB	AB	AB	AB	AB
RAC875_c7568_768	chr1A	249789557	BB	BB	BB	BB	BB	BB	BB	BB	BB	BB	BB	BB	BB	BB	BB	BB	BB	BB	BB	BB	BB	BB	BB	BB	BB	BB	BB	BB	BB	BB	BB	BB	BB	BB	BB	BB	BB	BB	BB	BB	BB	BB	BB	BB	BB	BB	BB
Excalibur_c16976_627	chr1A	250611770	AA	AA	AA	AA	AA	AA	AA	AA	AA	AA	AA	AA	AA	AA	AA	AA	AA	AA	AA	AA	AA	AA	AA	AA	AA	AA	AA	AA	AA	AA	AA	AA	AA	AA	AA	AA	AA	AA	AA	AA	AA	AA	AA	AA	AA	AA	AA
Tdurum_contig25426_334	chr1A	250613840	BB	BB	BB	BB	BB	BB	BB	BB	BB	BB	BB	BB	BB	BB	BB	BB	BB	BB	BB	BB	BB	BB	BB	BB	BB	BB	BB	BB	BB	BB	BB	BB	BB	BB	BB	BB	BB	BB	BB	BB	BB	BB	BB	BB	BB	BB	BB
Kukri_c50414_251	chr1A	251180698	AB	BB	BB	AB	BB	BB	BB	BB	BB	BB	BB	BB	BB	BB	BB	BB	BB	BB	BB	BB	BB	BB	AB	BB	BB	AB	BB	BB	BB	BB	BB	BB	BB	BB	BB	BB	BB	AB	BB	BB	BB	BB	BB	BB	BB	BB	BB
wsnp_Ex_c759_1493846	chr1A	251180848	AB	BB	BB	--	BB	BB	BB	BB	BB	BB	BB	BB	BB	BB	BB	BB	BB	BB	BB	BB	BB	BB	AB	BB	BB	AB	BB	BB	BB	BB	BB	BB	BB	BB	BB	BB	BB	AB	BB	BB	BB	BB	BB	BB	BB	BB	BB
Excalibur_c57610_331	chr1A	251181901	AA	AA	AA	AA	AA	AA	AA	AA	AA	AA	AA	AA	AA	AA	AA	AA	AA	AA	AA	AA	AA	AA	AA	AA	AA	AA	AA	AA	AA	AA	AA	AA	AA	AA	AA	AA	AA	AA	AA	AA	AA	AA	AA	AA	AA	AA	AA
BobWhite_c40914_538	chr1A	251182846	AB	AA	AA	AA	AA	AA	AB	AA	AA	AA	AA	AA	AA	AA	AA	AA	AA	AA	AA	AA	AA	AA	AB	AA	AA	AB	AA	AA	AA	AA	AA	AA	AA	AA	AA	AA	AA	AB	AA	AA	AA	AA	AA	AA	AA	AA	AA
Ex_c759_3362	chr1A	251183819	BB	BB	BB	BB	BB	BB	BB	BB	BB	BB	BB	BB	BB	BB	BB	BB	BB	BB	BB	BB	BB	BB	BB	BB	BB	BB	BB	BB	BB	BB	BB	BB	BB	BB	BB	BB	BB	BB	BB	BB	BB	BB	BB	BB	BB	BB	BB
wsnp_Ra_c6474_11298812	chr1A	251184434	BB	BB	BB	BB	BB	BB	BB	BB	BB	BB	BB	BB	BB	BB	BB	BB	BB	BB	BB	BB	BB	BB	BB	BB	BB	BB	BB	BB	BB	BB	BB	BB	BB	BB	BB	BB	BB	BB	BB	BB	BB	BB	BB	BB	BB	BB	BB
wsnp_Ra_c6474_11298858	chr1A	251184480	AA	BB	BB	BB	BB	BB	BB	BB	BB	BB	BB	BB	BB	BB	BB	BB	BB	BB	BB	BB	BB	BB	AA	BB	BB	AA	BB	BB	BB	BB	BB	BB	BB	BB	BB	BB	BB	AA	BB	BB	BB	BB	BB	BB	BB	BB	BB
Ex_c759_2378	chr1A	251185100	AB	AA	AA	AA	AA	AA	AA	AA	AA	AA	AA	AA	AA	AA	AA	AA	AA	AA	AA	AA	AA	AA	AB	AA	AA	AB	AA	AA	AA	AA	AA	AA	AA	AA	AA	AA	AA	AB	AA	AA	AA	AA	AA	AA	AA	AA	AA
IACX11112	chr1A	251185539	BB	BB	BB	AB	BB	BB	BB	BB	BB	BB	BB	BB	BB	BB	BB	BB	BB	BB	BB	BB	BB	BB	BB	BB	BB	BB	BB	BB	BB	BB	BB	BB	BB	BB	BB	BB	BB	BB	BB	BB	BB	BB	BB	BB	BB	BB	BB
Ex_c14515_220	chr1A	251186005	AA	BB	BB	BB	BB	BB	BB	BB	BB	BB	BB	BB	BB	BB	BB	BB	BB	BB	BB	BB	BB	BB	AA	BB	BB	AA	BB	BB	BB	BB	BB	BB	BB	BB	BB	BB	BB	AA	BB	BB	BB	BB	BB	BB	BB	BB	BB
Ex_c14515_218	chr1A	251186007	BB	AB	AB	AB	AB	AB	AB	AB	AB	AB	AB	AB	AB	AB	AB	AB	AB	AB	AB	AB	AB	AB	BB	AB	AB	BB	AB	AB	AB	AB	AB	AB	AB	AB	AB	AB	AB	BB	AB	AB	AB	AB	AB	AB	AB	AB	AB
RAC875_c3868_152	chr1A	251186402	BB	BB	BB	BB	BB	BB	BB	BB	BB	BB	BB	BB	BB	BB	BB	BB	BB	BB	BB	BB	BB	BB	BB	BB	BB	BB	BB	BB	BB	BB	BB	BB	BB	BB	BB	BB	BB	BB	BB	BB	BB	BB	BB	BB	BB	BB	BB
Ra_c11042_1519	chr1A	251186587	AA	AA	AA	AA	AA	AA	AB	AA	AA	AA	AA	AA	AA	AA	AA	AA	AA	AA	AA	AA	AA	AA	AA	AA	AA	AA	AA	AA	AA	AA	AA	AA	AA	AA	AA	AA	AA	AA	AA	AA	AA	AA	AA	AA	AA	AA	AA
Ra_c11042_1500	chr1A	251186606	AA	AB	AB	AB	AB	AB	AB	AB	AB	AB	AB	AB	AB	AB	AB	AB	AB	AB	AB	AB	AB	AB	AA	AB	AB	AA	AB	AB	AB	AB	AB	AB	AB	AB	AB	AB	AB	AA	AB	AB	AB	AB	AB	AB	AB	AB	AB
Excalibur_c759_163	chr1A	251187313	BB	BB	BB	BB	BB	BB	BB	BB	BB	BB	BB	BB	BB	BB	BB	BB	BB	BB	BB	BB	BB	BB	BB	BB	BB	BB	BB	BB	BB	BB	BB	BB	BB	BB	BB	BB	BB	BB	BB	BB	BB	BB	BB	BB	BB	BB	BB
RAC875_rep_c109905_101	chr1A	251918340	AA	AA	AA	AA	AA	AA	AA	AA	AA	AA	AA	AA	AA	AA	AA	AA	AA	AA	AA	AA	AA	AA	AA	AA	AA	AA	AA	AA	AA	AA	AA	AA	AA	AA	AA	AA	AA	AA	AA	AA	AA	AA	AA	AA	AA	AA	AA
Excalibur_c7692_139	chr1A	251919494	BB	AA	AA	AA	AA	AA	AA	AA	AA	AA	AA	AA	AA	AA	AA	AA	AA	AA	AA	AA	AA	AA	BB	AA	AA	BB	AA	AA	AA	AA	AA	AA	AA	AA	AA	AA	AA	BB	AA	AA	AA	AA	AA	AA	AA	AA	AA
Kukri_c46608_277	chr1A	252219832	AA	BB	AB	BB	AB	BB	AB	BB	AB	AB	AB	AB	AB	BB	AB	AB	AB	BB	AB	AB	BB	BB	AA	BB	AB	AA	AB	AB	AB	AB	AB	AB	BB	AB	AB	AB	AB	AA	AB	AB	BB	AB	AB	AB	AB	AB	AB
BobWhite_c17969_100	chr1A	253316880	BB	BB	BB	BB	BB	BB	BB	BB	BB	BB	BB	BB	BB	BB	BB	BB	BB	BB	BB	BB	BB	BB	BB	BB	BB	BB	BB	BB	BB	BB	BB	BB	BB	BB	BB	BB	BB	BB	BB	BB	BB	BB	BB	BB	BB	BB	BB
Tdurum_contig101047_119	chr1A	253497082	AA	AA	AA	AA	AA	AA	AA	AA	AA	AA	AA	AA	AA	AA	AA	AA	AA	AA	AA	AA	AA	AA	AA	AA	AA	AA	AA	AA	AA	AA	AA	AA	AA	AA	AA	AA	AA	AA	AA	AA	AA	AA	AA	AA	AA	AA	AA
Tdurum_contig28948_119	chr1A	253978214	AA	AA	AA	AA	AA	AA	AA	AA	AA	AA	AA	AA	AA	AA	AA	AA	AA	AA	AA	AA	AA	AA	AA	AA	AA	AA	AA	AA	AA	AA	AA	AA	AA	AA	AA	AA	AA	AA	AA	AA	AA	AA	AA	AA	AA	AA	AA
Tdurum_contig28948_64	chr1A	253978269	BB	BB	BB	BB	BB	BB	BB	BB	BB	BB	BB	BB	BB	BB	BB	BB	BB	BB	BB	BB	BB	BB	BB	BB	BB	BB	BB	BB	BB	BB	BB	BB	BB	BB	BB	BB	BB	BB	BB	BB	BB	BB	BB	BB	BB	BB	BB
wsnp_Ex_c3142_5808330	chr1A	253980594	AB	BB	BB	BB	BB	BB	BB	BB	BB	BB	BB	BB	BB	BB	BB	BB	BB	BB	BB	BB	BB	BB	AB	BB	BB	AB	BB	BB	BB	BB	BB	BB	BB	BB	BB	BB	BB	AB	BB	BB	BB	BB	BB	BB	BB	BB	BB
wsnp_Ex_c3142_5808220	chr1A	253981352	AA	BB	BB	BB	BB	BB	BB	BB	BB	BB	BB	BB	BB	BB	BB	BB	BB	BB	BB	BB	BB	BB	AA	BB	BB	AA	BB	BB	BB	BB	BB	BB	BB	BB	BB	BB	BB	AA	BB	BB	BB	BB	BB	BB	BB	BB	BB
GENE-0394_127	chr1A	254590060	AA	AA	AA	AA	AA	AA	AA	AA	AA	AA	AA	AA	AA	AA	AA	AA	AA	AA	AA	AA	AA	AA	AA	AA	AA	AA	AA	AA	AA	AA	AA	AA	AA	AA	AA	AA	AA	AA	AA	AA	AA	AA	AA	AA	AA	AA	AA
GENE-0394_679	chr1A	254590132	BB	BB	BB	BB	BB	BB	BB	BB	BB	BB	BB	BB	BB	BB	BB	BB	BB	BB	BB	BB	BB	BB	BB	BB	BB	BB	BB	BB	BB	BB	BB	BB	BB	BB	BB	BB	BB	BB	BB	BB	BB	BB	BB	BB	BB	BB	BB
GENE-0264_60	chr1A	255078968	BB	BB	BB	BB	BB	BB	BB	BB	BB	BB	BB	BB	BB	BB	BB	BB	BB	BB	BB	BB	BB	BB	BB	BB	BB	BB	BB	BB	BB	BB	BB	BB	BB	BB	BB	BB	BB	BB	BB	BB	BB	BB	BB	BB	BB	BB	BB
GENE-0264_108	chr1A	255079016	AA	AA	AA	AA	AA	AA	AA	AA	AA	AA	AA	AA	AA	AA	AA	AA	AA	AA	AA	AA	AA	AA	AA	AA	AA	AA	AA	AA	AA	AA	AA	AA	AA	AA	AA	AA	AA	AA	AA	AA	AA	AA	AA	AA	AA	AA	AA
Jagger_c10668_218	chr1A	255493607	AA	AA	AA	AA	AA	AA	AA	AA	AA	AA	AA	AA	AA	AA	AA	AA	AA	AA	AA	AA	AA	AA	AA	AA	AA	AA	AA	AA	AA	AA	AA	AA	AA	AA	AA	AA	AA	AA	AA	AA	AA	AA	AA	AA	AA	AA	AA
wsnp_BE518393A_Td_2_3	chr1A	255494141	AA	BB	BB	BB	BB	BB	AB	BB	BB	BB	BB	BB	BB	BB	BB	BB	BB	BB	BB	BB	AB	BB	AA	BB	BB	AA	BB	BB	BB	BB	BB	BB	BB	BB	BB	BB	BB	AA	BB	BB	BB	BB	BB	BB	BB	BB	BB
BS00077504_51	chr1A	256292209	BB	AA	AA	AA	AA	AA	AA	AA	AA	AA	AA	AA	AA	AA	AA	AA	AA	AA	AA	AA	AA	AA	BB	AA	AA	BB	AA	AA	AA	AA	AA	AA	AA	AA	AA	AA	AA	BB	AA	AA	AA	AA	AA	AA	AA	AA	AA
wsnp_Ex_c23598_32826926	chr1A	256408672	BB	AA	BB	BB	BB	BB	BB	AA	BB	AA	BB	BB	BB	BB	BB	AA	AA	AA	BB	BB	BB	BB	BB	BB	BB	BB	BB	BB	BB	BB	BB	AA	BB	BB	BB	BB	BB	BB	BB	BB	AA	BB	BB	AA	BB	AA	BB
tplb0049k18_1067	chr1A	256421974	BB	BB	BB	BB	BB	BB	BB	BB	BB	BB	BB	BB	BB	BB	BB	BB	BB	BB	BB	BB	BB	BB	BB	BB	BB	BB	BB	BB	BB	BB	BB	BB	BB	BB	BB	BB	BB	BB	BB	BB	BB	BB	BB	BB	BB	BB	BB
tplb0049k18_224	chr1A	256422907	BB	BB	BB	BB	BB	BB	BB	BB	BB	BB	BB	BB	BB	BB	BB	BB	BB	BB	BB	BB	BB	BB	BB	BB	BB	BB	BB	BB	BB	BB	BB	BB	BB	BB	BB	BB	BB	BB	BB	BB	BB	BB	BB	BB	BB	BB	BB
IAAV3846	chr1A	257153447	BB	BB	BB	BB	BB	BB	BB	BB	BB	BB	BB	BB	BB	BB	BB	BB	BB	BB	BB	BB	BB	BB	BB	BB	BB	BB	BB	BB	BB	BB	BB	BB	BB	BB	BB	BB	BB	AB	BB	BB	BB	BB	BB	BB	BB	BB	BB
GENE-0037_625	chr1A	257775659	AA	AA	AA	AA	AA	AA	AA	AA	AA	AA	AA	AA	AA	AA	AA	AA	AA	AA	AA	AA	AA	AA	AA	AA	AA	AA	AA	AA	AA	AA	AA	AA	AA	AA	AA	AA	AA	AA	AA	AA	AA	AA	AA	AA	AA	AA	AA
Kukri_rep_c107212_523	chr1A	258453501	BB	BB	BB	BB	BB	BB	BB	BB	BB	BB	BB	BB	BB	BB	BB	BB	BB	BB	BB	BB	BB	BB	BB	BB	BB	BB	BB	BB	BB	BB	BB	BB	BB	BB	BB	BB	BB	BB	BB	BB	BB	BB	BB	BB	BB	BB	BB
Ra_c4139_510	chr1A	258468550	BB	BB	BB	BB	BB	BB	BB	BB	BB	BB	BB	BB	BB	BB	BB	BB	BB	BB	BB	BB	BB	BB	BB	BB	BB	BB	BB	BB	BB	BB	BB	BB	BB	BB	BB	BB	BB	BB	BB	BB	BB	BB	BB	BB	BB	BB	BB
Excalibur_c10453_646	chr1A	259072791	AA	AA	AA	AA	AA	AA	AA	AA	AA	AA	AA	AA	AA	AA	AA	AA	AA	AA	AA	AA	AA	AA	AA	AA	AA	AA	AA	AA	AA	AA	AA	AA	AA	AA	AA	AA	AA	AA	AA	AA	AA	AA	AA	AA	AA	AA	AA
Tdurum_contig10779_632	chr1A	260430595	BB	BB	BB	BB	BB	BB	BB	BB	BB	BB	BB	BB	BB	BB	BB	BB	BB	BB	BB	BB	BB	BB	BB	BB	BB	BB	BB	BB	BB	BB	BB	BB	BB	BB	BB	BB	BB	BB	BB	BB	BB	BB	BB	BB	BB	BB	BB
Tdurum_contig100984_170	chr1A	260842464	BB	BB	BB	BB	BB	BB	BB	BB	BB	BB	BB	BB	BB	BB	BB	BB	BB	BB	BB	BB	BB	BB	BB	BB	BB	BB	BB	BB	BB	BB	BB	BB	BB	BB	BB	BB	BB	BB	BB	BB	BB	BB	BB	BB	BB	BB	BB
Tdurum_contig100984_162	chr1A	260842472	BB	BB	BB	BB	BB	BB	BB	BB	BB	BB	BB	BB	BB	BB	BB	BB	BB	BB	BB	BB	BB	BB	BB	BB	BB	BB	BB	BB	BB	BB	BB	BB	BB	BB	BB	BB	BB	BB	BB	BB	BB	BB	BB	BB	BB	BB	BB
RAC875_c14994_490	chr1A	261411992	BB	BB	BB	BB	BB	BB	BB	BB	BB	BB	BB	BB	BB	BB	BB	BB	BB	BB	BB	BB	BB	BB	BB	BB	BB	BB	BB	BB	BB	BB	BB	BB	BB	BB	BB	BB	BB	BB	BB	BB	BB	BB	BB	BB	BB	BB	BB
RAC875_c14994_1040	chr1A	261412822	BB	BB	BB	BB	BB	BB	BB	BB	BB	BB	BB	BB	BB	BB	BB	BB	BB	BB	BB	BB	BB	BB	BB	BB	BB	BB	BB	BB	BB	BB	BB	BB	BB	BB	BB	BB	BB	BB	BB	BB	BB	BB	BB	BB	BB	BB	BB
RAC875_rep_c73465_334	chr1A	261413410	AA	AA	AA	AA	AA	AA	AA	AA	AA	AA	AA	AA	AA	AA	AA	AA	AA	AA	AA	AA	AA	AA	AA	AA	AA	AA	AA	AA	AA	AA	AA	AA	AA	AA	AA	AA	AA	AA	AA	AA	AA	AA	AA	AA	AA	AA	AA
Kukri_c13156_129	chr1A	262436256	AB	AB	AB	AB	AB	AB	AB	AA	AB	AB	AB	AB	AB	AB	AB	AB	AB	AB	AB	AB	AB	AB	AB	AB	AB	AB	AB	AB	AA	AB	AB	AB	AB	AB	AB	AA	AB	AB	AA	AB	AA	AB	AB	AB	AB	AB	AB
Ku_c68642_603	chr1A	262436447	AA	AA	AA	AA	AA	AA	AA	AA	AA	AA	AA	AA	AA	AA	AA	AA	AA	AA	AA	AA	AA	AA	AA	AA	AA	AA	AA	AA	AA	AA	AA	AA	AA	AA	AA	AA	AA	AA	AA	AA	AA	AA	AA	AA	AA	AA	AA
CAP7_c2574_63	chr1A	262542849	BB	BB	BB	BB	BB	BB	BB	BB	BB	BB	BB	BB	BB	BB	BB	BB	BB	BB	BB	BB	BB	BB	BB	BB	BB	BB	BB	BB	BB	BB	BB	BB	BB	BB	BB	BB	BB	BB	BB	BB	BB	BB	BB	BB	BB	BB	BB
BS00022207_51	chr1A	263809044	AB	BB	BB	BB	BB	BB	BB	BB	BB	BB	BB	BB	BB	BB	BB	BB	BB	BB	BB	BB	BB	BB	AB	BB	BB	AB	BB	BB	BB	BB	BB	BB	BB	BB	BB	BB	BB	AB	BB	BB	BB	BB	BB	BB	BB	BB	BB
IACX9019	chr1A	264578088	AB	BB	BB	BB	BB	BB	BB	BB	BB	BB	BB	BB	BB	BB	BB	BB	BB	BB	BB	BB	BB	BB	AB	BB	BB	AB	BB	BB	BB	BB	BB	BB	BB	BB	BB	BB	BB	BB	BB	BB	BB	BB	BB	BB	BB	BB	BB
BS00084428_51	chr1A	264578356	BB	BB	BB	BB	BB	BB	BB	BB	BB	BB	BB	BB	BB	BB	BB	BB	BB	BB	BB	BB	BB	BB	BB	BB	BB	BB	BB	BB	BB	BB	BB	BB	BB	BB	BB	BB	BB	AB	BB	BB	BB	BB	BB	BB	BB	BB	BB
BobWhite_c13867_217	chr1A	264578577	AA	BB	BB	BB	BB	BB	BB	BB	BB	BB	BB	BB	BB	BB	BB	BB	BB	BB	BB	BB	BB	BB	AA	BB	BB	AA	BB	BB	BB	BB	BB	BB	BB	BB	BB	BB	BB	BB	BB	BB	BB	BB	BB	BB	BB	BB	BB
BS00025518_51	chr1A	264581582	BB	BB	BB	BB	BB	BB	BB	BB	BB	BB	BB	BB	BB	BB	BB	BB	BB	BB	BB	BB	BB	BB	BB	BB	BB	BB	BB	BB	BB	BB	BB	BB	BB	BB	BB	BB	BB	BB	BB	BB	BB	BB	BB	BB	BB	BB	BB
wsnp_Ex_rep_c102067_87313597	chr1A	264620060	AA	AA	BB	BB	BB	BB	AA	BB	BB	BB	AA	BB	BB	BB	BB	AA	BB	AA	BB	BB	BB	BB	AA	BB	BB	BB	BB	BB	AA	AA	BB	BB	BB	BB	BB	BB	BB	BB	AA	BB	BB	AA	BB	AA	BB	AA	BB
RAC875_rep_c105766_652	chr1A	264620209	AA	AA	BB	BB	BB	BB	AA	BB	BB	BB	AA	BB	BB	BB	BB	AA	BB	AA	BB	BB	BB	BB	AA	BB	BB	BB	BB	BB	AA	AA	BB	BB	BB	BB	BB	BB	BB	BB	AA	BB	BB	AA	BB	AA	BB	AA	BB
wsnp_Ex_rep_c102067_87314043	chr1A	264620506	BB	BB	AA	AA	AA	AA	BB	AA	AA	AA	BB	AA	AA	AA	AA	BB	AA	BB	AA	AA	AA	AA	BB	AA	AA	AA	AA	AA	BB	BB	AA	AA	AA	AA	AA	AA	AA	BB	BB	AA	BB	BB	AA	BB	AA	BB	AA
Ex_c102067_1120	chr1A	264620582	AA	AA	AA	AA	AA	AA	AA	AA	AA	AA	AA	AA	AA	AA	AA	AA	AA	AA	AA	AA	AA	AA	AA	AA	AA	AA	AA	AA	AA	AA	AA	AA	AA	AA	AA	AA	AA	AA	AA	AA	AA	AA	AA	AA	AA	AA	AA
Kukri_rep_c71143_1671	chr1A	264620673	BB	BB	BB	BB	BB	BB	BB	BB	BB	BB	BB	BB	BB	BB	BB	BB	BB	BB	BB	BB	BB	BB	BB	BB	BB	BB	BB	BB	BB	BB	BB	BB	BB	BB	BB	BB	BB	BB	BB	BB	BB	BB	BB	BB	BB	BB	BB
BS00068164_51	chr1A	267390698	BB	BB	BB	BB	BB	BB	BB	BB	BB	BB	BB	BB	BB	BB	BB	BB	BB	BB	BB	BB	BB	BB	BB	BB	BB	BB	BB	BB	BB	BB	BB	BB	BB	BB	BB	BB	BB	BB	BB	BB	BB	BB	BB	BB	BB	BB	BB
Excalibur_c10872_176	chr1A	267393302	BB	BB	BB	BB	BB	BB	BB	BB	BB	BB	BB	BB	BB	BB	BB	BB	BB	BB	BB	BB	BB	BB	BB	BB	BB	BB	BB	BB	BB	BB	BB	BB	BB	BB	BB	BB	BB	BB	BB	BB	BB	BB	BB	BB	BB	BB	BB
BS00068036_51	chr1A	268527417	BB	AA	AA	AA	AA	AA	AA	AA	AA	AA	AA	AA	AA	AA	AA	AA	AA	AA	AA	AA	AA	AA	BB	AA	AA	BB	AA	AA	AA	AA	AA	AA	AA	AA	AA	AA	AA	AA	AA	AA	AA	AA	AA	AA	AA	AA	AA
Kukri_rep_c69775_747	chr1A	268532173	AA	AA	AA	AA	AA	AA	AA	AA	AA	AA	AA	AA	AA	AA	AA	AA	AA	AA	AA	AA	AA	AA	AA	AA	AA	AA	AA	AA	AA	AA	AA	AA	AA	AA	AA	AA	AA	AA	AA	AA	AA	AA	AA	AA	AA	AA	AA
Ku_c5608_1625	chr1A	269175581	BB	BB	BB	BB	BB	BB	BB	BB	BB	BB	BB	BB	BB	BB	BB	BB	BB	BB	BB	BB	BB	BB	BB	BB	BB	BB	BB	BB	BB	BB	BB	BB	BB	BB	BB	BB	BB	BB	BB	BB	BB	BB	BB	BB	BB	BB	BB
Tdurum_contig42289_1857	chr1A	269599251	AA	AA	AA	AA	AA	AA	AA	AB	AA	AA	AA	AA	AA	AA	AA	AA	AA	AA	AA	AA	AA	AA	AA	AA	AA	AA	AA	AA	AB	AA	AA	AA	AA	AA	AA	AB	AA	AA	AB	AA	AB	AA	AA	AA	AA	AA	AA
Kukri_c8473_1915	chr1A	269600911	AA	AA	AA	AA	AA	AA	AA	AA	AA	AA	AA	AA	AA	AA	AA	AA	AA	AA	AA	AA	AA	AA	AA	AA	AA	AA	AA	AA	AA	AA	AA	AA	AA	AA	AA	AA	AA	AA	AA	AA	AA	AA	AA	AA	AA	AA	AA
Excalibur_c20660_753	chr1A	271800373	BB	BB	BB	BB	BB	BB	BB	BB	BB	BB	BB	BB	BB	BB	BB	BB	BB	BB	BB	BB	BB	BB	BB	BB	BB	BB	BB	BB	BB	BB	BB	BB	BB	BB	BB	BB	BB	BB	BB	BB	BB	BB	BB	BB	BB	BB	BB
IACX9106	chr1A	271803463	AA	AA	AA	AA	AA	AA	AA	AA	AA	AA	AA	AA	AA	AA	AA	AA	AA	AA	AA	AA	AA	AA	AA	AA	AA	AA	AA	AA	AA	AA	AA	AA	AA	AA	AA	AA	AA	AA	AA	AA	AA	AA	AA	AA	AA	AA	AA
BS00021730_51	chr1A	271908382	BB	AA	AA	AA	AA	AA	AA	AA	AA	AA	AA	AA	AA	AA	AA	AA	AA	AA	AA	AA	AA	AA	BB	AA	AA	BB	AA	AA	AA	AA	AA	AA	AA	AA	AA	AA	AA	BB	AA	AA	AA	AA	AA	AA	AA	AA	AA
tplb0061k05_719	chr1A	272208108	BB	BB	BB	BB	BB	BB	BB	BB	BB	BB	BB	BB	BB	BB	BB	BB	BB	BB	BB	BB	BB	BB	BB	BB	BB	BB	BB	BB	BB	BB	BB	BB	BB	BB	BB	BB	BB	BB	BB	BB	BB	BB	BB	BB	BB	BB	BB
Excalibur_c9662_70	chr1A	272208850	BB	BB	BB	BB	BB	BB	BB	BB	BB	BB	BB	BB	BB	BB	BB	BB	BB	BB	BB	BB	BB	BB	BB	BB	BB	BB	BB	BB	BB	BB	BB	BB	BB	BB	BB	BB	BB	BB	BB	BB	BB	BB	BB	BB	BB	BB	BB
BS00048887_51	chr1A	274380762	AA	AB	AB	AB	AB	AB	AB	AB	AB	AB	AB	AB	AB	AB	AB	AB	AB	AB	AB	AB	AB	AB	AA	AB	AB	AA	AB	AB	AB	AB	AB	AB	AB	AB	AB	AB	AB	AA	AB	AB	AB	AB	AB	AB	AB	AB	AB
Kukri_c10313_154	chr1A	276166938	AA	AA	AA	AA	AA	AA	AA	AA	AA	AA	AA	AA	AA	AA	AA	AA	AA	AA	AA	AA	AA	AA	AA	AA	AA	AA	AA	AA	AA	AA	AA	AA	AA	AA	AA	AA	AA	AA	AA	AA	AA	AA	AA	AA	AA	AA	AA
RAC875_c55843_449	chr1A	276457067	AA	AA	AA	AA	AA	AA	AA	AA	AA	AA	AA	AA	AA	AA	AA	AA	AA	AA	AA	AA	AA	AA	AA	AA	AA	AA	AA	AA	AA	AA	AA	AA	AA	AA	AA	AA	AA	AA	AA	AA	AA	AA	AA	AA	AA	AA	AA
D_GB5Y7FA02F14MQ_404	chr1A	277240685	--	--	--	--	--	--	--	--	--	--	--	--	--	--	--	--	--	--	--	--	--	--	--	--	--	--	--	--	--	--	--	--	--	--	--	--	--	--	--	--	--	--	--	--	--	--	--
BS00078977_51	chr1A	277738718	AA	BB	BB	BB	BB	BB	BB	BB	BB	BB	BB	BB	BB	BB	BB	BB	BB	BB	BB	BB	BB	BB	AA	BB	BB	AA	BB	BB	BB	BB	BB	BB	BB	BB	BB	BB	BB	BB	BB	BB	BB	BB	BB	BB	BB	BB	BB
Kukri_c17765_664	chr1A	277740495	BB	BB	BB	BB	BB	BB	BB	BB	BB	BB	BB	BB	BB	BB	BB	BB	BB	BB	BB	BB	BB	BB	BB	BB	BB	BB	BB	BB	BB	BB	BB	BB	BB	BB	BB	BB	BB	BB	BB	BB	BB	BB	BB	BB	BB	BB	BB
IAAV5391	chr1A	277740580	AB	BB	BB	BB	BB	BB	BB	BB	BB	BB	BB	BB	BB	BB	BB	BB	BB	BB	BB	BB	BB	BB	AB	BB	BB	AB	BB	BB	BB	BB	BB	BB	BB	BB	BB	BB	BB	BB	BB	BB	BB	BB	BB	BB	BB	BB	BB
Excalibur_c5052_151	chr1A	279420122	AA	AA	AA	AA	AA	AA	AA	BB	AA	AA	AA	AA	AA	AA	AA	AA	AA	AA	AA	AA	AA	AA	AA	AA	AA	AA	AA	AA	BB	AA	AA	AA	AA	AA	AA	BB	AA	AA	BB	AA	BB	AA	AA	AA	AA	AA	AA
RAC875_c11749_97	chr1A	279420683	AA	AA	AA	AA	AA	AA	AA	BB	AA	AA	AA	AA	AA	AA	AA	AA	AA	AA	AA	AA	AA	AA	AA	AA	AA	AA	AA	AA	BB	AA	AA	AA	AA	AA	AA	BB	AA	AA	BB	AA	BB	AA	AA	AA	AA	AA	AA
RAC875_c2972_225	chr1A	279420968	BB	BB	BB	BB	BB	BB	BB	AA	BB	BB	BB	BB	BB	BB	BB	BB	BB	BB	BB	BB	BB	BB	BB	BB	BB	BB	BB	BB	AA	BB	BB	BB	BB	BB	BB	AA	BB	BB	AA	BB	AA	BB	BB	BB	BB	BB	BB
RAC875_c63421_83	chr1A	279421430	AB	AB	AB	AB	AB	AB	AB	BB	AB	AB	AB	AB	AB	AB	AB	AB	AB	AB	AB	AB	AB	AB	AB	AB	AB	AB	AB	AB	BB	AB	AB	AB	AB	AB	AB	BB	AB	AB	BB	AB	BB	AB	AB	AB	AB	AB	AB
BS00022216_51	chr1A	279427238	AB	BB	BB	BB	BB	BB	BB	BB	BB	BB	BB	BB	BB	BB	BB	BB	BB	BB	BB	BB	BB	BB	AB	BB	BB	AB	BB	BB	BB	BB	BB	BB	BB	BB	BB	BB	BB	BB	BB	BB	BB	BB	BB	BB	BB	BB	BB
RAC875_c18282_1390	chr1A	279433654	AB	AB	AB	AB	AB	AB	AB	BB	AB	AB	AB	AB	AB	AB	AB	AB	AB	AB	AB	AB	AB	AB	AB	AB	AB	AB	AB	AB	BB	AB	AB	AB	AB	AB	AB	BB	AB	AB	BB	AB	BB	AB	AB	AB	AB	AB	AB
Ex_c34070_464	chr1A	279433856	AA	AA	AA	AA	AA	AA	AA	--	AA	AA	AA	AA	AA	AA	AA	AA	AA	AA	AA	AA	AA	AA	AA	AA	AA	AA	AA	AA	--	AA	AA	AA	AA	AA	AA	--	AA	AA	--	AA	--	AA	AA	AA	AA	AA	AA
Tdurum_contig19102_84	chr1A	279434198	AB	AB	AB	AB	AB	AB	AB	AA	AB	AB	AB	AB	AB	AB	AB	AB	AB	AB	AB	AB	AB	AB	AB	AB	AB	AB	AB	AB	AA	AB	AB	AB	AB	AB	AB	AA	AB	AB	AA	AB	AA	AB	AB	AB	AB	AB	AB
Tdurum_contig14650_689	chr1A	279436046	BB	BB	BB	BB	BB	BB	BB	AA	BB	BB	BB	BB	BB	BB	BB	BB	BB	BB	BB	BB	BB	BB	BB	BB	BB	BB	BB	BB	AA	BB	BB	BB	BB	BB	BB	AA	BB	BB	AA	BB	AA	BB	BB	BB	BB	BB	BB
RAC875_c25708_503	chr1A	279436319	AB	AB	AB	AB	AB	AB	AB	BB	AB	AB	AB	AB	AB	AB	AB	AB	AB	AB	AB	AB	AB	AB	AB	AB	AB	AB	AB	AB	BB	AB	AB	AB	AB	AB	AB	BB	AB	AB	BB	AB	BB	AB	AB	AB	AB	AB	AB
RAC875_c62715_185	chr1A	279499409	BB	BB	BB	BB	BB	BB	BB	BB	BB	BB	BB	BB	BB	BB	BB	BB	BB	BB	BB	BB	BB	BB	BB	BB	BB	BB	BB	BB	BB	BB	BB	BB	BB	BB	BB	BB	BB	BB	BB	BB	BB	BB	BB	BB	BB	BB	BB
BS00086680_51	chr1A	281252267	AA	AA	AB	AB	AB	AA	AA	AA	AB	AB	AB	AB	AA	AB	AB	AA	AA	AB	AB	AA	AB	AA	AA	AA	AA	AA	AA	AA	AA	AA	AB	AA	AA	AA	AB	AB	AB	AA	AA	AB	AA	AA	AB	AB	AA	AA	AB
Tdurum_contig11660_159	chr1A	281484193	BB	BB	BB	BB	BB	BB	BB	BB	BB	BB	BB	BB	BB	BB	BB	BB	BB	BB	BB	BB	BB	BB	BB	BB	BB	BB	BB	BB	BB	BB	BB	BB	BB	BB	BB	BB	BB	BB	BB	BB	BB	BB	BB	BB	BB	BB	BB
Tdurum_contig11660_200	chr1A	281484234	BB	BB	BB	BB	BB	BB	BB	BB	BB	BB	BB	BB	BB	BB	BB	BB	BB	BB	BB	BB	BB	BB	BB	BB	BB	BB	BB	BB	BB	BB	BB	BB	BB	BB	BB	BB	BB	BB	BB	BB	BB	BB	BB	BB	BB	BB	BB
Tdurum_contig11660_253	chr1A	281484287	BB	BB	BB	BB	BB	BB	BB	BB	BB	BB	BB	BB	BB	BB	BB	BB	BB	BB	BB	BB	BB	BB	BB	BB	BB	BB	BB	BB	BB	BB	BB	BB	BB	BB	BB	BB	BB	BB	BB	BB	BB	BB	BB	BB	BB	BB	BB
Tdurum_contig11660_328	chr1A	281484362	AA	AA	AA	AA	AA	AA	AA	AA	AA	AA	AA	AA	AA	AA	AA	AA	AA	AA	AA	AA	AA	AA	AA	AA	AA	AA	AA	AA	AA	AA	AA	AA	AA	AA	AA	AA	AA	AA	AA	AA	AA	AA	AA	AA	AA	AA	AA
Tdurum_contig12971_285	chr1A	282140670	AA	AA	AA	AA	AA	AA	AA	AA	AA	AA	AA	AA	AA	AA	AA	AA	AA	AA	AA	AA	AA	AA	AA	AA	AA	AA	AA	AA	AA	AA	AA	AA	AA	AA	AA	AA	AA	AA	AA	AA	AA	AA	AA	AA	AA	AA	AA
RAC875_c7341_144	chr1A	282141955	AA	AA	AA	AA	AA	AA	AA	AA	AA	AA	AA	AA	AA	AA	AA	AA	AA	AA	AA	AA	AA	AA	AA	AA	AA	AA	AA	AA	AA	AA	AA	AA	AA	AA	AA	AA	AA	AA	AA	AA	AA	AA	AA	AA	AA	AA	AA
Kukri_c98935_301	chr1A	282146405	AA	AA	AA	AA	AA	AA	AA	AA	AA	AA	AA	AA	AA	AA	AA	AA	AA	AA	AA	AA	AA	AA	AA	AA	AA	AA	AA	AA	AA	AA	AA	AA	AA	AA	AA	AA	AA	AA	AA	AA	AA	AA	AA	AA	AA	AA	AA
JD_c21027_212	chr1A	282148644	AA	AA	AA	AA	AA	AA	AA	AA	AA	AA	AA	AA	AA	AA	AA	AA	AA	AA	AA	AA	AA	AA	AA	AA	AA	AA	AA	AA	AA	AA	AA	AA	AA	AA	AA	AA	AA	AA	AA	AA	AA	AA	AA	AA	AA	AA	AA
Tdurum_contig28273_336	chr1A	282149265	BB	BB	BB	BB	BB	BB	BB	BB	BB	BB	BB	BB	BB	BB	BB	BB	BB	BB	BB	BB	BB	BB	BB	BB	BB	BB	BB	BB	BB	BB	BB	BB	BB	BB	BB	BB	BB	BB	BB	BB	BB	BB	BB	BB	BB	BB	BB
CAP7_rep_c12879_187	chr1A	282149710	BB	BB	BB	BB	BB	BB	BB	BB	BB	BB	BB	BB	BB	BB	BB	BB	BB	BB	BB	BB	BB	BB	BB	BB	BB	BB	BB	BB	BB	BB	BB	BB	BB	BB	BB	BB	BB	BB	BB	BB	BB	BB	BB	BB	BB	BB	BB
Excalibur_c4594_991	chr1A	282296272	AA	AA	AA	AA	AA	AA	AA	AA	AA	AA	AA	AA	AA	AA	AA	AA	AA	AA	AA	AA	AA	AA	AA	AA	AA	AA	AA	AA	AA	AA	AA	AA	AA	AA	AA	AA	AA	AA	AA	AA	AA	AA	AA	AA	AA	AA	AA
Ku_c68892_2539	chr1A	282296272	BB	BB	BB	BB	BB	BB	BB	BB	BB	BB	BB	BB	BB	BB	BB	BB	BB	BB	BB	BB	BB	BB	BB	BB	BB	BB	BB	BB	BB	BB	BB	BB	BB	BB	BB	BB	BB	BB	BB	BB	BB	BB	BB	BB	BB	BB	BB
Tdurum_contig34093_101	chr1A	284473432	AA	AA	AA	AA	AA	AA	AA	AA	AA	AA	AA	AA	AA	AA	AA	AA	AA	AA	AA	AA	AA	AA	AA	AA	AA	AA	AA	AA	AA	AA	AA	AA	AA	AA	AA	AA	AA	AA	AA	AA	AA	AA	AA	AA	AA	AA	AA
GENE-2174_219	chr1A	284978824	AA	AA	AA	AA	AA	AA	AA	AA	AA	AA	AA	AA	AA	AA	AA	AA	AA	AA	AA	AA	AA	AA	AA	AA	AA	AA	AA	AA	AA	AA	AA	AA	AA	AA	AA	AA	AA	AA	AA	AA	AA	AA	AA	AA	AA	AA	AA
RFL_Contig2784_641	chr1A	284979772	AA	AA	AA	AA	AA	AA	AA	AB	AA	AA	AA	AA	AA	AA	AA	AA	AA	AA	AA	AA	AA	AA	AA	AA	AA	AA	AA	AA	AB	AA	AA	AA	AA	AA	AA	AB	AA	AA	AB	AA	AB	AA	AA	AA	AA	AA	AA
Kukri_c7945_206	chr1A	285601825	BB	BB	BB	BB	BB	BB	BB	BB	BB	BB	BB	BB	BB	BB	BB	BB	BB	BB	BB	BB	BB	BB	BB	BB	BB	BB	BB	BB	BB	BB	BB	BB	BB	BB	BB	BB	BB	BB	BB	BB	BB	BB	BB	BB	BB	BB	BB
Kukri_c7945_455	chr1A	285602074	BB	BB	BB	BB	BB	BB	BB	BB	BB	BB	BB	BB	BB	BB	BB	BB	BB	BB	BB	BB	BB	BB	BB	BB	BB	BB	BB	BB	BB	BB	BB	BB	BB	BB	BB	BB	BB	BB	BB	BB	BB	BB	BB	BB	BB	BB	BB
BS00069117_51	chr1A	286900351	BB	AA	AA	AA	AA	AA	AA	AA	AA	AA	AA	AA	AA	AA	AA	AA	AA	AA	AA	AA	AA	AA	BB	AA	AA	BB	AA	AA	AA	AA	AA	AA	AA	AA	AA	AA	AA	AA	AA	AA	AA	AA	AA	AA	AA	AA	AA
BobWhite_c28001_244	chr1A	287286968	AA	AA	AA	AA	AA	AA	AA	AA	AA	AA	AA	AA	AA	AA	AA	AA	AA	AA	AA	AA	AA	AA	AA	AA	AA	AA	AA	AA	AA	AA	AA	AA	AA	AA	AA	AA	AA	AA	AA	AA	AA	AA	AA	AA	AA	AA	AA
GENE-0545_313	chr1A	287292619	AA	AA	AA	AA	AA	AA	AA	AA	AA	AA	AA	AA	AA	AA	AA	AA	AA	AA	AA	AA	AA	AA	AA	AA	AA	AA	AA	AA	AA	AA	AA	AA	AA	AA	AA	AA	AA	AA	AA	AA	AA	AA	AA	AA	AA	AA	AA
Kukri_c2683_307	chr1A	288106389	BB	BB	BB	BB	BB	BB	BB	BB	BB	BB	BB	BB	BB	BB	BB	BB	BB	BB	BB	BB	BB	BB	BB	BB	BB	BB	BB	BB	BB	BB	BB	BB	BB	BB	BB	BB	BB	BB	BB	BB	BB	BB	BB	BB	BB	BB	BB
BS00011683_51	chr1A	288106408	BB	AB	AB	AB	AB	AB	AB	AB	AB	AB	AB	AB	AB	AB	AB	AB	AB	AB	AB	AB	AB	AB	BB	AB	AB	BB	AB	AB	AB	AB	AB	AB	AB	AB	AB	AB	AB	AB	AB	AB	AB	AB	AB	AB	AB	AB	AB
RAC875_c39165_148	chr1A	288236389	BB	BB	BB	BB	BB	BB	BB	BB	BB	BB	BB	BB	BB	BB	BB	BB	BB	BB	BB	BB	BB	BB	BB	BB	BB	BB	BB	BB	BB	BB	BB	BB	BB	BB	BB	BB	BB	BB	BB	BB	BB	BB	BB	BB	BB	BB	BB
RAC875_c61590_448	chr1A	288236389	AB	AA	AA	AA	AA	AA	AA	AA	AA	AA	AA	AA	AA	AA	AA	AA	AA	AA	AA	AA	AA	AA	AB	AA	AA	AB	AA	AA	AB	AA	AA	AA	AA	AA	AA	AA	AA	AB	AB	AA	AA	AA	AA	AA	AA	AA	AA
Tdurum_contig100063_436	chr1A	288237692	BB	BB	BB	BB	BB	BB	BB	BB	BB	BB	BB	BB	BB	BB	BB	BB	BB	BB	BB	BB	BB	BB	BB	BB	BB	BB	BB	BB	BB	BB	BB	BB	BB	BB	BB	BB	BB	BB	BB	BB	BB	BB	BB	BB	BB	BB	BB
Kukri_c4318_101	chr1A	288238573	AB	AA	AA	AA	AA	AA	AB	AA	AA	AA	AA	AA	AA	AA	AA	AA	AA	AA	AA	AA	AA	AA	AB	AA	AA	AB	AA	AA	AB	AA	AA	AA	AA	AA	AA	AA	AA	BB	AB	AA	AA	AA	AA	AA	AA	AA	AA
Kukri_c2286_85	chr1A	288238862	AB	BB	BB	BB	BB	BB	BB	BB	BB	BB	BB	BB	BB	BB	BB	BB	BB	BB	BB	BB	BB	BB	AB	BB	BB	AB	BB	BB	BB	BB	BB	BB	BB	BB	BB	BB	BB	BB	BB	BB	BB	BB	BB	BB	BB	BB	BB
Tdurum_contig10519_221	chr1A	288240032	BB	BB	BB	BB	BB	BB	BB	BB	BB	BB	BB	BB	BB	BB	BB	BB	BB	BB	BB	BB	BB	BB	BB	BB	BB	BB	BB	BB	BB	BB	BB	BB	BB	BB	BB	BB	BB	BB	BB	BB	BB	BB	BB	BB	BB	BB	BB
BS00065930_51	chr1A	288923714	BB	AB	BB	AB	AB	AB	BB	BB	AB	BB	BB	BB	BB	BB	BB	BB	AB	AB	BB	BB	AB	AB	AB	AB	AB	BB	AB	BB	AB	BB	AB	AB	BB	BB	BB	BB	BB	AB	AB	BB	AB	BB	BB	AB	AB	BB	AB
Excalibur_c88113_139	chr1A	289717662	BB	BB	BB	BB	BB	BB	BB	BB	BB	BB	BB	BB	BB	BB	BB	BB	BB	BB	BB	BB	BB	BB	BB	BB	BB	BB	BB	BB	BB	BB	BB	BB	BB	BB	BB	BB	BB	BB	BB	BB	BB	BB	BB	BB	BB	BB	BB
Excalibur_rep_c109660_101	chr1A	289721097	AA	AA	AA	AA	AA	AA	AA	AA	AA	AA	AA	AA	AA	AA	AA	AA	AA	AA	AA	AA	AA	AA	AA	AA	AA	AA	AA	AA	AA	AA	AA	AA	AA	AA	AA	AA	AA	AA	AA	AA	AA	AA	AA	AA	AA	AA	AA
Kukri_c6106_470	chr1A	290522092	AB	BB	BB	BB	BB	BB	BB	BB	BB	BB	BB	BB	BB	BB	BB	BB	BB	BB	BB	BB	BB	BB	AB	BB	BB	AB	BB	BB	BB	BB	BB	BB	BB	BB	BB	BB	BB	BB	BB	BB	BB	BB	BB	BB	BB	BB	BB
Excalibur_c17660_1101	chr1A	290531414	AA	AA	AA	AA	AA	AA	AA	AA	AA	AA	AA	AA	AA	AA	AA	AA	AA	AA	AA	AA	AA	AA	AA	AA	AA	AA	AA	AA	AA	AA	AA	AA	AA	AA	AA	AA	AA	AA	AA	AA	AA	AA	AA	AA	AA	AA	AA
RAC875_c47408_267	chr1A	291156596	AA	AA	AA	AA	AA	AA	AA	AA	AA	AA	AA	AA	AA	AA	AA	AA	AA	AA	AA	AA	AA	AA	AA	AA	AA	AA	AA	AA	AA	AA	AA	AA	AA	AA	AA	AA	AA	AA	AA	AA	AA	AA	AA	AA	AA	AA	AA
Excalibur_c65280_322	chr1A	291611327	AB	AB	AB	AB	AB	AB	AB	AB	AB	AB	AB	AB	AB	AB	AB	AB	AB	AB	AB	AB	AB	AB	AB	AB	AB	AB	AB	AB	AB	AB	AB	AB	AB	AB	AB	AB	AB	BB	AB	AB	AB	AB	AB	AB	AB	AB	AB
BobWhite_c31155_350	chr1A	291673582	BB	BB	BB	BB	BB	BB	BB	BB	BB	BB	BB	BB	BB	BB	BB	BB	BB	BB	BB	BB	BB	BB	BB	BB	BB	BB	BB	BB	BB	BB	BB	BB	BB	BB	BB	BB	BB	AB	BB	BB	BB	BB	BB	BB	BB	BB	BB
RAC875_rep_c85118_294	chr1A	291674086	AB	BB	BB	BB	BB	BB	BB	BB	BB	BB	BB	BB	BB	BB	BB	BB	BB	BB	BB	BB	BB	BB	AB	BB	BB	AB	BB	BB	BB	BB	BB	BB	BB	BB	BB	BB	BB	BB	BB	BB	BB	BB	BB	BB	BB	BB	BB
Kukri_c2577_777	chr1A	291679632	BB	BB	BB	BB	BB	BB	BB	BB	BB	BB	BB	BB	BB	BB	BB	BB	BB	BB	BB	BB	BB	BB	BB	BB	BB	BB	BB	BB	BB	BB	BB	BB	BB	BB	BB	BB	BB	BB	BB	BB	BB	BB	BB	BB	BB	BB	BB
Tdurum_contig33980_153	chr1A	292097135	BB	BB	BB	BB	BB	BB	BB	BB	BB	BB	BB	BB	BB	BB	BB	BB	BB	BB	BB	BB	BB	BB	BB	BB	BB	BB	BB	BB	BB	BB	BB	BB	BB	BB	BB	BB	BB	BB	BB	BB	BB	BB	BB	BB	BB	BB	BB
Tdurum_contig28703_113	chr1A	292485790	BB	BB	BB	BB	BB	BB	BB	BB	BB	BB	BB	BB	BB	BB	BB	BB	BB	BB	BB	BB	BB	BB	BB	BB	BB	BB	BB	BB	BB	BB	BB	BB	BB	BB	BB	BB	BB	BB	BB	BB	BB	BB	BB	BB	BB	BB	BB
Excalibur_c58300_540	chr1A	292485946	BB	BB	BB	BB	BB	BB	BB	BB	BB	BB	BB	BB	BB	BB	BB	BB	BB	BB	BB	BB	BB	BB	BB	BB	BB	BB	BB	BB	BB	BB	BB	BB	BB	BB	BB	BB	BB	BB	BB	BB	BB	BB	BB	BB	BB	BB	BB
BS00068297_51	chr1A	293324177	BB	BB	BB	BB	BB	BB	BB	BB	BB	BB	BB	BB	BB	BB	BB	BB	BB	BB	BB	BB	BB	BB	BB	BB	BB	BB	BB	BB	BB	BB	BB	BB	BB	BB	BB	BB	BB	BB	BB	BB	BB	BB	BB	BB	BB	BB	BB
BS00008865_51	chr1A	294823740	BB	AA	AA	AA	AA	AA	AA	AA	AA	AA	AA	AA	AA	AA	AA	AA	AA	AA	AA	AA	AA	AA	BB	AA	AA	BB	AA	AA	AA	AA	AA	AA	AA	AA	AA	AA	AA	AA	AA	AA	AA	AA	AA	AA	AA	AA	AA
Kukri_c56996_147	chr1A	295169502	BB	BB	BB	BB	BB	BB	BB	BB	BB	BB	BB	BB	BB	BB	BB	BB	BB	BB	BB	BB	BB	BB	BB	BB	BB	BB	BB	BB	BB	BB	BB	BB	BB	BB	BB	BB	BB	BB	BB	BB	BB	BB	BB	BB	BB	BB	BB
RAC875_s118740_182	chr1A	295180375	AA	AA	AA	AA	AA	AA	AA	AA	AA	AA	AA	AA	AA	AA	AA	AA	AA	AA	AA	AA	AA	AA	AA	AA	AA	AA	AA	AA	AA	AA	AA	AA	AA	AA	AA	AA	AA	AA	AA	AA	AA	AA	AA	AA	AA	AA	AA
Kukri_rep_c99813_69	chr1A	295180530	BB	BB	BB	BB	BB	BB	BB	BB	BB	BB	BB	BB	BB	BB	BB	BB	BB	BB	BB	BB	BB	BB	BB	BB	BB	BB	BB	BB	AA	BB	BB	BB	BB	BB	BB	BB	BB	AA	AA	BB	BB	BB	BB	BB	BB	BB	BB
Kukri_rep_c108194_232	chr1A	295181760	AA	AA	AA	AA	AA	AA	AA	AA	AA	AA	AA	AA	AA	AA	AA	AA	AA	AA	AA	AA	AA	AA	AA	AA	AA	AA	AA	AA	AA	AA	AA	AA	AA	AA	AA	AA	AA	AA	AA	AA	AA	AA	AA	AA	AA	AA	AA
Ra_c23584_1128	chr1A	295804254	AA	AA	AA	AA	AA	AA	AA	AA	AA	AA	AA	AA	AA	AA	AA	AA	AA	AA	AA	AA	AA	AA	AA	AA	AA	AA	AA	AA	AA	AA	AA	AA	AA	AA	AA	AA	AA	AA	AA	AA	AA	AA	AA	AA	AA	AA	AA
Excalibur_c31920_105	chr1A	296973218	BB	BB	BB	BB	BB	BB	BB	BB	BB	BB	BB	BB	BB	BB	BB	BB	BB	BB	BB	BB	BB	BB	BB	BB	BB	BB	BB	BB	BB	BB	BB	BB	BB	BB	BB	BB	BB	BB	BB	BB	BB	BB	BB	BB	BB	BB	BB
CAP8_c806_297	chr1A	296976083	BB	AB	AB	AB	AB	AB	AB	AB	AB	AB	AB	AB	AB	AB	AB	AB	AB	AB	AB	AB	AB	AB	BB	AB	AB	BB	AB	AB	BB	AB	AB	AB	AB	AB	AB	AB	AB	BB	BB	AB	AB	AB	AB	AB	AB	AB	AB
CAP12_c1540_251	chr1A	296976093	AA	AA	AA	AA	AA	AA	AA	AA	AA	AA	AA	AA	AA	AA	AA	AA	AA	AA	AA	AA	AA	AA	AA	AA	AA	AA	AA	AA	AA	AA	AA	AA	AA	AA	AA	AA	AA	AA	AA	AA	AA	AA	AA	AA	AA	AA	AA
GENE-0227_217	chr1A	297292589	AB	AB	AB	AB	AB	AB	AB	BB	AB	AB	AB	AB	AB	AB	AB	AB	AB	AB	AB	AB	AB	AB	AB	AB	AB	AB	AB	BB	BB	AB	AB	AB	AB	BB	AB	BB	AB	AB	BB	AB	BB	AB	AB	AB	AB	AB	AB
BobWhite_c2506_332	chr1A	297340549	AB	BB	BB	BB	BB	BB	AB	BB	BB	BB	BB	BB	BB	BB	BB	BB	BB	BB	BB	BB	BB	BB	AB	BB	BB	AB	BB	BB	BB	BB	BB	BB	BB	BB	BB	BB	BB	BB	BB	BB	BB	BB	BB	BB	BB	BB	BB
Excalibur_c20133_87	chr1A	297632638	AA	AB	AB	AB	AB	AB	AB	AB	AB	AB	AB	AB	AB	AB	AB	AB	AB	AB	AB	AB	AB	AB	AA	AB	AB	AA	AB	AB	AA	AB	AB	AB	AB	AB	AB	AB	AB	AA	AA	AB	AB	AB	AB	AB	AB	AB	AB
Ku_c723_149	chr1A	297703813	AA	AA	AA	AA	AA	AA	AA	AA	AA	AA	AA	AA	AA	AA	AA	AA	AA	AA	AA	AA	AA	AA	AA	AA	AA	AA	AA	AA	AA	AA	AA	AA	AA	AA	AA	AA	AA	AA	AA	AA	AA	AA	AA	AA	AA	AA	AA
Excalibur_rep_c88290_94	chr1A	297704018	BB	AA	AA	AA	AA	AA	AA	AA	AA	AA	AA	AA	AA	AA	AA	AA	AA	AA	AA	AA	AA	AA	BB	AA	AA	BB	AA	AA	BB	AA	AA	AA	AA	AA	AA	AA	AA	BB	BB	AA	AA	AA	AA	AA	AA	AA	AA
RAC875_c53748_52	chr1A	297704718	AA	BB	BB	BB	BB	BB	BB	BB	BB	BB	BB	BB	BB	BB	BB	BB	BB	BB	BB	BB	BB	BB	AA	BB	BB	AA	BB	BB	AA	BB	BB	BB	BB	BB	BB	BB	BB	BB	AA	BB	BB	BB	BB	BB	BB	BB	BB
BS00022201_51	chr1A	297711169	AB	BB	BB	BB	BB	BB	BB	BB	BB	BB	BB	BB	BB	BB	BB	BB	BB	BB	BB	BB	BB	BB	AB	BB	BB	AB	BB	BB	AB	BB	BB	BB	BB	BB	BB	BB	BB	AB	AB	BB	BB	BB	BB	BB	BB	BB	BB
BS00102492_51	chr1A	297711198	BB	AA	AA	AA	AA	AA	AA	AA	AA	AA	AA	AA	AA	AA	AA	AA	AA	AA	AA	AA	AA	AA	BB	AA	AA	BB	AA	AA	BB	AA	AA	AA	AA	AA	AA	AA	AA	BB	BB	AA	AA	AA	AA	AA	AA	AA	AA
Kukri_c362_91	chr1A	297711842	AB	BB	BB	BB	BB	BB	BB	BB	BB	BB	BB	BB	BB	BB	BB	BB	BB	BB	BB	BB	BB	BB	AB	BB	BB	AB	BB	BB	AB	BB	BB	BB	BB	BB	BB	BB	BB	AB	AB	BB	BB	BB	BB	BB	BB	BB	BB
Kukri_c362_151	chr1A	297712055	BB	AA	AA	AA	AA	AA	AB	AA	AA	AA	AA	AA	AA	AA	AA	AA	AA	AA	AA	AA	AA	AA	BB	AA	AA	BB	AA	AA	BB	AA	AA	AA	AA	AA	AA	AA	AA	BB	BB	AA	AA	AA	AA	AA	AA	AA	AA
BS00011835_51	chr1A	297712532	BB	AB	AB	AB	AB	AB	AB	AB	AB	AB	AB	AB	AB	AB	AB	AB	AB	AB	AB	AB	AB	AB	BB	AB	AB	BB	AB	AB	BB	AB	AB	AB	AB	AB	AB	AB	AB	BB	BB	AB	AB	AB	AB	AB	AB	AB	AB
BS00063885_51	chr1A	298156950	BB	BB	BB	BB	BB	BB	BB	BB	BB	BB	BB	BB	BB	BB	BB	BB	BB	BB	BB	BB	BB	BB	BB	BB	BB	BB	BB	BB	BB	BB	BB	BB	BB	BB	BB	BB	BB	BB	BB	BB	BB	BB	BB	BB	BB	BB	BB
Tdurum_contig13074_113	chr1A	298161324	BB	BB	BB	BB	BB	BB	BB	BB	BB	BB	BB	BB	BB	BB	BB	BB	BB	BB	BB	BB	BB	BB	BB	BB	BB	BB	BB	BB	BB	BB	BB	BB	BB	BB	BB	BB	BB	BB	BB	BB	BB	BB	BB	BB	BB	BB	BB
Kukri_s115538_215	chr1A	298161634	AA	AA	AA	AA	AA	AA	AA	AA	AA	AA	AA	AA	AA	AA	AA	AA	AA	AA	AA	AA	AA	AA	AA	AA	AA	AA	AA	AA	AA	AA	AA	AA	AA	AA	AA	AA	AA	AA	AA	AA	AA	AA	AA	AA	AA	AA	AA
wsnp_CAP11_c1029_611774	chr1A	298231057	AA	AA	AA	AA	AA	AA	AA	AA	AA	AA	AA	AA	AA	AA	AA	AA	AA	AA	AA	AA	AA	AA	AA	AA	AA	AA	AA	AA	AA	AA	AA	AA	AA	AA	AA	AA	AA	BB	AA	AA	AA	AA	AA	AA	AA	AA	AA
BS00037255_51	chr1A	298241641	AB	BB	BB	BB	BB	BB	BB	BB	BB	BB	BB	BB	BB	BB	BB	BB	BB	BB	BB	BB	BB	BB	AB	BB	BB	AB	BB	BB	AB	BB	BB	BB	BB	BB	BB	BB	BB	AB	AB	BB	BB	BB	BB	BB	BB	BB	BB
Tdurum_contig31700_330	chr1A	298866472	BB	BB	BB	BB	BB	BB	BB	BB	BB	BB	BB	BB	BB	BB	BB	BB	BB	BB	BB	BB	BB	BB	BB	BB	BB	BB	BB	BB	BB	BB	BB	BB	BB	BB	BB	BB	BB	BB	BB	BB	BB	BB	BB	BB	BB	BB	BB
Ra_c39369_468	chr1A	299247622	AA	AA	AA	AA	AA	AA	AA	AA	AA	AA	AA	AA	AA	AA	AA	AA	AA	AA	AA	AA	AA	AA	AA	AA	AA	AA	AA	AA	AA	AA	AA	AA	AA	AA	AA	AA	AA	AA	AA	AA	AA	AA	AA	AA	AA	AA	AA
Excalibur_rep_c106001_513	chr1A	299252857	AB	AB	AB	AB	AB	AB	AB	AB	AB	AB	AB	AB	AB	AB	AB	AB	AB	AB	AB	AB	AB	AB	AB	AB	AB	AB	AB	AB	AB	AB	AB	AB	AB	AB	AB	AB	AB	AB	AB	AB	AB	AB	AB	AB	AB	AB	AB
Tdurum_contig28756_222	chr1A	299697642	AA	AA	AA	AA	AA	AA	AA	AA	AA	AA	AA	AA	AA	AA	AA	AA	AA	AA	AA	AA	AA	AA	AA	AA	AA	AA	AA	AA	AA	AA	AA	AA	AA	AA	AA	AA	AA	AA	AA	AA	AA	AA	AA	AA	AA	AA	AA
BobWhite_rep_c66952_53	chr1A	300452194	AA	AA	AA	AA	AA	AA	AA	AA	AA	AA	AA	AA	AA	AA	AA	AA	AA	AA	AA	AA	AA	AA	AA	AA	AA	AA	AA	AA	AA	AA	AA	AA	AA	AA	AA	AA	AA	AA	AA	AA	AA	AA	AA	AA	AA	AA	AA
Kukri_c88958_205	chr1A	300526695	BB	BB	BB	BB	BB	BB	BB	BB	BB	BB	BB	BB	BB	BB	BB	BB	BB	BB	BB	BB	BB	BB	BB	BB	BB	BB	BB	BB	BB	BB	BB	BB	BB	BB	BB	BB	BB	BB	BB	BB	BB	BB	BB	BB	BB	BB	BB
IACX500	chr1A	300725711	AB	BB	BB	BB	BB	BB	BB	BB	BB	BB	BB	BB	BB	BB	BB	BB	BB	BB	BB	BB	BB	BB	AB	BB	BB	AB	BB	BB	AB	BB	BB	BB	BB	BB	BB	BB	BB	BB	AB	BB	BB	BB	BB	BB	BB	BB	BB
BobWhite_c47713_140	chr1A	300792621	AB	AB	AB	AB	AB	AB	AB	AB	AB	AB	AB	AB	AB	AB	AB	AB	AB	AB	AB	AB	AB	AB	AB	AB	AB	AB	AB	AB	AB	AB	AB	AB	AB	AB	AB	AB	AB	AB	AB	AB	AB	AB	AB	AB	AB	AB	AB
TA001042-0912	chr1A	300792625	AB	AA	AB	AB	AB	AA	AB	AA	AB	AB	AB	AB	AB	AB	AB	AA	AA	AB	AB	AB	AB	AA	AB	AA	AA	AB	AA	AB	AB	AA	AB	AA	AA	AA	AB	AB	AB	AA	AB	AB	AB	AA	AB	AB	AB	AA	AB
BS00022156_51	chr1A	300792725	BB	AA	BB	BB	BB	AA	AA	AA	BB	AB	BB	BB	BB	BB	BB	AA	AA	BB	BB	BB	BB	AA	BB	AA	AA	BB	AA	BB	BB	AA	BB	AA	AA	AA	BB	BB	BB	AA	BB	BB	BB	AA	BB	BB	BB	AA	BB
Tdurum_contig43360_1592	chr1A	300792728	BB	AA	BB	BB	BB	AA	AA	AA	BB	AB	BB	BB	BB	BB	BB	AA	AA	BB	BB	BB	BB	AA	BB	AA	AA	BB	AA	BB	BB	AA	BB	AA	AA	AA	BB	BB	BB	AA	BB	BB	BB	AA	BB	BB	BB	AA	BB
Tdurum_contig43360_1381	chr1A	300792939	AA	BB	AA	AA	AA	BB	BB	BB	AA	AB	AA	AA	AA	AA	AA	BB	BB	AA	AA	AA	AA	BB	AA	BB	BB	AA	BB	AA	AA	BB	AA	BB	BB	BB	AA	AA	AA	BB	AA	AA	AA	BB	AA	AA	AA	BB	AA
RFL_Contig4863_550	chr1A	301226237	BB	BB	BB	BB	BB	BB	BB	BB	BB	BB	BB	BB	BB	BB	BB	BB	BB	BB	BB	BB	BB	BB	BB	BB	BB	BB	BB	BB	BB	BB	BB	BB	BB	BB	BB	BB	BB	BB	BB	BB	BB	BB	BB	BB	BB	BB	BB
IAAV4916	chr1A	301371808	BB	AA	BB	BB	BB	AA	AA	AA	BB	AB	BB	BB	BB	BB	BB	AA	AA	BB	BB	BB	BB	AA	BB	AA	AA	BB	AA	BB	BB	AA	BB	AA	AA	AA	BB	BB	BB	AA	BB	BB	BB	AA	BB	BB	BB	AA	BB
IAAV2546	chr1A	301371913	BB	BB	BB	BB	BB	BB	BB	BB	BB	BB	BB	BB	BB	BB	BB	BB	BB	BB	BB	BB	BB	BB	BB	BB	BB	BB	BB	BB	BB	BB	BB	BB	BB	BB	BB	BB	BB	BB	BB	BB	BB	BB	BB	BB	BB	BB	BB
BS00031200_51	chr1A	301377475	BB	AA	BB	BB	BB	AA	AA	AA	BB	AB	BB	BB	BB	BB	BB	AA	AA	BB	BB	BB	BB	AA	BB	AA	AA	BB	AA	BB	BB	AA	BB	AA	AA	AA	BB	BB	BB	AA	BB	BB	BB	AA	BB	BB	BB	AA	BB
Ra_c2322_174	chr1A	301452855	AA	BB	AA	AA	AA	BB	BB	BB	AA	AB	AA	AA	AA	AA	AA	BB	BB	AA	AA	AA	AA	BB	AA	BB	BB	AA	BB	AA	AA	BB	AA	BB	BB	BB	AA	AA	AA	BB	AA	AA	AA	BB	AA	AA	AA	BB	AA
Ra_c2322_1067	chr1A	301459420	BB	AA	BB	BB	BB	AA	AA	AA	BB	AB	BB	BB	BB	BB	BB	AA	AA	BB	BB	BB	BB	AA	BB	AA	AA	BB	AA	BB	BB	AA	BB	AA	AA	AA	BB	BB	BB	AA	BB	BB	BB	AA	BB	BB	BB	AA	BB
IACX7695	chr1A	301493083	AB	AA	AB	AB	AB	AA	AA	AA	AB	AB	AB	AB	AB	AB	AB	AA	AA	AB	AB	AB	AB	AA	AB	AA	AA	AB	AA	AB	AB	AA	AB	AA	AA	AA	AB	AB	AB	AA	AB	AB	AB	AA	AB	AB	AB	AA	AB
wsnp_Ex_c1959_3692097	chr1A	302224100	BB	AB	BB	BB	BB	AB	AB	AB	BB	BB	BB	BB	BB	BB	BB	AB	AB	BB	BB	BB	BB	AB	BB	AB	AB	BB	AB	BB	BB	AB	BB	AB	AB	AB	BB	BB	BB	AB	BB	BB	BB	AB	BB	BB	BB	AB	BB
Ku_c30921_1751	chr1A	303448951	BB	BB	BB	BB	BB	BB	BB	BB	BB	BB	BB	BB	BB	BB	BB	BB	BB	BB	BB	BB	BB	BB	BB	BB	BB	BB	BB	BB	BB	BB	BB	BB	BB	BB	BB	BB	BB	BB	BB	BB	BB	BB	BB	BB	BB	BB	BB
wsnp_Ku_c30921_40705731	chr1A	303449288	AB	BB	AB	AB	AB	BB	BB	BB	AB	BB	AB	AB	AB	AB	AB	BB	BB	AB	AB	AB	AB	BB	AB	BB	BB	AB	BB	AB	AB	BB	AB	BB	BB	BB	AB	AB	AB	BB	AB	AB	AB	BB	AB	AB	AB	BB	AB
IAAV3552	chr1A	303632636	BB	AA	BB	BB	BB	AA	AB	AA	BB	AB	BB	BB	BB	BB	BB	AA	AA	BB	BB	BB	BB	AA	BB	AA	AA	BB	AA	BB	BB	AA	BB	AA	AA	AA	BB	BB	BB	AA	BB	BB	BB	AA	BB	BB	BB	AA	BB
RAC875_c11944_57	chr1A	303632708	BB	BB	BB	BB	BB	BB	BB	BB	BB	BB	BB	BB	BB	BB	BB	BB	BB	BB	BB	BB	BB	BB	BB	BB	BB	BB	BB	BB	BB	BB	BB	BB	BB	BB	BB	BB	BB	BB	BB	BB	BB	BB	BB	BB	BB	BB	BB
wsnp_Ra_c34203_42948357	chr1A	303636002	BB	BB	AB	AB	AB	BB	BB	BB	AB	BB	AB	AB	AB	AB	AB	BB	BB	AB	AB	AB	AB	BB	BB	BB	BB	BB	BB	AB	BB	BB	AB	BB	BB	BB	AB	AB	AB	BB	BB	AB	AB	BB	AB	AB	AB	BB	AB
Excalibur_c47628_690	chr1A	303638172	AA	AA	AA	AA	AA	AA	AA	AA	AA	AA	AA	AA	AA	AA	AA	AA	AA	AA	AA	AA	AA	AA	AA	AA	AA	AA	AA	AA	AA	AA	AA	AA	AA	AA	AA	AA	AA	AA	AA	AA	AA	AA	AA	AA	AA	AA	AA
Excalibur_c47628_793	chr1A	303638275	AA	AA	AA	AA	AA	AA	AA	AA	AA	AA	AA	AA	AA	AA	AA	AA	AA	AA	AA	AA	AA	AA	AA	AA	AA	AA	AA	AA	AA	AA	AA	AA	AA	AA	AA	AA	AA	AA	AA	AA	AA	AA	AA	AA	AA	AA	AA
Kukri_c35355_540	chr1A	304592677	BB	BB	BB	BB	BB	BB	BB	BB	BB	BB	BB	BB	BB	BB	BB	BB	BB	BB	BB	BB	BB	BB	BB	BB	BB	BB	BB	BB	BB	BB	BB	BB	BB	BB	BB	BB	BB	BB	BB	BB	BB	BB	BB	BB	BB	BB	BB
RAC875_c41581_856	chr1A	304593593	AA	AA	AA	AA	AA	AA	AB	AA	AA	AA	AA	AA	AA	AA	AA	AA	AA	AA	AA	AA	AA	AA	AA	AA	AA	AA	AA	AA	AA	AA	AA	AA	AA	AA	AA	AA	AA	AA	AA	AA	AA	AA	AA	AA	AA	AA	AA
wsnp_Ex_c2178_4086161	chr1A	304598430	BB	AA	BB	BB	BB	AA	AA	AA	BB	AB	BB	BB	BB	BB	BB	AA	AA	BB	BB	BB	BB	AA	BB	AA	AA	BB	AA	BB	BB	AA	BB	AA	AA	AA	BB	BB	BB	AA	BB	BB	BB	AA	BB	BB	BB	AA	BB
RAC875_c41581_176	chr1A	304598568	BB	AA	BB	BB	BB	AA	AA	AA	BB	AB	BB	BB	BB	BB	BB	AA	AA	BB	BB	BB	BB	AA	BB	AA	AA	BB	AA	BB	BB	AA	BB	AA	AA	AA	BB	BB	BB	AA	BB	BB	BB	AA	BB	BB	BB	AA	BB
CAP7_c3885_73	chr1A	304922810	BB	AA	BB	BB	BB	AA	AA	AA	BB	AB	BB	BB	BB	BB	BB	AA	AA	BB	BB	BB	BB	AA	BB	AA	AA	BB	AA	BB	BB	AA	BB	AA	AA	AA	BB	BB	BB	AA	BB	BB	BB	AA	BB	BB	BB	AA	BB
GENE-2323_270	chr1A	304923224	BB	BB	BB	BB	BB	BB	BB	BB	BB	BB	BB	BB	BB	BB	BB	BB	BB	BB	BB	BB	BB	BB	BB	BB	BB	BB	BB	BB	BB	BB	BB	BB	BB	BB	BB	BB	BB	BB	BB	BB	BB	BB	BB	BB	BB	BB	BB
Tdurum_contig11305_795	chr1A	304929235	BB	BB	BB	BB	BB	BB	BB	BB	BB	BB	BB	BB	BB	BB	BB	BB	BB	BB	BB	BB	BB	BB	BB	BB	BB	BB	BB	BB	BB	BB	BB	BB	BB	BB	BB	BB	BB	BB	BB	BB	BB	BB	BB	BB	BB	BB	BB
GENE-0458_254	chr1A	305705164	BB	BB	BB	BB	BB	BB	BB	BB	BB	BB	BB	BB	BB	BB	BB	BB	BB	BB	BB	BB	BB	BB	BB	BB	BB	BB	BB	BB	BB	BB	BB	BB	BB	BB	BB	BB	BB	BB	BB	BB	BB	BB	BB	BB	BB	BB	BB
wsnp_Ex_c15188_23387754	chr1A	305707222	AB	AA	AB	AB	AB	AA	AA	AA	AB	AB	AB	AB	AB	AB	AB	AA	AA	AB	AB	AB	AB	AA	AB	AA	AA	AB	AA	AB	AB	AA	AB	AA	AA	AA	AB	AB	AB	AA	AB	AB	AB	AA	AB	AB	AB	AA	AB
wsnp_Ex_c15188_23387523	chr1A	305707453	BB	BB	AA	AA	AA	BB	BB	BB	AA	AB	AA	AA	AA	AA	AA	BB	BB	AA	AA	AA	AA	BB	BB	BB	BB	BB	BB	AA	BB	BB	AA	BB	BB	BB	AA	AA	AA	BB	BB	AA	AA	BB	AA	AA	AA	BB	AA
RAC875_c50635_128	chr1A	306578576	BB	BB	BB	BB	BB	BB	BB	BB	BB	BB	BB	BB	BB	BB	BB	BB	BB	BB	BB	BB	BB	BB	BB	BB	BB	BB	BB	BB	BB	BB	BB	BB	BB	BB	BB	BB	BB	BB	BB	BB	AB	BB	BB	BB	BB	BB	BB
Excalibur_c37474_179	chr1A	306578731	BB	BB	AB	AB	AB	BB	BB	BB	AB	AB	AB	AB	AB	AB	AB	BB	BB	AB	AB	AB	AB	BB	BB	BB	BB	BB	BB	AB	BB	BB	AB	BB	BB	BB	AB	AB	AB	BB	BB	AB	AB	BB	AB	AB	AB	BB	AB
Tdurum_contig10467_1037	chr1A	306635555	BB	BB	BB	BB	BB	BB	BB	BB	BB	BB	BB	BB	BB	BB	BB	BB	BB	BB	BB	BB	BB	BB	BB	BB	BB	BB	BB	BB	BB	BB	BB	BB	BB	BB	BB	BB	BB	BB	BB	BB	BB	BB	BB	BB	BB	BB	BB
BS00064548_51	chr1A	307077747	AA	AA	AA	AB	AA	AA	AA	AA	AA	AA	AA	AA	AA	AA	AA	AB	AA	AA	AA	AA	AA	AA	AA	AA	AA	AA	AA	AA	AA	AA	AA	AA	AA	AA	AA	AA	AA	AA	AA	AA	AA	AA	AA	AA	AA	AA	AA
BS00062841_51	chr1A	307077892	BB	BB	BB	BB	BB	BB	BB	BB	BB	BB	BB	BB	BB	BB	BB	BB	BB	BB	BB	BB	BB	BB	BB	BB	BB	BB	BB	BB	BB	BB	BB	BB	BB	BB	BB	BB	BB	BB	BB	BB	AB	BB	BB	BB	BB	BB	BB
Ra_c10580_1629	chr1A	307300875	AA	BB	AA	AA	AA	BB	BB	BB	AA	AB	AA	AA	AA	AA	AA	BB	BB	AA	AA	AA	AA	BB	AA	BB	BB	AA	BB	AA	AA	BB	AA	BB	BB	BB	AA	AA	AA	BB	AA	AA	AA	BB	AA	AA	AA	BB	AA
BS00092129_51	chr1A	307798022	BB	BB	BB	BB	BB	BB	BB	BB	BB	BB	BB	BB	BB	BB	BB	BB	BB	BB	BB	BB	BB	BB	BB	BB	BB	BB	BB	BB	BB	BB	BB	BB	BB	BB	BB	BB	BB	BB	BB	BB	BB	BB	BB	BB	BB	BB	BB
RAC875_c49760_107	chr1A	307805758	AA	BB	AA	AA	AA	BB	BB	BB	AA	AB	AA	AA	AA	AA	AA	BB	BB	AA	AA	AA	AA	BB	AA	BB	BB	AA	BB	AA	AA	BB	AA	BB	BB	BB	AA	AA	AA	BB	AA	AA	AA	BB	AA	AA	AA	BB	AA
BS00095100_51	chr1A	308167579	BB	AA	BB	BB	BB	AA	AA	AA	BB	AB	BB	BB	BB	BB	BB	AA	AA	BB	BB	BB	BB	AA	BB	AA	AA	BB	AA	BB	BB	AA	BB	AA	AA	AA	BB	BB	BB	BB	BB	BB	BB	AA	BB	BB	BB	AA	BB
Tdurum_contig81558_272	chr1A	308408002	BB	AA	BB	BB	BB	AA	AA	AA	BB	AB	BB	BB	BB	BB	BB	AA	AA	BB	BB	BB	BB	AA	BB	AA	AA	BB	AA	BB	BB	AA	BB	AA	AA	AA	BB	BB	BB	AA	BB	BB	BB	AA	BB	BB	BB	AA	BB
BobWhite_c21572_171	chr1A	308547815	AA	AA	AA	AA	AA	AA	AA	AA	AA	AA	AA	AA	AA	AA	AA	AA	AA	AA	AA	AA	AA	AA	AA	AA	AA	AA	AA	AA	AA	AA	AA	AA	AA	AA	AA	AA	AA	AA	AA	AA	AA	AA	AA	AA	AA	AA	AA
BS00085851_51	chr1A	308996925	AB	AA	AB	AB	AB	AB	AA	AA	AB	AB	AB	AB	AB	AB	AB	AB	AB	AB	AB	AB	AB	AB	AB	AB	AA	AB	AA	AB	AB	AA	AB	AB	AA	AB	AB	AB	AB	AA	AB	AB	AB	AA	AB	AB	AB	AB	AB
Excalibur_c5878_413	chr1A	309052985	BB	BB	BB	BB	BB	BB	BB	BB	BB	BB	BB	BB	BB	BB	BB	BB	BB	BB	BB	BB	BB	BB	BB	BB	BB	BB	BB	BB	BB	BB	BB	BB	BB	BB	BB	BB	BB	BB	BB	BB	BB	BB	BB	BB	BB	BB	BB
BS00048892_51	chr1A	309304929	AA	BB	AB	AB	AB	AB	BB	BB	AA	AB	AA	AB	AB	AA	AA	AB	AB	AB	AA	AB	AB	AB	AB	AB	BB	AA	BB	AB	AA	BB	AB	AB	BB	AB	AB	AB	AB	BB	AA	AB	AA	BB	AB	AB	AB	AB	AB
Tdurum_contig27881_413	chr1A	309843312	BB	BB	BB	BB	BB	BB	BB	BB	BB	BB	BB	BB	BB	BB	BB	BB	BB	BB	BB	BB	BB	BB	BB	BB	BB	BB	BB	BB	BB	BB	BB	BB	BB	BB	BB	BB	BB	BB	BB	BB	BB	BB	BB	BB	BB	BB	BB
RAC875_c29884_1275	chr1A	310662878	AB	BB	BB	BB	BB	BB	BB	BB	BB	BB	BB	BB	BB	BB	BB	BB	BB	BB	BB	BB	BB	BB	AB	BB	BB	AB	BB	BB	BB	BB	BB	BB	BB	BB	BB	BB	BB	BB	BB	BB	BB	BB	BB	BB	BB	BB	BB
BS00064679_51	chr1A	311401493	AA	BB	AA	AA	AA	AA	BB	BB	AA	AB	AA	AA	AA	AA	AA	AA	AA	AA	AA	AA	AA	AA	AA	AA	BB	AA	BB	AA	AA	BB	AA	AA	BB	AA	AA	AA	AA	BB	AA	AA	AA	BB	AA	AA	AA	AA	AA
Tdurum_contig27865_302	chr1A	311755758	AA	AA	AA	AA	AA	AA	AA	AA	AA	AA	AA	AA	AA	AA	AA	AA	AA	AA	AA	AA	AA	AA	AA	AA	AA	AA	AA	AA	AA	AA	AA	AA	AA	AA	AA	AA	AA	AA	AA	AA	AA	AA	AA	AA	AA	AA	AA
Ra_c100507_1004	chr1A	312368907	AA	AA	AA	AA	AA	AA	AA	AA	AA	AA	AA	AA	AA	AA	AA	AA	AA	AA	AA	AA	AA	AA	AA	AA	AA	AA	AA	AA	AA	AA	AA	AA	AA	AA	AA	AA	AA	AA	AA	AA	AA	AA	AA	AA	AA	AA	AA
BS00072686_51	chr1A	312756637	AA	BB	AA	AA	AA	AA	BB	BB	AA	AB	AA	AA	AA	AA	AA	AA	AA	AA	AA	AA	AA	AA	AA	AA	BB	AA	BB	AA	AA	BB	AA	AA	BB	AA	AA	AA	AA	AA	AA	AA	AA	BB	AA	AA	AA	AA	AA
BS00101116_51	chr1A	312757051	BB	AA	BB	BB	BB	BB	AA	AA	BB	AB	BB	BB	BB	BB	BB	BB	BB	BB	BB	BB	BB	BB	BB	BB	AA	BB	AA	BB	BB	AA	BB	BB	AA	BB	BB	BB	BB	BB	BB	BB	BB	AA	BB	BB	BB	BB	BB
BS00062943_51	chr1A	313187106	AA	AA	AA	AA	AA	AA	AA	AA	AA	AA	AA	AA	AA	AA	AA	AA	AA	AA	AA	AA	AA	AA	AA	AA	AA	AA	AA	AA	AA	AA	AA	AA	AA	AA	AA	AA	AA	AA	AA	AA	AA	AA	AA	AA	AA	AA	AA
IACX542	chr1A	313335837	AA	BB	AA	AA	AA	AA	BB	BB	AA	AB	AA	AA	AA	AA	AA	AA	AA	AA	AA	AA	AA	AA	AA	AA	BB	AA	BB	AA	AA	BB	AA	AA	BB	AA	AA	AA	AA	AA	AA	AA	AA	BB	AA	AA	AA	AA	AA
wsnp_BE605063A_Ta_2_2	chr1A	313335867	AA	AA	AA	AA	AA	AA	AB	AA	AA	AA	AA	AA	AA	AA	AA	AA	AA	AA	AA	AA	AA	AA	AA	AA	AA	AA	AA	AA	AA	AA	AA	AA	AA	AA	AA	AA	AA	BB	AA	AA	AA	AA	AA	AA	AA	AA	AA
GENE-0572_334	chr1A	313335947	AA	BB	AA	AA	AA	AA	BB	BB	AA	AB	AA	AA	AA	AA	AA	AA	AA	AA	AA	AA	AA	AA	AA	AA	BB	AA	BB	AA	AA	BB	AA	AA	BB	AA	AA	AA	AA	AA	AA	AA	AA	BB	AA	AA	AA	AA	AA
wsnp_BE605063A_Ta_2_3	chr1A	313336008	BB	BB	BB	BB	BB	BB	BB	BB	BB	BB	BB	BB	BB	BB	BB	BB	BB	BB	BB	BB	BB	BB	BB	BB	BB	BB	BB	BB	BB	BB	BB	BB	BB	BB	BB	BB	BB	AB	BB	BB	BB	BB	BB	BB	BB	BB	BB
Tdurum_contig45671_799	chr1A	313343685	BB	BB	BB	BB	BB	BB	BB	BB	BB	BB	BB	BB	BB	BB	BB	BB	BB	BB	BB	BB	BB	BB	BB	BB	BB	BB	BB	BB	BB	BB	BB	BB	BB	BB	BB	BB	BB	AB	BB	BB	BB	BB	BB	BB	BB	BB	BB
Tdurum_contig30751_333	chr1A	313346769	BB	BB	BB	BB	BB	BB	BB	BB	BB	BB	BB	BB	BB	BB	BB	BB	BB	BB	BB	BB	BB	BB	BB	BB	BB	BB	BB	BB	BB	BB	BB	BB	BB	BB	BB	BB	BB	BB	BB	BB	BB	BB	BB	BB	BB	BB	BB
Kukri_c3888_1478	chr1A	314655320	AA	AA	AB	BB	AA	AB	AA	AA	AB	AA	AA	AA	AB	AA	AA	BB	AA	AB	AB	AA	AA	AB	BB	AA	AA	BB	AA	AB	AA	AA	AB	AA	BB	AB	BB	AA	AA	AA	AA	AA	AB	AA	BB	AA	BB	AB	AA
Excalibur_c44697_74	chr1A	317324296	BB	BB	BB	BB	BB	BB	BB	BB	BB	BB	BB	BB	BB	BB	BB	BB	BB	BB	BB	BB	BB	BB	BB	BB	BB	BB	BB	BB	BB	BB	BB	BB	BB	BB	BB	BB	BB	BB	BB	BB	BB	BB	BB	BB	BB	BB	BB
wsnp_BE585780A_Ta_2_1	chr1A	318678198	AA	BB	AA	AA	AA	AA	BB	BB	AA	AB	AA	AA	AA	AA	AA	AA	AA	AA	AA	AA	AA	AA	AA	AA	BB	AA	BB	AA	AA	BB	AA	AA	BB	AA	AA	AA	AA	AA	AA	AA	AA	BB	AA	AA	AA	AA	AA
wsnp_BE585780A_Ta_2_2	chr1A	318678406	BB	BB	BB	BB	BB	BB	BB	BB	BB	BB	BB	BB	BB	BB	BB	BB	BB	BB	BB	BB	BB	BB	BB	BB	BB	BB	BB	BB	BB	BB	BB	BB	BB	BB	BB	BB	BB	AA	BB	BB	BB	BB	BB	BB	BB	BB	BB
wsnp_Ex_c5634_9907829	chr1A	319818170	BB	BB	BB	BB	BB	AB	BB	BB	BB	BB	BB	BB	BB	BB	BB	AB	AB	BB	BB	BB	BB	AB	BB	AB	BB	BB	BB	BB	AB	BB	BB	AB	BB	AB	BB	BB	BB	BB	AB	BB	AB	BB	BB	BB	BB	AB	BB
BS00090634_51	chr1A	319818189	AB	BB	BB	BB	BB	BB	BB	BB	BB	BB	BB	BB	BB	BB	BB	BB	BB	BB	BB	BB	BB	BB	AB	BB	BB	AB	BB	BB	BB	BB	BB	BB	BB	BB	BB	BB	BB	BB	BB	BB	BB	BB	BB	BB	BB	BB	BB
Tdurum_contig54929_517	chr1A	319818352	BB	BB	BB	BB	BB	BB	BB	BB	BB	BB	BB	BB	BB	BB	BB	BB	BB	BB	BB	BB	BB	BB	BB	BB	BB	BB	BB	BB	BB	BB	BB	BB	BB	BB	BB	BB	BB	BB	BB	BB	BB	BB	BB	BB	BB	BB	BB
wsnp_Ex_c5634_9906981	chr1A	319819018	BB	BB	BB	BB	BB	AB	BB	BB	BB	BB	BB	BB	BB	BB	BB	AB	AB	BB	BB	BB	BB	AB	BB	AB	BB	BB	BB	BB	AB	BB	BB	AB	BB	AB	BB	BB	BB	BB	AB	BB	AB	BB	BB	BB	BB	AB	BB
Kukri_c6622_763	chr1A	319819046	AB	BB	BB	BB	BB	BB	BB	BB	BB	BB	BB	BB	BB	BB	BB	BB	BB	BB	BB	BB	BB	BB	AB	BB	BB	AB	BB	BB	BB	BB	BB	BB	BB	BB	BB	BB	BB	BB	BB	BB	BB	BB	BB	BB	BB	BB	BB
RAC875_c21842_1647	chr1A	320085110	BB	BB	BB	BB	BB	BB	BB	AB	BB	BB	BB	BB	BB	BB	BB	BB	BB	BB	BB	BB	BB	BB	BB	BB	BB	BB	BB	BB	AB	BB	BB	BB	BB	BB	BB	AB	BB	BB	AB	BB	AB	BB	BB	BB	BB	BB	BB
JD_c49839_558	chr1A	323238273	BB	BB	BB	BB	BB	BB	BB	BB	BB	BB	BB	BB	BB	BB	BB	BB	BB	BB	BB	BB	BB	BB	BB	BB	BB	BB	BB	BB	BB	BB	BB	BB	BB	BB	BB	BB	BB	BB	BB	BB	BB	BB	BB	BB	BB	BB	BB
Excalibur_rep_c114297_54	chr1A	323238417	AA	AA	AA	AA	AA	AA	AA	AA	AA	AA	AA	AA	AA	AA	AA	AA	AA	AA	AA	AA	AA	AA	AA	AA	AA	AA	AA	AA	AA	AA	AA	AA	AA	AA	AA	AA	AA	AA	AA	AA	AA	AA	AA	AA	AA	AA	AA
Tdurum_contig43943_1165	chr1A	323238645	AB	AB	AB	AB	BB	AB	BB	AB	AB	BB	BB	BB	AB	BB	BB	BB	AB	AB	AB	BB	BB	AB	AB	BB	AB	AB	BB	AB	BB	BB	AB	AB	AB	AB	AB	BB	BB	BB	BB	BB	AB	AB	AB	BB	BB	AB	BB
BobWhite_rep_c63282_355	chr1A	323238714	AA	AA	AA	AA	AA	AA	AA	AA	AA	AA	AA	AA	AA	AA	AA	AA	AA	AA	AA	AA	AA	AA	AA	AA	AA	AA	AA	AA	AA	AA	AA	AA	AA	AA	AA	AA	AA	AA	AA	AA	AA	AA	AA	AA	AA	AA	AA
Tdurum_contig29712_520	chr1A	324089536	AA	AA	AA	AA	AA	AA	AA	AA	AA	AA	AA	AA	AA	AA	AA	AA	AA	AA	AA	AA	AA	AA	AA	AA	AA	AA	AA	AA	AA	AA	AA	AA	AA	AA	AA	AA	AA	AA	AA	AA	AA	AA	AA	AA	AA	AA	AA
RAC875_c31364_576	chr1A	324094500	BB	BB	BB	BB	BB	BB	BB	BB	BB	BB	BB	BB	BB	BB	BB	BB	BB	BB	BB	BB	BB	BB	BB	BB	BB	BB	BB	BB	BB	BB	BB	BB	BB	BB	BB	BB	BB	BB	BB	BB	BB	BB	BB	BB	BB	BB	BB
IAAV6919	chr1A	324095851	BB	BB	BB	BB	BB	BB	BB	BB	BB	BB	BB	BB	BB	BB	BB	BB	BB	BB	BB	BB	BB	BB	BB	BB	BB	BB	BB	BB	BB	BB	BB	BB	BB	BB	BB	BB	BB	BB	BB	BB	BB	BB	BB	BB	BB	BB	BB
RAC875_c45984_286	chr1A	324096723	AA	AA	AA	AA	AA	AA	AA	AA	AA	AA	AA	AA	AA	AA	AA	AA	AA	AA	AA	AA	AA	AA	AA	AA	AA	AA	AA	AA	AA	AA	AA	AA	AA	AA	AA	AA	AA	AA	AA	AA	AA	AA	AA	AA	AA	AA	AA
Tdurum_contig100743_127	chr1A	324206439	AA	AA	AA	AA	AA	AA	AA	AA	AA	AA	AA	AA	AA	AA	AA	AA	AA	AA	AA	AA	AA	AA	AA	AA	AA	AA	AA	AA	AA	AA	AA	AA	AA	AA	AA	AA	AA	AA	AA	AA	AA	AA	AA	AA	AA	AA	AA
Tdurum_contig100743_207	chr1A	324206519	AA	AA	AA	AA	AA	AA	AA	AA	AA	AA	AA	AA	AA	AA	AA	AA	AA	AA	AA	AA	AA	AA	AA	AA	AA	AA	AA	AA	AA	AA	AA	AA	AA	AA	AA	AA	AA	AA	AA	AA	AA	AA	AA	AA	AA	AA	AA
wsnp_Ex_rep_c105541_89932598	chr1A	324642399	BB	BB	BB	AB	BB	BB	BB	BB	BB	BB	BB	BB	BB	BB	BB	BB	BB	BB	BB	BB	BB	BB	BB	BB	BB	BB	BB	BB	AB	BB	BB	BB	BB	BB	BB	BB	BB	BB	AB	BB	AB	BB	BB	BB	BB	BB	BB
IACX872	chr1A	327123275	BB	BB	BB	BB	BB	BB	BB	BB	BB	BB	BB	BB	BB	BB	BB	BB	BB	BB	BB	BB	BB	BB	BB	BB	BB	BB	BB	BB	BB	BB	BB	BB	BB	BB	BB	BB	BB	BB	BB	BB	BB	BB	BB	BB	BB	BB	BB
Ra_c7909_94	chr1A	327124971	AA	AA	AA	AA	AA	AA	AB	AA	AA	AA	AA	AA	AA	AA	AA	AA	AA	AA	AA	AA	AA	AA	AA	AA	AA	AA	AA	AA	AA	AA	AA	AA	AA	AA	AA	AA	AA	AA	AA	AA	AA	AA	AA	AA	AA	AA	AA
Ra_c3882_1418	chr1A	327126150	AA	AA	AA	AA	AA	AA	AA	AA	AA	AA	AA	AA	AA	AA	AA	AA	AA	AA	AA	AA	AA	AA	AA	AA	AA	AA	AA	AA	AA	AA	AA	AA	AA	AA	AA	AA	AA	AA	AA	AA	AA	AA	AA	AA	AA	AA	AA
IAAV6726	chr1A	327846057	BB	BB	BB	BB	BB	BB	BB	BB	BB	BB	BB	BB	BB	BB	BB	BB	BB	BB	BB	BB	BB	BB	BB	BB	BB	BB	BB	BB	BB	BB	BB	BB	BB	BB	BB	BB	BB	BB	BB	BB	BB	BB	BB	BB	BB	BB	BB
Tdurum_contig13405_483	chr1A	328310387	AA	AA	AA	AA	AA	AA	AA	AA	AA	AA	AA	AA	AA	AA	AA	AA	AA	AA	AA	AA	AA	AA	AA	AA	AA	AA	AA	AA	AA	AA	AA	AA	AA	AA	AA	AA	AA	AA	AA	AA	AA	AA	AA	AA	AA	AA	AA
Excalibur_c20286_882	chr1A	331105267	AA	AA	AA	AA	AA	AA	AB	AA	AA	AA	AA	AA	AA	AA	AA	AA	AA	AA	AA	AA	AA	AA	AA	AA	AA	AA	AA	AA	AA	AA	AA	AA	AA	AA	AA	AA	AA	AA	AA	AA	AA	AA	AA	AA	AA	AA	AA
BS00062715_51	chr1A	333371561	BB	AA	AA	BB	AA	AA	AA	AA	AA	AA	AA	AA	AA	AA	AA	AA	AA	AA	AA	AA	AA	AA	BB	AA	AA	BB	AA	AA	BB	AA	AA	AA	AA	AA	AA	AA	AA	BB	BB	AA	BB	AA	AA	AA	AA	AA	AA
Excalibur_c12593_231	chr1A	333517157	AA	AA	AA	AA	AA	AA	AA	AA	AA	AA	AA	AA	AA	AA	AA	AA	AA	AA	AA	AA	AA	AA	AA	AA	AA	AA	AA	AA	AA	AA	AA	AA	AA	AA	AA	AA	AA	AA	AA	AA	AA	AA	AA	AA	AA	AA	AA
RAC875_c60610_118	chr1A	334703443	AA	AA	AA	AA	AA	AA	AB	AA	AA	AB	AB	AA	AA	AA	AA	AA	AA	AA	AB	AA	AA	AA	AA	AA	AB	AB	AA	AA	AB	AA	AA	AA	AB	AA	AA	AA	AA	AA	AB	AA	AA	AB	AA	AA	AA	AA	AA
wsnp_CAP7_c323_176386	chr1A	335140746	BB	BB	BB	BB	BB	BB	BB	BB	BB	BB	BB	BB	BB	BB	BB	BB	BB	BB	BB	BB	BB	BB	BB	BB	BB	BB	BB	BB	BB	BB	BB	BB	BB	BB	BB	BB	BB	BB	BB	BB	BB	BB	BB	BB	BB	BB	BB
RAC875_rep_c111214_304	chr1A	335593329	AA	AA	AA	AA	AA	AA	AA	AA	AA	AA	AA	AA	AA	AA	AA	AA	AA	AA	AA	AA	AA	AA	AA	AA	AA	AA	AA	AA	AA	AA	AA	AA	AA	AA	AA	AA	AA	AA	AA	AA	AA	AA	AA	AA	AA	AA	AA
BobWhite_c3144_473	chr1A	336071840	BB	BB	BB	BB	BB	BB	BB	BB	BB	BB	BB	BB	BB	BB	BB	BB	BB	BB	BB	BB	BB	BB	BB	BB	BB	BB	BB	BB	BB	BB	BB	BB	BB	BB	BB	BB	BB	BB	BB	BB	BB	BB	BB	BB	BB	BB	BB
wsnp_Ex_c1427_2736441	chr1A	336603335	BB	AA	BB	BB	BB	AA	BB	BB	BB	BB	BB	BB	BB	BB	BB	AA	AA	BB	BB	BB	BB	AA	BB	AA	BB	BB	BB	BB	BB	BB	BB	AA	BB	AA	BB	BB	BB	BB	BB	BB	BB	BB	BB	BB	BB	BB	BB
Ku_c71233_41	chr1A	336603966	AA	AA	AA	AA	AA	AA	AA	AA	AA	AA	AA	AA	AA	AA	AA	AA	AA	AA	AA	AA	AA	AA	AA	AA	AA	AA	AA	AA	AA	AA	AA	AA	AA	AA	AA	AA	AA	AA	AA	AA	AA	AA	AA	AA	AA	AA	AA
wsnp_Ex_c34821_43076533	chr1A	336606827	AA	AA	AA	AB	AA	AA	AA	AA	AA	AA	AA	AA	AA	AA	AA	AA	AA	AA	AA	AA	AA	AA	AA	AA	AA	AA	AA	AA	AB	AA	AA	AA	AA	AA	AA	AA	AA	AA	AB	AA	AA	AA	AA	AA	AA	AA	AA
RAC875_c18527_296	chr1A	337251054	BB	BB	BB	BB	BB	BB	BB	BB	BB	BB	BB	BB	BB	BB	BB	BB	BB	BB	BB	BB	BB	BB	BB	BB	BB	BB	BB	BB	BB	BB	BB	BB	BB	BB	BB	BB	BB	BB	BB	BB	BB	BB	BB	BB	BB	BB	BB
wsnp_Ku_c17726_26872129	chr1A	337251688	AA	AA	AA	BB	AA	AA	AA	AA	AA	AA	AA	AA	AA	AA	AA	AA	AA	AA	AA	AA	AA	AA	AA	AA	AA	AA	AA	AA	BB	AA	AA	AA	AA	AA	AA	AA	AA	AA	BB	AA	AA	AA	AA	AA	AA	AA	AA
wsnp_Ex_c44049_50205457	chr1A	337272724	AA	AA	AA	--	AA	AA	AA	AA	AA	AA	AA	AA	AA	AA	AA	AA	AA	AA	AA	AA	AA	AA	AA	AA	AA	AA	AA	AA	--	AA	AA	AA	AA	AA	AA	AA	AA	AA	--	AA	AA	AA	AA	AA	AA	AA	AA
wsnp_Ex_c44049_50205904	chr1A	337273171	BB	BB	BB	BB	BB	BB	BB	BB	BB	BB	BB	BB	BB	BB	BB	BB	BB	BB	BB	BB	BB	BB	BB	BB	BB	BB	BB	BB	BB	BB	BB	BB	BB	BB	BB	BB	BB	BB	BB	BB	BB	BB	BB	BB	BB	BB	BB
wsnp_Ex_c44049_50205614	chr1A	337274845	AB	AB	AB	BB	AB	AB	AB	AB	AB	AB	AB	AB	AB	AB	AB	AB	AB	AB	AB	AB	AB	AB	AB	AB	AB	AB	AB	AB	BB	AB	AB	AB	AB	AB	AB	AB	AB	AB	BB	AB	AB	AB	AB	AB	AB	AB	AB
wsnp_Ex_c8364_14095508	chr1A	338438205	BB	AB	AB	BB	AB	AB	AB	AB	AB	AB	AB	AB	AB	AB	AB	AB	AB	AB	AB	AB	AB	AB	BB	AB	AB	BB	AB	AB	BB	AB	AB	AB	AB	AB	AB	AB	AB	BB	BB	AB	BB	AB	AB	AB	AB	AB	AB
Excalibur_c11273_284	chr1A	341464695	BB	BB	BB	AB	BB	BB	BB	BB	BB	BB	BB	BB	BB	BB	BB	BB	BB	BB	BB	BB	BB	BB	BB	BB	BB	BB	BB	BB	AB	BB	BB	BB	BB	BB	BB	BB	BB	BB	AB	BB	AB	BB	BB	BB	BB	BB	BB
Excalibur_c22728_409	chr1A	342470360	AB	BB	BB	BB	BB	BB	BB	BB	BB	BB	BB	BB	BB	BB	BB	BB	BB	BB	BB	BB	BB	BB	AB	BB	BB	AB	BB	BB	BB	BB	BB	BB	BB	BB	BB	BB	BB	AB	BB	BB	BB	BB	BB	BB	BB	BB	BB
Excalibur_c22728_610	chr1A	342470561	BB	AA	AA	AA	AA	AA	AA	AA	AA	AA	AA	AA	AA	AA	AA	AA	AA	AA	AA	AA	AA	AA	BB	AA	AA	BB	AA	AA	AA	AA	AA	AA	AA	AA	AA	AA	AA	BB	AA	AA	AA	AA	AA	AA	AA	AA	AA
wsnp_Ex_c14866_22995097	chr1A	343004304	BB	AA	AA	BB	AA	AA	AA	AA	AA	AA	AA	AA	AA	AA	AA	AA	AA	AA	AA	AA	AA	AA	BB	AA	AA	BB	AA	AA	BB	AA	AA	AA	AA	AA	AA	AA	AA	BB	BB	AA	BB	AA	AA	AA	AA	AA	AA
RAC875_c41113_144	chr1A	343005720	BB	BB	BB	AB	BB	BB	BB	BB	BB	BB	BB	BB	BB	BB	BB	BB	BB	BB	BB	BB	BB	BB	BB	BB	BB	BB	BB	BB	AB	BB	BB	BB	BB	BB	BB	BB	BB	BB	AB	BB	BB	BB	BB	BB	BB	BB	BB
RAC875_c41113_109	chr1A	343005755	BB	BB	BB	BB	BB	BB	BB	BB	BB	BB	BB	BB	BB	BB	BB	BB	BB	BB	BB	BB	BB	BB	BB	BB	BB	BB	BB	BB	BB	BB	BB	BB	BB	BB	BB	BB	BB	BB	BB	BB	BB	BB	BB	BB	BB	BB	BB
BS00064357_51	chr1A	343005959	AA	AB	AB	AB	AB	AB	AB	AB	AB	AB	AB	AB	AB	AB	AB	AB	AB	AB	AB	AB	AB	AB	AA	AB	AB	AA	AB	AB	AB	AB	AB	AB	AB	AB	AB	AB	AB	AA	AB	AB	AB	AB	AB	AB	AB	AB	AB
Kukri_rep_c109011_230	chr1A	343213348	AA	AA	AA	AA	AA	AA	AA	AA	AA	AA	AA	AA	AA	AA	AA	AA	AA	AA	AA	AA	AA	AA	AA	AA	AA	AA	AA	AA	AA	AA	AA	AA	AA	AA	AA	AA	AA	AA	AA	AA	AA	AA	AA	AA	AA	AA	AA
BS00090408_51	chr1A	343276505	BB	AA	AA	AA	AA	AA	AA	AA	AA	AA	AA	AA	AA	AA	AA	AA	AA	AA	AA	AA	AA	AA	BB	AA	AA	BB	AA	AA	AA	AA	AA	AA	AA	AA	AA	AA	AA	BB	AA	AA	AA	AA	AA	AA	AA	AA	AA
Tdurum_contig42632_1231	chr1A	343888559	BB	BB	BB	BB	BB	BB	AB	BB	BB	BB	BB	BB	BB	BB	BB	BB	BB	BB	BB	BB	BB	BB	BB	BB	BB	BB	BB	BB	BB	BB	BB	BB	BB	BB	BB	BB	BB	BB	BB	BB	BB	BB	BB	BB	BB	BB	BB
RAC875_c18539_1159	chr1A	343889582	BB	BB	BB	AB	BB	BB	BB	BB	BB	BB	BB	BB	BB	BB	BB	BB	BB	BB	BB	BB	BB	BB	BB	BB	BB	BB	BB	BB	AB	BB	BB	BB	BB	BB	BB	BB	BB	BB	AB	BB	BB	BB	BB	BB	BB	BB	BB
Tdurum_contig42632_184	chr1A	343889690	BB	BB	BB	BB	BB	BB	BB	BB	BB	BB	BB	BB	BB	BB	BB	BB	BB	BB	BB	BB	BB	BB	BB	BB	BB	BB	BB	BB	BB	BB	BB	BB	BB	BB	BB	BB	BB	BB	BB	BB	BB	BB	BB	BB	BB	BB	BB
Tdurum_contig42632_113	chr1A	343889761	AA	AA	AA	AA	AA	AA	AA	AA	AA	AA	AA	AA	AA	AA	AA	AA	AA	AA	AA	AA	AA	AA	AA	AA	AA	AA	AA	AA	AA	AA	AA	AA	AA	AA	AA	AA	AA	AA	AA	AA	AA	AA	AA	AA	AA	AA	AA
Tdurum_contig30046_139	chr1A	344073222	BB	BB	BB	BB	BB	BB	BB	BB	BB	BB	BB	BB	BB	BB	BB	BB	BB	BB	BB	BB	BB	BB	BB	BB	BB	BB	BB	BB	BB	BB	BB	BB	BB	BB	BB	BB	BB	BB	BB	BB	BB	BB	BB	BB	BB	BB	BB
IAAV5730	chr1A	344075994	AA	AB	AB	AA	AB	AB	AB	AB	AB	AB	AB	AB	AB	AB	AB	AB	AB	AB	BB	AB	AB	AB	AA	AB	AB	AA	AB	AB	AA	AB	AB	AB	AB	AB	AB	AB	AB	AA	AA	AB	AB	AB	AB	AB	AB	AB	AB
wsnp_Ex_c34260_42602649	chr1A	344078226	BB	BB	BB	AA	BB	BB	BB	BB	BB	BB	BB	BB	BB	BB	BB	BB	BB	BB	BB	BB	BB	BB	BB	BB	BB	BB	BB	BB	AA	BB	BB	BB	BB	BB	BB	BB	BB	BB	AA	BB	BB	BB	BB	BB	BB	BB	BB
wsnp_Ex_c34260_42602746	chr1A	344078226	BB	BB	BB	AB	BB	BB	BB	BB	BB	BB	BB	BB	BB	BB	BB	BB	BB	BB	BB	BB	BB	BB	BB	BB	BB	BB	BB	BB	AB	BB	BB	BB	BB	BB	BB	BB	BB	BB	AB	BB	BB	BB	BB	BB	BB	BB	BB
Ex_c5759_663	chr1A	344703468	AA	AB	AB	AA	AB	AB	AB	AB	AB	AB	AB	AB	AB	AB	AB	AB	AB	AB	AB	AB	AB	AB	AA	AB	AB	AA	AB	AB	AA	AB	AB	AB	AB	AB	AB	AB	AB	AA	AA	AB	AB	AB	AB	AB	AB	AB	AB
Ex_c5759_628	chr1A	344703503	AA	AB	AB	AA	AB	AB	AB	AB	AB	AB	AB	AB	AB	AB	AB	AB	AB	AB	BB	AB	AB	AB	AA	AB	AB	AA	AB	AB	AA	AB	AB	AB	AB	AB	AB	AB	AB	AA	AA	AB	AA	AB	AB	AB	AB	AB	AB
Kukri_c33035_190	chr1A	344707059	AA	AA	AA	AA	AA	AA	AA	AA	AA	AA	AA	AA	AA	AA	AA	AA	AA	AA	AB	AA	AA	AA	AA	AA	AA	AA	AA	AA	AA	AA	AA	AA	AA	AA	AA	AA	AA	AA	AA	AA	AA	AA	AA	AA	AA	AA	AA
Ra_c113371_491	chr1A	344711671	AA	AA	AA	AA	AA	AA	AA	AA	AA	AA	AA	AA	AA	AA	AA	AA	AA	AA	AA	AA	AA	AA	AA	AA	AA	AA	AA	AA	AA	AA	AA	AA	AA	AA	AA	AA	AA	AA	AA	AA	AA	AA	AA	AA	AA	AA	AA
BS00066336_51	chr1A	344903706	BB	AA	AA	BB	AA	AA	AA	AA	AA	AA	AA	AA	AA	AA	AA	AA	AA	AA	AA	AA	AA	AA	BB	AA	AA	BB	AA	AA	BB	AA	AA	AA	AA	AA	AA	AA	AA	BB	BB	AA	AB	AA	AA	AA	AA	AA	AA
RAC875_c15998_53	chr1A	344903833	BB	BB	BB	AA	BB	BB	BB	BB	BB	BB	BB	BB	BB	BB	BB	BB	BB	BB	BB	BB	BB	BB	BB	BB	BB	BB	BB	BB	AA	BB	BB	BB	BB	BB	BB	BB	BB	BB	AA	BB	BB	BB	BB	BB	BB	BB	BB
wsnp_Ex_c33831_42253707	chr1A	344903983	BB	BB	BB	AA	BB	BB	BB	BB	BB	BB	BB	BB	BB	BB	BB	BB	BB	BB	BB	BB	BB	BB	BB	BB	BB	BB	BB	BB	AA	BB	BB	BB	BB	BB	BB	BB	BB	BB	AA	BB	BB	BB	BB	BB	BB	BB	BB
BS00070695_51	chr1A	344924378	AA	BB	BB	BB	BB	BB	BB	AA	BB	BB	BB	BB	AA	BB	BB	BB	AA	AA	BB	BB	BB	BB	BB	BB	BB	AA	AA	BB	BB	AA	BB	AA	BB	BB	BB	AA	BB	BB	BB	BB	BB	AB	BB	BB	BB	AA	AA
Excalibur_c102582_360	chr1A	345381843	AA	AA	AA	AB	AA	AA	AA	AA	AA	AA	AA	AA	AA	AA	AA	AA	AA	AA	AA	AA	AA	AA	AA	AA	AA	AA	AA	AA	AB	AA	AA	AA	AA	AA	AA	AA	AA	AA	AB	AA	AA	AA	AA	AA	AA	AA	AA
Ku_c6979_182	chr1A	346041427	BB	BB	BB	AA	BB	BB	BB	BB	BB	BB	BB	BB	BB	BB	BB	BB	BB	BB	BB	BB	BB	BB	BB	BB	BB	BB	BB	BB	AA	BB	BB	BB	BB	BB	BB	BB	BB	BB	AA	BB	BB	BB	BB	BB	BB	BB	BB
GENE-0116_102	chr1A	347229432	BB	BB	AB	AB	AB	AB	AB	BB	AB	AB	BB	AB	AB	AB	BB	AB	AB	AB	AB	AB	AB	AB	AB	AB	AB	AB	AB	AB	BB	AB	AB	AB	AB	AB	AB	BB	AB	AB	BB	AB	BB	AB	AB	AB	AB	AB	AB
Excalibur_c3140_697	chr1A	347229768	AA	AA	AB	AB	AB	AB	AA	AA	AB	AB	AA	AB	AB	AB	AA	AB	AB	AB	AB	AB	AB	AB	AB	AB	AB	AB	AB	AB	AA	AB	AB	AB	AB	AB	AB	AA	AB	AB	AA	AB	AA	AB	AB	AB	AB	AB	AB
wsnp_Ex_c9979_16421462	chr1A	347235779	AB	BB	BB	AA	BB	BB	BB	BB	BB	BB	BB	BB	BB	BB	BB	BB	BB	BB	BB	BB	BB	BB	AA	BB	BB	AA	BB	BB	AB	BB	BB	BB	BB	BB	BB	BB	BB	AA	AB	BB	AB	BB	BB	BB	BB	BB	BB
GENE-1214_288	chr1A	347514263	AA	AB	AB	AA	AB	AB	AB	AB	AB	AB	AB	AB	AB	AB	AB	AB	AB	AB	AB	AB	AB	AB	AA	AB	AB	AA	AB	AB	AA	AB	AB	AB	AB	AB	AB	AB	AB	AA	AA	AB	AA	AB	AB	AB	AB	AB	AB
GENE-1214_159	chr1A	347514388	AA	AA	AB	AB	AB	AB	AA	AA	AB	AB	AA	AB	AB	AB	AA	AB	AB	AB	AB	AB	AB	AB	AB	AB	AB	AB	AB	AB	AA	AB	AB	AB	AB	AB	AB	AA	AB	AB	AA	AB	AA	AB	AB	AB	AB	AB	AB
GENE-1214_92	chr1A	347514447	BB	BB	BB	BB	BB	BB	BB	BB	BB	BB	BB	BB	BB	BB	BB	BB	BB	BB	BB	BB	BB	BB	BB	BB	BB	BB	BB	BB	BB	BB	BB	BB	BB	BB	BB	BB	BB	BB	BB	BB	BB	BB	BB	BB	BB	BB	BB
GENE-1214_57	chr1A	347514482	AA	AA	AA	AA	AA	AA	AA	AA	AA	AA	AA	AA	AA	AA	AA	AA	AA	AA	AA	AA	AA	AA	AA	AA	AA	AA	AA	AA	AA	AA	AA	AA	AA	AA	AA	AA	AA	AA	AA	AA	AA	AA	AA	AA	AA	AA	AA
wsnp_Ex_c7271_12483592	chr1A	348312731	BB	AB	AB	BB	AB	AB	AB	AB	AB	AB	AB	AB	AB	AB	AB	AB	AB	AB	AB	AB	AB	AB	BB	AB	AB	BB	AB	AB	BB	AB	AB	AB	AB	AB	AB	AB	AB	BB	BB	AB	BB	AB	AB	AB	AB	AB	AB
wsnp_Ex_c43454_49770425	chr1A	349593557	AA	AB	AB	AA	AB	AB	AB	AB	AB	AB	AB	AB	AB	AB	AB	AB	AB	AB	AB	AB	AB	AB	AA	AB	AB	AA	AB	AB	AA	AB	AB	AB	AB	AB	AB	AB	AB	AA	AA	AB	AA	AB	AB	AB	AB	AB	AB
Ku_c82608_293	chr1A	349595568	AA	AA	AA	AA	AA	AA	AA	AA	AA	AA	AA	AA	AA	AA	AA	AA	AA	AA	AA	AA	AA	AA	AA	AA	AA	AA	AA	AA	AA	AA	AA	AA	AA	AA	AA	AA	AA	AA	AA	AA	AA	AA	AA	AA	AA	AA	AA
RAC875_rep_c73347_2610	chr1A	349598940	BB	BB	BB	BB	BB	BB	BB	BB	BB	BB	BB	BB	BB	BB	BB	BB	BB	BB	BB	BB	BB	BB	BB	BB	BB	BB	BB	BB	BB	BB	BB	BB	BB	BB	BB	BB	BB	BB	BB	BB	BB	BB	BB	BB	BB	BB	BB
wsnp_Ex_c13564_21327699	chr1A	350348927	AA	AA	AA	AB	AA	AA	AA	AA	AA	AA	AA	AA	AA	AA	AA	AA	AA	AA	AA	AA	AA	AA	AA	AA	AA	AA	AA	AA	AB	AA	AA	AA	AA	AA	AA	AA	AA	AA	AB	AA	AA	AA	AA	AA	AA	AA	AA
RAC875_c89934_219	chr1A	351455332	AA	AA	AA	AA	AA	AA	AA	AA	AA	AA	AA	AA	AA	AA	AA	AA	AA	AA	AA	AA	AA	AA	AA	AA	AA	AA	AA	AA	AA	AA	AA	AA	AA	AA	AA	AA	AA	AA	AA	AA	AA	AA	AA	AA	AA	AA	AA
RAC875_c10506_434	chr1A	351477382	AB	AA	AA	AA	AA	AA	AB	AA	AA	AA	AA	AA	AA	AA	AA	AA	AA	AA	AA	AA	AA	AA	AB	AA	AA	AB	AA	AA	AA	AA	AA	AA	AA	AA	AA	AA	AA	AB	AA	AA	AA	AA	AA	AA	AA	AA	AA
Tdurum_contig41931_487	chr1A	351477710	AA	AA	AA	AA	AA	AA	AA	AA	AA	AA	AA	AA	AA	AA	AA	AA	AA	AA	AA	AA	AA	AA	AA	AA	AA	AA	AA	AA	AA	AA	AA	AA	AA	AA	AA	AA	AA	AA	AA	AA	AA	AA	AA	AA	AA	AA	AA
Tdurum_contig41931_480	chr1A	351477717	AA	AA	AA	BB	AA	AA	AA	AA	AA	AA	AA	AA	AA	AA	AA	AA	AA	AA	AA	AA	AA	AA	AA	AA	AA	AA	AA	AA	BB	AA	AA	AA	AA	AA	AA	AA	AA	AA	BB	AA	AA	AA	AA	AA	AA	AA	AA
Ex_c12763_662	chr1A	351608579	BB	BB	BB	AB	BB	BB	BB	BB	BB	BB	BB	BB	BB	BB	BB	BB	BB	BB	BB	BB	BB	BB	BB	BB	BB	BB	BB	BB	AB	BB	BB	BB	BB	BB	BB	BB	BB	BB	AB	BB	BB	BB	BB	BB	BB	BB	BB
wsnp_Ex_c1374_2630879	chr1A	351732948	AA	AA	AA	AB	AA	AA	AA	AA	AA	AA	AA	AA	AA	AA	AA	AA	AA	AA	AA	AA	AA	AA	AA	AA	AA	AA	AA	AA	AB	AA	AA	AA	AA	AA	AA	AA	AA	AA	AB	AA	AA	AA	AA	AA	AA	AA	AA
wsnp_Ex_c1374_2630830	chr1A	351732954	AB	AB	AB	AA	AB	AB	AB	AB	AB	AB	AB	AB	AB	AB	AB	AB	AB	AB	AB	AB	AB	AB	AB	AB	AB	AB	AB	AB	AA	AB	AB	AB	AB	AB	AB	AB	AB	AB	AA	AB	AA	AB	AB	AB	AB	AB	AB
wsnp_Ex_c8885_14842394	chr1A	351768795	AA	AA	AA	BB	AA	AA	AA	AA	AA	AA	AA	AA	AA	AA	AA	AA	AA	AA	AA	AA	AA	AA	AA	AA	AA	AA	AA	AA	BB	AA	AA	AA	AA	AA	AA	AA	AA	AA	BB	AA	BB	AA	AA	AA	AA	AA	AA
wsnp_Ra_c18045_27024765	chr1A	352848943	BB	BB	BB	AB	BB	BB	BB	BB	BB	BB	BB	BB	BB	BB	BB	BB	BB	BB	BB	BB	BB	BB	BB	BB	BB	BB	BB	BB	AB	BB	BB	BB	BB	BB	BB	BB	BB	BB	AB	BB	BB	BB	BB	BB	BB	BB	BB
Excalibur_c22881_712	chr1A	352849559	AA	AA	AA	AA	AA	AA	AA	AA	AA	AA	AA	AA	AA	AA	AA	AA	AA	AA	AA	AA	AA	AA	AA	AA	AA	AA	AA	AA	AA	AA	AA	AA	AA	AA	AA	AA	AA	AA	AA	AA	AA	AA	AA	AA	AA	AA	AA
GENE-0126_115	chr1A	352849939	AA	AA	AA	AA	AA	AA	AA	AA	AA	AA	AA	AA	AA	AA	AA	AA	AA	AA	AA	AA	AA	AA	AA	AA	AA	AA	AA	AA	AA	AA	AA	AA	AA	AA	AA	AA	AA	AA	AA	AA	AA	AA	AA	AA	AA	AA	AA
GENE-0126_140	chr1A	352849964	AA	AA	AA	BB	AA	AA	AA	AA	AA	AA	AA	AA	AA	AA	AA	AA	AA	AA	AA	AA	AA	AA	AA	AA	AA	AA	AA	AA	BB	AA	AA	AA	AA	AA	AA	AA	AA	AA	BB	AA	BB	AA	AA	AA	AA	AA	AA
Kukri_c43730_841	chr1A	352850597	AA	AA	AA	BB	AA	AA	AA	AA	AA	AA	AA	AA	AA	AA	AA	AA	AA	AA	AA	AA	AA	AA	AA	AA	AA	AA	AA	AA	BB	AA	AA	AA	AA	AA	AA	AA	AA	AA	BB	AA	BB	AA	AA	AA	AA	AA	AA
Excalibur_rep_c68424_255	chr1A	352850603	BB	BB	BB	AB	BB	BB	BB	BB	BB	BB	BB	BB	BB	BB	BB	BB	BB	BB	BB	BB	BB	BB	BB	BB	BB	BB	BB	BB	AB	BB	BB	BB	BB	BB	BB	BB	BB	BB	AB	BB	BB	BB	BB	BB	BB	BB	BB
wsnp_Ex_c21592_30743815	chr1A	352850753	BB	BB	BB	AB	BB	BB	BB	BB	BB	BB	BB	BB	BB	BB	BB	BB	BB	BB	BB	BB	BB	BB	BB	BB	BB	BB	BB	BB	AB	BB	BB	BB	BB	BB	BB	BB	BB	BB	AB	BB	BB	BB	BB	BB	BB	BB	BB
wsnp_Ex_c21592_30743513	chr1A	352851055	AB	AB	AB	AA	AB	AB	AB	AB	AB	AB	AB	AB	AB	AB	AB	AB	AB	AB	AB	AB	AB	AB	AB	AB	AB	AB	AB	AB	AA	AB	AB	AB	AB	AB	AB	AB	AB	AB	AA	AB	AA	AB	AB	AB	AB	AB	AB
wsnp_Ra_rep_c74936_72685894	chr1A	352851498	AB	AB	AB	BB	AB	AB	AB	AB	AB	AB	AB	AB	AB	AB	AB	AB	AB	AB	AB	AB	AB	AB	AB	AB	AB	AB	AB	AB	BB	AB	AB	AB	AB	AB	AB	AB	AB	AB	BB	AB	BB	AB	AB	AB	AB	AB	AB
CAP12_c7284_182	chr1A	352853699	AA	AA	AA	AA	AA	AA	AA	AA	AA	AA	AA	AA	AA	AA	AA	AA	AA	AA	AA	AA	AA	AA	AA	AA	AA	AA	AA	AA	AA	AA	AA	AA	AA	AA	AA	AA	AA	AA	AA	AA	AA	AA	AA	AA	AA	AA	AA
CAP12_c7284_116	chr1A	352853765	AA	AA	AA	AA	AA	AA	AA	AA	AA	AA	AA	AA	AA	AA	AA	AA	AA	AA	AA	AA	AA	AA	AA	AA	AA	AA	AA	AA	AA	AA	AA	AA	AA	AA	AA	AA	AA	AA	AA	AA	AA	AA	AA	AA	AA	AA	AA
wsnp_Ex_c3572_6533892	chr1A	353221170	AB	AB	AB	BB	AB	AB	AB	AB	AB	AB	AB	AB	AB	AB	AB	AB	AB	AB	AB	AB	AB	AB	AB	AB	AB	AB	AB	AB	BB	AB	AB	AB	AB	AB	AB	AB	AB	AB	BB	AB	BB	AB	AB	AB	AB	AB	AB
BS00009731_51	chr1A	353221189	BB	BB	AB	AB	AB	AB	BB	BB	AB	AB	BB	AB	AB	AB	BB	AB	AB	AB	AB	AB	AB	AB	AB	AB	AB	AB	AB	AB	BB	AB	AB	AB	AB	AB	AB	BB	AB	AB	BB	AB	BB	AB	AB	AB	AB	AB	AB
Excalibur_c3572_1287	chr1A	353223362	BB	BB	BB	BB	BB	BB	BB	BB	BB	BB	BB	BB	BB	BB	BB	BB	BB	BB	BB	BB	BB	BB	BB	BB	BB	BB	BB	BB	BB	BB	BB	BB	BB	BB	BB	BB	BB	BB	BB	BB	BB	BB	BB	BB	BB	BB	BB
wsnp_Ex_c3572_6531810	chr1A	353223754	BB	BB	BB	AB	BB	BB	BB	BB	BB	BB	BB	BB	BB	BB	BB	BB	BB	BB	BB	BB	BB	BB	BB	BB	BB	BB	BB	BB	AB	BB	BB	BB	BB	BB	BB	BB	BB	BB	AB	BB	AB	BB	BB	BB	BB	BB	BB
RFL_Contig5001_1099	chr1A	353511479	BB	BB	BB	AB	BB	BB	BB	BB	BB	BB	BB	BB	BB	BB	BB	BB	BB	BB	BB	BB	BB	BB	BB	BB	BB	BB	BB	BB	AB	BB	BB	BB	BB	BB	BB	BB	BB	BB	AB	BB	AB	BB	BB	BB	BB	BB	BB
RAC875_c33300_141	chr1A	353898921	BB	BB	BB	AB	BB	BB	BB	BB	BB	BB	BB	BB	BB	BB	BB	BB	BB	BB	BB	BB	BB	BB	BB	BB	BB	BB	BB	BB	AB	BB	BB	BB	BB	BB	BB	BB	BB	BB	AB	BB	AB	BB	BB	BB	BB	BB	BB
CAP12_c6266_339	chr1A	354418713	BB	BB	BB	AB	BB	BB	BB	BB	BB	BB	BB	BB	BB	BB	BB	BB	BB	BB	BB	BB	BB	BB	BB	BB	BB	BB	BB	BB	AB	BB	BB	BB	BB	BB	BB	BB	BB	BB	AB	BB	BB	BB	BB	BB	BB	BB	BB
CAP12_c6266_298	chr1A	354418754	AB	AB	AB	BB	AB	AB	AB	AB	AB	AB	AB	AB	AB	AB	AB	AB	AB	AB	AB	AB	AB	AB	AB	AB	AB	AB	AB	AB	BB	AB	AB	AB	AB	AB	AB	AB	AB	AB	BB	AB	BB	AB	AB	AB	AB	AB	AB
CAP12_c6266_187	chr1A	354418865	AB	AB	AB	BB	AB	AB	AB	AB	AB	AB	AB	AB	AB	AB	AB	AB	AB	AB	AB	AB	AB	AB	AB	AB	AB	AB	AB	AB	BB	AB	AB	AB	AB	AB	AB	AB	AB	AB	BB	AB	BB	AB	AB	AB	AB	AB	AB
wsnp_JD_c40990_29127031	chr1A	354530281	BB	BB	BB	AB	BB	BB	BB	BB	BB	BB	BB	BB	BB	BB	BB	BB	BB	BB	BB	BB	BB	BB	BB	BB	BB	BB	BB	BB	AB	BB	BB	BB	BB	BB	BB	BB	BB	BB	AB	BB	BB	BB	BB	BB	BB	BB	BB
Excalibur_c7995_469	chr1A	354530484	BB	BB	BB	BB	BB	BB	BB	BB	BB	BB	BB	BB	BB	BB	BB	BB	BB	BB	BB	BB	BB	BB	BB	BB	BB	BB	BB	BB	BB	BB	BB	BB	BB	BB	BB	BB	BB	BB	BB	BB	BB	BB	BB	BB	BB	BB	BB
CAP11_c1839_422	chr1A	354530719	BB	BB	BB	BB	BB	BB	BB	BB	BB	BB	BB	BB	BB	BB	BB	BB	BB	BB	BB	BB	BB	BB	BB	BB	BB	BB	BB	BB	BB	BB	BB	BB	BB	BB	BB	BB	BB	BB	BB	BB	BB	BB	BB	BB	BB	BB	BB
RFL_Contig3859_833	chr1A	354531799	BB	BB	BB	BB	BB	BB	BB	BB	BB	BB	BB	BB	BB	BB	BB	BB	BB	BB	BB	BB	BB	BB	BB	BB	BB	BB	BB	BB	BB	BB	BB	BB	BB	BB	BB	BB	BB	BB	BB	BB	BB	BB	BB	BB	BB	BB	BB
BobWhite_c46349_402	chr1A	354533609	AB	AB	BB	BB	BB	AB	AB	AB	BB	AB	AB	BB	BB	BB	BB	AB	AB	BB	BB	BB	BB	AB	AB	AB	AB	AB	AB	BB	BB	AB	BB	AB	AB	AB	BB	BB	BB	AB	BB	BB	BB	AB	BB	BB	BB	BB	BB
Ku_c18611_362	chr1A	354545555	AA	AA	AA	AA	AA	AA	AA	AA	AA	AA	AA	AA	AA	AA	AA	AA	AA	AA	AA	AA	AA	AA	AA	AA	AA	AA	AA	AA	AA	AA	AA	AA	AA	AA	AA	AA	AA	AA	AA	AA	AA	AA	AA	AA	AA	AA	AA
Excalibur_rep_c86757_244	chr1A	354545563	AA	AA	AA	BB	AA	AA	AB	AA	AA	AA	AA	AA	AA	AA	AA	AA	AA	AA	AA	AA	AA	AA	AA	AA	AA	AA	AA	AA	BB	AA	AA	AA	AA	AA	AA	AA	AA	AA	BB	AA	BB	AA	AA	AA	AA	AA	AA
wsnp_Ku_c18611_27943266	chr1A	354545662	AA	AA	AA	AB	AA	AA	AA	AA	AA	AA	AA	AA	AA	AA	AA	AA	AA	AA	AA	AA	AA	AA	AA	AA	AA	AA	AA	AA	AB	AA	AA	AA	AA	AA	AA	AA	AA	AA	AB	AA	AB	AA	AA	AA	AA	AA	AA
Excalibur_c2273_2392	chr1A	354545729	AA	AA	AA	AA	AA	AA	AA	AA	AA	AA	AA	AA	AA	AA	AA	AA	AA	AA	AA	AA	AA	AA	AA	AA	AA	AA	AA	AA	AA	AA	AA	AA	AA	AA	AA	AA	AA	AA	AA	AA	AA	AA	AA	AA	AA	AA	AA
Excalibur_rep_c112293_381	chr1A	354918604	BB	BB	BB	BB	BB	BB	BB	BB	BB	BB	BB	BB	BB	BB	BB	BB	BB	BB	BB	BB	BB	BB	BB	BB	BB	BB	BB	BB	BB	BB	BB	BB	BB	BB	BB	BB	BB	BB	BB	BB	BB	BB	BB	BB	BB	BB	BB
Excalibur_c33881_618	chr1A	354919540	BB	BB	BB	AB	BB	BB	BB	BB	BB	BB	BB	BB	BB	BB	BB	BB	BB	BB	BB	BB	BB	BB	BB	BB	BB	BB	BB	BB	AB	BB	BB	BB	BB	BB	BB	BB	BB	BB	AB	BB	AB	BB	BB	BB	BB	BB	BB
Excalibur_c17872_137	chr1A	354931140	AA	AA	AA	AB	AA	AA	AA	AA	AA	AA	AA	AA	AA	AA	AA	AA	AA	AA	AA	AA	AA	AA	AA	AA	AA	AA	AA	AA	AB	AA	AA	AA	AA	AA	AA	AA	AA	AA	AB	AA	AA	AA	AA	AA	AA	AA	AA
Tdurum_contig20752_248	chr1A	355325580	AA	AA	AA	AA	AA	AA	AA	AA	AA	AA	AA	AA	AA	AA	AA	AA	AA	AA	AA	AA	AA	AA	AA	AA	AA	AA	AA	AA	AA	AA	AA	AA	AA	AA	AA	AA	AA	AA	AA	AA	AA	AA	AA	AA	AA	AA	AA
Excalibur_rep_c98714_177	chr1A	355327623	BB	BB	BB	BB	BB	BB	BB	BB	BB	BB	BB	BB	BB	BB	BB	BB	BB	BB	BB	BB	BB	BB	BB	BB	BB	BB	BB	BB	BB	BB	BB	BB	BB	BB	BB	BB	BB	BB	BB	BB	BB	BB	BB	BB	BB	BB	BB
Ex_c78467_1074	chr1A	356069741	AA	AA	AA	AA	AA	AA	AA	AA	AA	AA	AA	AA	AA	AA	AA	AA	AA	AA	AA	AA	AA	AA	AA	AA	AA	AA	AA	AA	AA	AA	AA	AA	AA	AA	AA	AA	AA	AA	AA	AA	AA	AA	AA	AA	AA	AA	AA
Kukri_rep_c103147_745	chr1A	356069788	BB	BB	BB	AB	BB	BB	BB	BB	BB	BB	BB	BB	BB	BB	BB	BB	BB	BB	BB	BB	BB	BB	BB	BB	BB	BB	BB	BB	AB	BB	BB	BB	BB	BB	BB	BB	BB	BB	AB	BB	BB	BB	BB	BB	BB	BB	BB
IACX2325	chr1A	356069819	BB	BB	BB	AA	BB	BB	BB	BB	BB	BB	BB	BB	BB	BB	BB	BB	BB	BB	BB	BB	BB	BB	BB	BB	BB	BB	BB	BB	AA	BB	BB	BB	BB	BB	BB	BB	BB	AA	AA	BB	BB	BB	BB	BB	BB	BB	BB
wsnp_BF482891A_Ta_2_2	chr1A	357011207	BB	BB	BB	AB	BB	BB	BB	BB	BB	BB	BB	BB	BB	BB	BB	BB	BB	BB	BB	BB	BB	BB	BB	BB	BB	BB	BB	BB	AB	BB	BB	BB	BB	BB	BB	BB	BB	BB	AB	BB	BB	BB	BB	BB	BB	BB	BB
RAC875_c38417_246	chr1A	358356948	BB	BB	BB	AA	BB	BB	BB	BB	BB	BB	BB	BB	BB	BB	BB	BB	BB	BB	BB	BB	BB	BB	BB	BB	BB	BB	BB	BB	AA	BB	BB	BB	BB	BB	BB	BB	BB	BB	AA	BB	BB	BB	BB	BB	BB	BB	BB
Ex_c33668_347	chr1A	360953931	BB	BB	BB	BB	BB	BB	BB	BB	BB	BB	BB	BB	BB	BB	BB	BB	BB	BB	BB	BB	BB	BB	BB	BB	BB	BB	BB	BB	BB	BB	BB	BB	BB	BB	BB	BB	BB	BB	BB	BB	BB	BB	BB	BB	BB	BB	BB
Kukri_rep_c108436_534	chr1A	361106141	BB	BB	AB	AB	AB	AB	BB	BB	AB	AB	BB	AB	AB	AB	BB	AB	AB	AB	AB	AB	AB	AB	AB	AB	AB	AB	AB	AB	BB	AB	AB	AB	AB	AB	AB	BB	AB	AB	BB	AB	BB	AB	AB	AB	AB	BB	AB
Ra_c8807_1021	chr1A	361107052	AA	AA	AA	AA	AA	AA	AA	AA	AA	AA	AA	AA	AA	AA	AA	AA	AA	AA	AA	AA	AA	AA	AA	AA	AA	AA	AA	AA	AA	AA	AA	AA	AA	AA	AA	AA	AA	AA	AA	AA	AA	AA	AA	AA	AA	AA	AA
Tdurum_contig25501_215	chr1A	362000216	BB	BB	BB	BB	BB	BB	BB	BB	BB	BB	BB	BB	BB	BB	BB	BB	BB	BB	BB	BB	BB	BB	BB	BB	BB	BB	BB	BB	BB	BB	BB	BB	BB	BB	BB	BB	BB	BB	BB	BB	BB	BB	BB	BB	BB	BB	BB
Tdurum_contig25501_371	chr1A	362000372	BB	BB	BB	BB	BB	BB	BB	BB	BB	BB	BB	BB	BB	BB	BB	BB	BB	BB	BB	BB	BB	BB	BB	BB	BB	BB	BB	BB	BB	BB	BB	BB	BB	BB	BB	BB	BB	BB	BB	BB	BB	BB	BB	BB	BB	BB	BB
Tdurum_contig25501_437	chr1A	362000438	BB	BB	BB	BB	BB	BB	BB	BB	BB	BB	BB	BB	BB	BB	BB	BB	BB	BB	BB	BB	BB	BB	BB	BB	BB	BB	BB	BB	BB	BB	BB	BB	BB	BB	BB	BB	BB	BB	BB	BB	BB	BB	BB	BB	BB	BB	BB
Ex_c2840_1013	chr1A	362223096	BB	BB	BB	BB	BB	BB	BB	BB	BB	BB	BB	BB	BB	BB	BB	BB	BB	BB	BB	BB	BB	BB	BB	BB	BB	BB	BB	BB	BB	BB	BB	BB	BB	BB	BB	BB	BB	BB	BB	BB	BB	BB	BB	BB	BB	BB	BB
RAC875_c8515_653	chr1A	362223821	AB	AB	AB	BB	AB	AB	AB	AB	AB	AB	AB	AB	AB	AB	AB	AB	AB	AB	AB	AB	AB	AB	AB	AB	AB	AB	AB	AB	BB	AB	AB	AB	AB	AB	AB	AB	AB	AB	BB	AB	AB	AB	AB	AB	AB	AB	AB
BobWhite_c1488_299	chr1A	362458044	AA	AA	BB	AA	BB	BB	BB	AA	BB	BB	AB	BB	BB	AA	AA	BB	BB	BB	BB	BB	BB	BB	AA	BB	BB	AA	BB	AB	AA	BB	BB	BB	AA	BB	BB	AA	BB	BB	AA	BB	BB	BB	BB	BB	BB	BB	BB
Ex_c15679_1185	chr1A	362458174	BB	BB	BB	BB	BB	BB	BB	BB	BB	BB	BB	BB	BB	BB	BB	BB	BB	BB	BB	BB	BB	BB	BB	BB	BB	BB	BB	BB	BB	BB	BB	BB	BB	BB	BB	BB	BB	BB	BB	BB	BB	BB	BB	BB	BB	BB	BB
BobWhite_c1488_1370	chr1A	362459182	BB	BB	BB	BB	BB	BB	BB	BB	BB	BB	BB	BB	BB	BB	BB	BB	BB	BB	BB	BB	BB	BB	BB	BB	BB	BB	BB	BB	BB	BB	BB	BB	BB	BB	BB	BB	BB	BB	BB	BB	BB	BB	BB	BB	BB	BB	BB
Ra_c11023_679	chr1A	362459522	BB	BB	BB	AB	BB	BB	BB	BB	BB	BB	BB	BB	BB	BB	BB	BB	BB	BB	BB	BB	BB	BB	BB	BB	BB	BB	BB	BB	AB	BB	BB	BB	BB	BB	BB	BB	BB	BB	AB	BB	BB	BB	BB	BB	BB	BB	BB
RAC875_c39721_709	chr1A	363019298	BB	BB	BB	BB	BB	BB	BB	BB	BB	BB	BB	BB	BB	BB	BB	BB	BB	BB	BB	BB	BB	BB	BB	BB	BB	BB	BB	BB	AB	BB	BB	BB	BB	BB	BB	BB	BB	BB	AB	BB	BB	BB	BB	BB	BB	BB	BB
Kukri_c55063_339	chr1A	363821854	BB	BB	BB	BB	BB	BB	BB	BB	BB	BB	BB	BB	BB	BB	BB	BB	BB	BB	BB	BB	BB	BB	BB	BB	BB	BB	BB	BB	BB	BB	BB	BB	BB	BB	BB	BB	BB	BB	BB	BB	BB	BB	BB	BB	BB	BB	BB
Ku_c102965_513	chr1A	364665828	AA	AA	AA	AA	AA	AA	AA	AA	AA	AA	AA	AA	AA	AA	AA	AA	AA	AA	AA	AA	AA	AA	AA	AA	AA	AA	AA	AA	AA	AA	AA	AA	AA	AA	AA	AA	AA	AA	AA	AA	AA	AA	AA	AA	AA	AA	AA
Ku_c102965_678	chr1A	364665993	BB	BB	BB	BB	BB	BB	BB	BB	BB	BB	BB	BB	BB	BB	BB	BB	BB	BB	BB	BB	BB	BB	BB	BB	BB	BB	BB	BB	BB	BB	BB	BB	BB	BB	BB	BB	BB	BB	BB	BB	BB	BB	BB	BB	BB	BB	BB
BobWhite_c16504_456	chr1A	367469281	BB	BB	BB	BB	BB	BB	BB	BB	BB	BB	BB	BB	BB	BB	BB	BB	BB	BB	BB	BB	BB	BB	BB	BB	BB	BB	BB	BB	BB	BB	BB	BB	BB	BB	BB	BB	BB	BB	BB	BB	BB	BB	BB	BB	BB	BB	BB
Excalibur_c25273_1064	chr1A	367471554	AA	AA	AA	AA	AA	AA	AA	AA	AA	AA	AA	AA	AA	AA	AA	AA	AA	AA	AA	AA	AA	AA	AA	AA	AA	AA	AA	AA	AA	AA	AA	AA	AA	AA	AA	AA	AA	AA	AA	AA	AA	AA	AA	AA	AA	AA	AA
Excalibur_c49588_76	chr1A	367792974	AA	AA	AA	BB	AA	AA	AB	AA	AA	AA	AA	AA	AA	AA	AA	AA	AA	AA	AA	AA	AA	AA	AA	AA	AA	AA	AA	AA	BB	AA	AA	AA	AA	AA	AA	AA	AA	AA	BB	AA	AA	AA	AA	AA	AA	AA	AA
CAP7_c3269_236	chr1A	367793528	AB	AB	AB	AA	AB	AB	AB	AB	AB	AB	AB	AB	AB	AB	AB	AB	AB	AB	AB	AB	AB	AB	AB	AB	AB	AB	AB	AB	AA	AB	AB	AB	AB	AB	AB	AB	AB	AB	AA	AB	AB	AB	AB	AB	AB	AB	AB
Excalibur_c57714_101	chr1A	367962171	BB	BB	BB	BB	BB	BB	BB	BB	BB	BB	BB	BB	BB	BB	BB	BB	BB	BB	BB	BB	BB	BB	BB	BB	BB	BB	BB	BB	BB	BB	BB	BB	BB	BB	BB	BB	BB	BB	BB	BB	BB	BB	BB	BB	BB	BB	BB
wsnp_Ex_c3906_7086162	chr1A	368410962	AB	AB	AB	BB	AB	AB	AB	AB	AB	AB	AB	AB	AB	AB	AB	AB	AB	AB	AB	AB	AB	AB	AB	AB	AB	AB	AB	AB	BB	AB	AB	AB	AB	AB	AB	AB	AB	AB	BB	AB	AB	AB	AB	AB	AB	AB	AB
CAP8_c4584_343	chr1A	368411075	AA	AA	AA	AA	AA	AA	AA	AA	AA	AA	AA	AA	AA	AA	AA	AA	AA	AA	AA	AA	AA	AA	AA	AA	AA	AA	AA	AA	AA	AA	AA	AA	AA	AA	AA	AA	AA	AA	AA	AA	AA	AA	AA	AA	AA	AA	AA
wsnp_Ex_c3906_7086294	chr1A	368411095	BB	BB	BB	AB	BB	BB	BB	BB	BB	BB	BB	BB	BB	BB	BB	BB	BB	BB	BB	BB	BB	BB	BB	BB	BB	BB	BB	BB	AB	BB	BB	BB	BB	BB	BB	BB	BB	BB	AB	BB	BB	BB	BB	BB	BB	BB	BB
RAC875_c39125_365	chr1A	368411113	AB	AB	AB	BB	AB	AB	AB	AB	AB	AB	AB	AB	AB	AB	AB	AB	AB	AB	AB	AB	AB	AB	AB	AB	AB	AB	AB	AB	BB	AB	AB	AB	AB	AB	AB	AB	AB	AB	BB	AB	AB	AB	AB	AB	AB	AB	AB
Kukri_rep_c111979_282	chr1A	368649184	BB	BB	BB	BB	BB	BB	BB	BB	BB	BB	BB	BB	BB	BB	BB	BB	BB	BB	BB	BB	BB	BB	BB	BB	BB	BB	BB	BB	BB	BB	BB	BB	BB	BB	BB	BB	BB	BB	BB	BB	BB	BB	BB	BB	BB	BB	BB
IAAV749	chr1A	368684437	AA	AA	AA	AB	AA	AA	AA	AA	AA	AA	AA	AA	AA	AA	AA	AA	AA	AA	AA	AA	AA	AA	AA	AA	AA	AA	AA	AA	AB	AA	AA	AA	AA	AA	AA	AA	AA	AA	AB	AA	AA	AA	AA	AA	AA	AA	AA
Tdurum_contig10835_438	chr1A	368687346	BB	BB	BB	BB	BB	BB	BB	BB	BB	BB	BB	BB	BB	BB	BB	BB	BB	BB	BB	BB	BB	BB	BB	BB	BB	BB	BB	BB	BB	BB	BB	BB	BB	BB	BB	BB	BB	BB	BB	BB	BB	BB	BB	BB	BB	BB	BB
Tdurum_contig48416_335	chr1A	369097626	BB	BB	BB	AA	BB	BB	BB	BB	BB	BB	BB	BB	BB	BB	BB	BB	BB	BB	BB	BB	BB	BB	BB	BB	BB	BB	BB	BB	AA	BB	BB	BB	BB	BB	BB	BB	BB	BB	AA	BB	BB	BB	BB	BB	BB	BB	BB
Excalibur_c15614_739	chr1A	369099621	AA	AA	AA	AA	AA	AA	AA	AA	AA	AA	AA	AA	AA	AA	AA	AA	AA	AA	AA	AA	AA	AA	AA	AA	AA	AA	AA	AA	AA	AA	AA	AA	AA	AA	AA	AA	AA	AA	AA	AA	AA	AA	AA	AA	AA	AA	AA
Excalibur_c15614_988	chr1A	369099870	BB	BB	BB	BB	BB	BB	BB	BB	BB	BB	BB	BB	BB	BB	BB	BB	BB	BB	BB	BB	BB	BB	BB	BB	BB	BB	BB	BB	BB	BB	BB	BB	BB	BB	BB	BB	BB	BB	BB	BB	BB	BB	BB	BB	BB	BB	BB
Excalibur_c15614_1360	chr1A	369100327	AA	AA	AA	AA	AA	AA	AA	AA	AA	AA	AA	AA	AA	AA	AA	AA	AA	AA	AA	AA	AA	AA	AA	AA	AA	AA	AA	AA	AA	AA	AA	AA	AA	AA	AA	AA	AA	AA	AA	AA	AA	AA	AA	AA	AA	AA	AA
wsnp_Ex_rep_c103087_88123733	chr1A	369292122	BB	BB	BB	AA	BB	BB	AA	AA	BB	AA	AA	BB	BB	BB	BB	AA	BB	BB	BB	BB	BB	BB	BB	BB	AA	BB	BB	BB	AA	AA	BB	BB	AA	BB	BB	BB	BB	BB	AA	BB	BB	AA	BB	BB	BB	BB	BB
wsnp_Ex_rep_c103087_88124573	chr1A	369292962	AA	AA	AA	BB	AA	AA	BB	BB	AA	BB	BB	AA	AA	AA	AA	BB	AA	AA	AA	AA	AA	AA	AA	AA	BB	AA	AA	AA	BB	BB	AA	AA	BB	AA	AA	AA	AA	AA	BB	AA	AA	BB	AA	AA	AA	AA	AA
BS00067104_51	chr1A	369589357	BB	BB	BB	BB	BB	BB	BB	BB	BB	BB	BB	BB	BB	BB	BB	BB	BB	BB	BB	BB	BB	BB	BB	BB	BB	BB	BB	BB	BB	BB	BB	BB	BB	BB	BB	BB	BB	BB	BB	BB	BB	BB	BB	BB	BB	BB	BB
JD_c4174_818	chr1A	369618061	BB	BB	BB	BB	BB	BB	BB	BB	BB	BB	BB	BB	BB	BB	BB	BB	BB	BB	BB	BB	BB	BB	BB	BB	BB	BB	BB	BB	BB	BB	BB	BB	BB	BB	BB	BB	BB	BB	BB	BB	BB	BB	BB	BB	BB	BB	BB
GENE-0053_224	chr1A	369688439	AA	AA	AA	BB	AA	AA	BB	BB	AA	BB	BB	AA	AA	AA	AA	BB	AA	AA	AA	AA	AA	AA	AA	AA	BB	AA	AA	AA	BB	BB	AA	AA	BB	AA	AA	AA	AA	AA	BB	AA	AA	BB	AA	AA	AA	AA	AA
Kukri_c67601_267	chr1A	369690412	AB	AB	AB	AA	AB	AB	AA	AA	AB	AA	AA	AB	AB	AB	AB	AA	AB	AB	AB	AB	AB	AB	AB	AB	AA	AB	AB	AB	AA	AA	AB	AB	AA	AB	AB	AB	AB	AB	AA	AB	AB	AA	AB	AB	AB	AB	AB
BS00081455_51	chr1A	369692349	AB	AB	AB	BB	AB	AB	BB	BB	AB	BB	BB	AB	AB	AB	AB	BB	AB	AB	AB	AB	AB	AB	AB	AB	BB	AB	AB	AB	BB	BB	AB	AB	BB	AB	AB	AB	AB	AB	BB	AB	AB	BB	AB	AB	AB	AB	AB
wsnp_Ex_c18169_26977013	chr1A	369692487	BB	BB	BB	BB	BB	BB	BB	BB	BB	BB	BB	BB	BB	BB	BB	BB	BB	BB	BB	BB	BB	BB	BB	BB	BB	BB	BB	BB	BB	BB	BB	BB	BB	BB	BB	BB	BB	BB	BB	BB	BB	BB	BB	BB	BB	BB	BB
Tdurum_contig62552_256	chr1A	369692649	BB	BB	BB	BB	BB	BB	BB	BB	BB	BB	BB	BB	BB	BB	BB	BB	BB	BB	BB	BB	BB	BB	BB	BB	BB	BB	BB	BB	BB	BB	BB	BB	BB	BB	BB	BB	BB	BB	BB	BB	BB	BB	BB	BB	BB	BB	BB
wsnp_Ex_c4605_8241260	chr1A	369700748	AB	AB	AB	BB	AB	AB	BB	BB	AB	BB	BB	AB	AB	AB	AB	BB	AB	AB	AB	AB	AB	AB	AB	AB	BB	AB	AB	AB	BB	BB	AB	AB	BB	AB	AB	AB	AB	AB	BB	AB	AB	BB	AB	AB	AB	AB	AB
wsnp_Ex_c4605_8240189	chr1A	369701980	BB	BB	BB	AA	BB	BB	AB	AA	BB	AA	AA	BB	BB	BB	BB	AA	BB	BB	BB	BB	BB	BB	BB	BB	AB	BB	BB	BB	AA	AB	BB	BB	AA	BB	BB	BB	BB	BB	AA	BB	BB	AB	BB	BB	BB	BB	BB
wsnp_BF475149A_Ta_2_1	chr1A	369702208	AB	AB	AB	AA	AB	AB	AA	AA	AB	AA	AA	AB	AB	AB	AB	AA	AB	AB	AB	AB	AB	AB	AB	AB	AA	AB	AB	AB	AA	AA	AB	AB	AA	AB	AB	AB	AB	AB	AA	AB	AB	AA	AB	AB	AB	AB	AB
wsnp_Ex_c4605_8239915	chr1A	369702368	AB	AB	AB	AA	AB	AB	AA	AA	AB	AA	AA	AB	AB	AB	AB	AA	AB	AB	AB	AB	AB	AB	AB	AB	AA	AB	AB	AB	AA	AA	AB	AB	AA	AB	AB	AB	AB	AB	AA	AB	AB	AA	AB	AB	AB	AB	AB
wsnp_Ex_rep_c101414_86780996	chr1A	369702698	AB	AB	AB	BB	AB	AB	BB	BB	AB	BB	BB	AB	AB	AB	AB	BB	AB	AB	AB	AB	AB	AB	AB	AB	BB	AB	AB	AB	BB	BB	AB	AB	BB	AB	AB	AB	AB	AB	BB	AB	AB	BB	AB	AB	AB	AB	AB
RAC875_c3751_96	chr1A	369702731	AB	AB	AB	BB	AB	AB	BB	BB	AB	BB	BB	AB	AB	AB	AB	BB	AB	AB	AB	AB	AB	AB	AB	AB	BB	AB	AB	AB	BB	BB	AB	AB	BB	AB	AB	AB	AB	AB	BB	AB	AB	BB	AB	AB	AB	AB	AB
BS00065663_51	chr1A	370681110	AB	AB	AB	AB	AB	AB	BB	AB	AB	AB	AB	AB	AB	AB	AB	AB	AB	AB	AB	AB	AB	AB	AB	AB	AB	AB	AB	AB	AB	AB	AB	AB	AB	AB	AB	AB	AB	AB	AB	AB	AB	AB	AB	AB	AB	AB	AB
BS00063620_51	chr1A	370683380	AA	AA	AA	AA	AA	AA	AA	AA	AA	AA	AA	AA	AA	AA	AA	AA	AA	AA	AA	AA	AA	AA	AA	AA	AA	AA	AA	AA	AA	AA	AA	AA	AA	AA	AA	AA	AA	AA	AA	AA	AA	AA	AA	AA	AA	AA	AA
BS00110415_51	chr1A	371882581	AB	AB	AB	BB	AB	AB	BB	BB	AB	BB	BB	AB	AB	AB	AB	BB	AB	AB	AB	AB	AB	AB	AB	AB	BB	AB	AB	AB	BB	BB	AB	AB	BB	AB	AB	AB	AB	AB	BB	AB	AB	BB	AB	AB	AB	AB	AB
BS00002001_51	chr1A	371911095	BB	BB	BB	BB	BB	BB	BB	BB	BB	BB	BB	BB	BB	BB	BB	BB	BB	BB	BB	BB	BB	BB	BB	BB	BB	BB	BB	BB	BB	BB	BB	BB	BB	BB	BB	BB	BB	BB	BB	BB	BB	BB	BB	BB	BB	BB	BB
IACX4168	chr1A	371911162	BB	BB	BB	BB	BB	BB	BB	BB	BB	BB	BB	BB	BB	BB	BB	BB	BB	BB	BB	BB	BB	BB	BB	BB	BB	BB	BB	BB	BB	BB	BB	BB	BB	BB	BB	BB	BB	BB	BB	BB	BB	BB	BB	BB	BB	BB	BB
RAC875_c9135_308	chr1A	372147585	BB	BB	BB	BB	BB	BB	BB	BB	BB	BB	BB	BB	BB	BB	BB	BB	BB	BB	BB	BB	BB	BB	BB	BB	BB	BB	BB	BB	BB	BB	BB	BB	BB	BB	BB	BB	BB	BB	BB	BB	BB	BB	BB	BB	BB	BB	BB
GENE-0203_314	chr1A	373366703	BB	BB	BB	BB	BB	BB	BB	BB	BB	BB	BB	BB	BB	BB	BB	BB	BB	BB	BB	BB	BB	BB	BB	BB	BB	BB	BB	BB	BB	BB	BB	BB	BB	BB	BB	BB	BB	BB	BB	BB	BB	BB	BB	BB	BB	BB	BB
TA001772-0625	chr1A	373812009	AB	AB	AB	BB	AB	AB	BB	BB	AB	BB	BB	AB	AB	AB	AB	BB	AB	AB	AB	AB	AB	AB	AB	AB	BB	AB	AB	AB	BB	BB	AB	AB	BB	AB	AB	AB	AB	AB	BB	AB	AB	BB	AB	AB	AB	AB	AB
BS00094681_51	chr1A	374284625	BB	BB	BB	AA	BB	BB	AA	AA	BB	AA	AA	BB	BB	BB	BB	AA	BB	BB	BB	BB	BB	BB	BB	BB	AA	BB	BB	BB	AA	AA	BB	BB	AA	BB	BB	BB	BB	BB	AA	BB	BB	AA	BB	BB	BB	BB	BB
wsnp_BE403956A_Ta_2_3	chr1A	375063728	BB	BB	BB	AA	BB	BB	AA	AA	BB	AA	AA	BB	BB	BB	BB	AA	BB	BB	BB	BB	BB	BB	BB	BB	AA	BB	BB	BB	AA	AA	BB	BB	AA	BB	BB	BB	BB	BB	AA	BB	BB	AA	BB	BB	BB	BB	BB
IACX293	chr1A	375064086	AB	AB	AB	AA	AB	AB	AA	AA	AB	AA	AA	AB	AB	AB	AB	AA	AB	AB	AB	AB	AB	AB	AB	AB	AA	AB	AB	AB	AA	AA	AB	AB	AA	AB	AB	AB	AB	AB	AA	AB	AB	AA	AB	AB	AB	AB	AB
BS00077199_51	chr1A	375070194	AA	AA	AA	BB	AA	AA	AB	BB	AA	BB	BB	AA	AA	AA	AA	BB	AA	AA	AA	AA	AA	AA	AA	AA	BB	AA	AA	AA	BB	BB	AA	AA	BB	AA	AA	AA	AA	AA	BB	AA	AA	BB	AA	AA	AA	AA	AA
wsnp_Ex_rep_c69738_68695568	chr1A	375732666	BB	AB	AB	BB	AB	AB	BB	BB	AB	BB	BB	AB	AB	AB	AB	BB	AB	AB	AB	AB	AB	AB	BB	AB	BB	BB	AB	AB	BB	BB	AB	AB	BB	AB	AB	AB	AB	BB	BB	AB	AB	BB	AB	AB	AB	AB	AB
Kukri_c54467_100	chr1A	375732816	BB	AA	AA	BB	AA	AA	BB	BB	AA	BB	BB	AA	AA	AA	AA	BB	AA	AA	AA	AA	AA	AA	BB	AA	BB	BB	AA	AA	BB	BB	AA	AA	BB	AA	AA	AA	AA	BB	BB	AA	AA	BB	AA	AA	AA	AA	AA
Kukri_c29668_338	chr1A	375739754	AB	AB	AB	BB	AB	AB	BB	BB	AB	BB	BB	AB	AB	AB	AB	BB	AB	AB	AB	AB	AB	AB	AB	AB	BB	AB	AB	AB	BB	BB	AB	AB	BB	AB	AB	AB	AB	AB	BB	AB	AB	BB	AB	AB	AB	AB	AB
IAAV7929	chr1A	376265654	AB	AB	AB	BB	AB	AB	BB	BB	AB	BB	BB	AB	AB	AB	AB	BB	AB	AB	AB	AB	AB	AB	AB	AB	BB	AB	AB	AB	BB	BB	AB	AB	BB	AB	AB	AB	AB	AB	BB	AB	AB	BB	AB	AB	AB	AB	AB
BS00011712_51	chr1A	376265776	BB	BB	AB	AB	AB	AB	BB	BB	AB	AB	BB	AB	AB	AB	BB	AB	AB	AB	AB	AB	AB	AB	AB	AB	AB	AB	AB	AB	BB	AB	AB	AB	AB	AB	AB	BB	AB	AB	BB	AB	BB	AB	AB	AB	AB	AB	AB
wsnp_Ra_c4481_8119609	chr1A	376474271	AB	AB	AB	BB	AB	AB	BB	BB	AB	BB	BB	AB	AB	AB	AB	BB	AB	AB	AB	AB	AB	AB	AB	AB	BB	AB	AB	AB	BB	BB	AB	AB	BB	AB	AB	AB	AB	AB	BB	AB	AB	BB	AB	AB	AB	AB	AB
wsnp_Ex_c35563_43690084	chr1A	376475162	BB	BB	BB	AA	BB	BB	AA	AA	BB	AA	AA	BB	BB	BB	BB	AA	BB	BB	BB	BB	BB	BB	BB	BB	AA	BB	BB	BB	AA	AA	BB	BB	AA	BB	BB	BB	BB	BB	AA	BB	BB	AA	BB	BB	BB	BB	BB
wsnp_Ku_c4413_8008008	chr1A	376475398	AA	AA	AA	BB	AA	AA	BB	BB	AA	BB	BB	AA	AA	AA	AA	BB	AA	AA	AA	AA	AA	AA	AA	AA	BB	AA	AA	AA	BB	BB	AA	AA	BB	AA	AA	AA	AA	AA	BB	AA	AA	BB	AA	AA	AA	AA	AA
Excalibur_c17301_365	chr1A	377033374	AA	AA	AA	AA	AA	AA	AA	AA	AA	AA	AA	AA	AA	AA	AA	AA	AA	AA	AA	AA	AA	AA	AA	AA	AA	AA	AA	AA	AA	AA	AA	AA	AA	AA	AA	AA	AA	AA	AA	AA	AA	AA	AA	AA	AA	AA	AA
BS00110766_51	chr1A	377209679	AA	AA	AA	BB	AA	AA	BB	BB	AA	BB	BB	AA	AA	AA	AA	BB	AA	AA	AA	AA	AA	AA	AA	AA	BB	AA	AA	AA	BB	BB	AA	AA	BB	AA	AA	AA	AA	AA	BB	AA	AA	BB	AA	AA	AA	AA	AA
RFL_Contig2385_1367	chr1A	378781131	BB	BB	BB	BB	BB	BB	BB	BB	BB	BB	BB	BB	BB	BB	BB	BB	BB	BB	BB	BB	BB	BB	BB	BB	BB	BB	BB	BB	BB	BB	BB	BB	BB	BB	BB	BB	BB	BB	BB	BB	BB	BB	BB	BB	BB	BB	BB
Kukri_c51537_151	chr1A	378783996	BB	BB	BB	BB	BB	BB	BB	BB	BB	BB	BB	BB	BB	BB	BB	BB	BB	BB	BB	BB	BB	BB	BB	BB	BB	BB	BB	BB	BB	BB	BB	BB	BB	BB	BB	BB	BB	BB	BB	BB	BB	BB	BB	BB	BB	BB	BB
Tdurum_contig11305_877	chr1A	380542310	BB	BB	BB	BB	BB	BB	BB	BB	BB	BB	BB	BB	BB	BB	BB	BB	BB	BB	BB	BB	BB	BB	BB	BB	BB	BB	BB	BB	BB	BB	BB	BB	BB	BB	BB	BB	BB	BB	BB	BB	BB	BB	BB	BB	BB	BB	BB
wsnp_Ex_c3565_6520901	chr1A	380559738	AB	AB	AB	BB	AB	AB	BB	BB	AB	BB	BB	AB	AB	AB	AB	BB	AB	AB	AB	AB	AB	AB	AB	AB	BB	AB	AB	AB	BB	BB	AB	AB	BB	AB	AB	AB	AB	AB	BB	AB	AB	BB	AB	AB	AB	AB	AB
Excalibur_c3565_2673	chr1A	380559908	BB	BB	BB	AB	BB	BB	AB	AB	BB	AB	AB	BB	BB	BB	BB	AB	BB	BB	BB	BB	BB	BB	BB	BB	AB	BB	BB	BB	AB	AB	BB	BB	AB	BB	BB	BB	BB	BB	AB	BB	BB	AB	BB	BB	BB	BB	BB
wsnp_Ex_c25628_34888253	chr1A	380568367	AA	AA	AA	BB	AA	AA	BB	BB	AA	BB	BB	AA	AA	AA	AA	BB	AA	AA	AA	AA	AA	AA	AA	AA	BB	AA	AA	AA	BB	BB	AA	AA	BB	AA	AA	AA	AA	AA	BB	AA	AA	BB	AA	AA	AA	AA	AA
wsnp_Ex_c25628_34888439	chr1A	380568553	AA	AA	AA	BB	AA	AA	BB	BB	AA	BB	BB	AA	AA	AA	AA	BB	AA	AA	AA	AA	AA	AA	AA	AA	BB	AA	AA	AA	BB	BB	AA	AA	BB	AA	AA	AA	AA	AA	BB	AA	AA	BB	AA	AA	AA	AA	AA
Kukri_c19389_97	chr1A	380869386	BB	BB	BB	AA	BB	BB	AA	AA	BB	AA	AA	BB	BB	BB	BB	AA	BB	BB	BB	BB	BB	BB	BB	BB	AA	BB	BB	BB	AA	AA	BB	BB	AA	BB	BB	BB	BB	BB	AA	BB	BB	AA	BB	BB	BB	BB	BB
Excalibur_c74277_84	chr1A	380871094	AA	AA	AA	AA	AA	AA	AA	AA	AA	AA	AA	AA	AA	AA	AA	AA	AA	AA	AA	AA	AA	AA	AA	AA	AA	AA	AA	AA	AA	AA	AA	AA	AA	AA	AA	AA	AA	AA	AA	AA	AA	AA	AA	AA	AA	AA	AA
RAC875_c25799_457	chr1A	380910062	BB	BB	BB	AA	BB	BB	AA	AA	BB	AA	AA	BB	BB	BB	BB	AA	BB	BB	BB	BB	BB	BB	BB	BB	AA	BB	BB	BB	AA	AA	BB	BB	AA	BB	BB	BB	BB	BB	AA	BB	BB	AA	BB	BB	BB	BB	BB
GENE-0235_131	chr1A	380912005	AA	AA	AB	AB	AB	AB	AA	AA	AB	AB	AA	AB	AB	AB	AA	AB	AB	AB	AB	AB	AB	AB	AB	AB	AB	AB	AB	AB	AA	AB	AB	AB	AB	AB	AB	AA	AB	AB	AA	AB	AA	AB	AB	AB	AB	AB	AB
Tdurum_contig50275_905	chr1A	381415701	AA	AA	AA	AA	AA	AA	AA	AA	AA	AA	AA	AA	AA	AA	AA	AA	AA	AA	AA	AA	AA	AA	AA	AA	AA	AA	AA	AA	AA	AA	AA	AA	AA	AA	AA	AA	AA	AA	AA	AA	AA	AA	AA	AA	AA	AA	AA
BS00041358_51	chr1A	381417547	AB	AB	AB	BB	AB	AB	BB	BB	AB	BB	BB	AB	AB	AB	AB	BB	AB	AB	AB	AB	AB	AB	AB	AB	BB	AB	AB	AB	BB	BB	AB	AB	BB	AB	AB	AB	AB	AB	BB	AB	AB	BB	AB	AB	AB	AB	AB
RAC875_c31168_238	chr1A	381824908	BB	BB	BB	AB	BB	BB	AB	AB	BB	AB	AB	BB	BB	BB	BB	AB	BB	BB	BB	BB	BB	BB	BB	BB	AB	BB	BB	BB	AB	AB	BB	BB	AB	BB	BB	BB	BB	BB	AB	BB	BB	AB	BB	BB	BB	BB	BB
RAC875_c12808_182	chr1A	381828216	AA	AA	AA	BB	AA	AA	BB	BB	AA	BB	BB	AA	AA	AA	AA	BB	AA	AA	AA	AA	AA	AA	AA	AA	BB	AA	AA	AA	BB	BB	AA	AA	BB	AA	AA	AA	AA	AA	BB	AA	AA	BB	AA	AA	AA	AA	AA
wsnp_Ku_c37925_46678703	chr1A	381828250	AB	AB	AB	BB	AB	AB	BB	BB	AB	BB	BB	AB	AB	AB	AB	BB	AB	AB	AB	AB	AB	AB	AB	AB	BB	AB	AB	AB	BB	BB	AB	AB	BB	AB	AB	AB	AB	AB	BB	AB	AB	BB	AB	AB	AB	AB	AB
wsnp_Ku_c37925_46679146	chr1A	381828888	BB	BB	BB	AA	BB	BB	AA	AA	BB	AA	AA	BB	BB	BB	BB	AA	BB	BB	BB	BB	BB	BB	BB	BB	AA	BB	BB	BB	AA	AA	BB	BB	AA	BB	BB	BB	BB	BB	AA	BB	BB	AA	BB	BB	BB	BB	BB
BS00065146_51	chr1A	382333900	AA	AA	AA	BB	AA	AA	BB	BB	AA	BB	BB	AA	AA	AA	AA	BB	AA	AA	AA	AA	AA	AA	AA	AA	BB	AA	AA	AA	BB	BB	AA	AA	BB	AA	AA	AA	AA	AA	BB	AA	AA	BB	AA	AA	AA	AA	AA
wsnp_Ex_c6817_11761300	chr1A	382335228	AA	AA	AA	BB	AA	AA	BB	BB	AA	BB	BB	AA	AA	AA	AA	BB	AA	AA	AA	AA	AA	AA	AA	AA	BB	AA	AA	AA	BB	BB	AA	AA	BB	AA	AA	AA	AA	AA	BB	AA	AA	BB	AA	AA	AA	AA	AA
wsnp_Ex_c6817_11762714	chr1A	382340356	AA	AA	AA	BB	AA	AA	BB	BB	AA	BB	BB	AA	AA	AA	AA	BB	AA	AA	AA	AA	AA	AA	AA	AA	BB	AA	AA	AA	BB	BB	AA	AA	BB	AA	AA	AA	AA	AA	BB	AA	AA	BB	AA	AA	AA	AA	AA
wsnp_Ex_c3986_7217641	chr1A	384950893	AB	AB	AB	BB	AB	AB	BB	BB	AB	BB	BB	AB	AB	AB	AB	BB	AB	AB	AB	AB	AB	AB	AB	AB	BB	AB	AB	AB	BB	BB	AB	AB	BB	AB	AB	AB	AB	AB	BB	AB	AB	BB	AB	AB	AB	AB	AB
Tdurum_contig12296_520	chr1A	385246282	BB	BB	BB	BB	BB	BB	BB	BB	BB	BB	BB	BB	BB	BB	BB	BB	BB	BB	BB	BB	BB	BB	BB	BB	BB	BB	BB	BB	BB	BB	BB	BB	BB	BB	BB	BB	BB	BB	BB	BB	BB	BB	BB	BB	BB	BB	BB
Tdurum_contig12296_581	chr1A	385246343	AA	AA	AA	AA	AA	AA	AA	AA	AA	AA	AA	AA	AA	AA	AA	AA	AA	AA	AA	AA	AA	AA	AA	AA	AA	AA	AA	AA	AA	AA	AA	AA	AA	AA	AA	AA	AA	AA	AA	AA	AA	AA	AA	AA	AA	AA	AA
Tdurum_contig28899_127	chr1A	385482787	BB	BB	AB	AB	AB	AB	BB	BB	AB	AB	BB	AB	AB	AB	BB	AB	AB	AB	AB	AB	AB	AB	AB	AB	AB	AB	AB	AB	BB	AB	AB	AB	AB	AB	AB	BB	AB	AB	BB	AB	BB	AB	AB	AB	AB	AB	AB
wsnp_Ex_rep_c66562_64849366	chr1A	385494536	AA	AA	AA	BB	AA	AA	BB	BB	AA	BB	BB	AA	AA	AA	AA	BB	AA	AA	AA	AA	AA	AA	AA	AA	BB	AA	AA	AA	BB	BB	AA	AA	BB	AA	AA	AA	AA	AA	BB	AA	AA	BB	AA	AA	AA	AA	AA
Ra_c8077_826	chr1A	386957177	BB	BB	BB	BB	BB	BB	BB	BB	BB	BB	BB	BB	BB	BB	BB	BB	BB	BB	BB	BB	BB	BB	BB	BB	BB	BB	BB	BB	BB	BB	BB	BB	BB	BB	BB	BB	BB	BB	BB	BB	BB	BB	BB	BB	BB	BB	BB
Tdurum_contig29140_276	chr1A	387110738	BB	BB	BB	BB	BB	BB	BB	BB	BB	BB	BB	BB	BB	BB	BB	BB	BB	BB	BB	BB	BB	BB	BB	BB	BB	BB	BB	BB	BB	BB	BB	BB	BB	BB	BB	BB	BB	BB	BB	BB	BB	BB	BB	BB	BB	BB	BB
Tdurum_contig11087_516	chr1A	387115519	AA	AA	AA	AA	AA	AA	AA	AA	AA	AA	AA	AA	AA	AA	AA	AA	AA	AA	AA	AA	AA	AA	AA	AA	AA	AA	AA	AA	AA	AA	AA	AA	AA	AA	AA	AA	AA	AA	AA	AA	AA	AA	AA	AA	AA	AA	AA
Kukri_c36652_301	chr1A	388436856	BB	BB	BB	BB	BB	BB	BB	BB	BB	BB	BB	BB	BB	BB	BB	BB	BB	BB	BB	BB	BB	BB	BB	BB	BB	BB	BB	BB	BB	BB	BB	BB	BB	BB	BB	BB	BB	BB	BB	BB	BB	BB	BB	BB	BB	BB	BB
Kukri_c36652_275	chr1A	388436882	BB	BB	BB	BB	BB	BB	BB	BB	BB	BB	BB	BB	BB	BB	BB	BB	BB	BB	BB	BB	BB	BB	BB	BB	BB	BB	BB	BB	BB	BB	BB	BB	BB	BB	BB	BB	BB	BB	BB	BB	BB	BB	BB	BB	BB	BB	BB
Excalibur_c16292_1338	chr1A	389684884	AA	AA	AA	AA	AA	AA	AA	AA	AA	AA	AA	AA	AA	AA	AA	AA	AA	AA	AA	AA	AA	AA	AA	AA	AA	AA	AA	AA	AA	AA	AA	AA	AA	AA	AA	AA	AA	AA	AA	AA	AA	AA	AA	AA	AA	AA	AA
Kukri_c49072_290	chr1A	391052669	BB	BB	BB	BB	BB	BB	BB	BB	BB	BB	BB	BB	BB	BB	BB	BB	BB	BB	BB	BB	BB	BB	BB	BB	BB	BB	BB	BB	BB	BB	BB	BB	BB	BB	BB	BB	BB	BB	BB	BB	BB	BB	BB	BB	BB	BB	BB
GENE-3085_343	chr1A	391444486	BB	BB	BB	BB	BB	BB	BB	BB	BB	BB	BB	BB	BB	BB	BB	BB	BB	BB	BB	BB	BB	BB	BB	BB	BB	BB	BB	BB	BB	BB	BB	BB	BB	BB	BB	BB	BB	BB	BB	BB	BB	BB	BB	BB	BB	BB	BB
RAC875_c95396_73	chr1A	391521270	BB	BB	BB	BB	BB	BB	BB	BB	BB	BB	BB	BB	BB	BB	BB	BB	BB	BB	BB	BB	BB	BB	BB	BB	BB	BB	BB	BB	BB	BB	BB	BB	BB	BB	BB	BB	BB	BB	BB	BB	BB	BB	BB	BB	BB	BB	BB
BobWhite_c6344_239	chr1A	392122363	AA	AA	AA	AA	AA	AA	AA	AA	AA	AA	AA	AA	AA	AA	AA	AA	AA	AA	AA	AA	AA	AA	AA	AA	AA	AA	AA	AA	AA	AA	AA	AA	AA	AA	AA	AA	AA	AA	AA	AA	AA	AA	AA	AA	AA	AA	AA
Excalibur_rep_c84731_611	chr1A	392124629	BB	AB	AB	AB	AB	AB	AB	AB	AB	AB	AB	AB	AB	AB	AB	AB	AB	AB	AB	AB	AB	AB	BB	AB	AB	BB	AB	AB	AB	AB	AB	AB	AB	AB	AB	AB	AB	BB	AB	AB	AB	AB	AB	AB	AB	AB	AB
BobWhite_rep_c51400_385	chr1A	392339767	BB	BB	BB	BB	BB	BB	BB	BB	BB	BB	BB	BB	BB	BB	BB	BB	BB	BB	BB	BB	BB	BB	BB	BB	BB	BB	BB	BB	BB	BB	BB	BB	BB	BB	BB	BB	BB	BB	BB	BB	BB	BB	BB	BB	BB	BB	BB
BobWhite_c17072_584	chr1A	392376508	BB	BB	BB	BB	BB	BB	--	BB	BB	BB	BB	BB	BB	BB	BB	BB	BB	BB	BB	BB	BB	BB	BB	BB	BB	BB	BB	BB	BB	BB	BB	BB	BB	BB	BB	BB	BB	BB	BB	BB	BB	BB	BB	BB	BB	BB	BB
Tdurum_contig42129_3280	chr1A	393853922	BB	BB	BB	BB	BB	BB	BB	BB	BB	BB	BB	BB	BB	BB	BB	BB	BB	BB	BB	BB	BB	BB	BB	BB	BB	BB	BB	BB	BB	BB	BB	BB	BB	BB	BB	BB	BB	BB	BB	BB	BB	BB	BB	BB	BB	BB	BB
Tdurum_contig42129_3350	chr1A	393853992	BB	BB	BB	BB	BB	BB	BB	AB	BB	BB	BB	BB	BB	BB	BB	BB	BB	BB	BB	BB	BB	BB	BB	BB	BB	BB	BB	BB	AB	BB	BB	BB	BB	BB	BB	AB	BB	BB	AB	BB	BB	BB	BB	BB	BB	BB	BB
Kukri_c14480_793	chr1A	393896823	AA	AA	AA	AA	AA	AA	AA	AA	AA	AA	AA	AA	AA	AA	AA	AA	AA	AA	AA	AA	AA	AA	AA	AA	AA	AA	AA	AA	AA	AA	AA	AA	AA	AA	AA	AA	AA	AA	AA	AA	AA	AA	AA	AA	AA	AA	AA
Tdurum_contig102258_360	chr1A	393922265	BB	BB	BB	BB	BB	BB	BB	BB	BB	BB	BB	BB	BB	BB	BB	BB	BB	BB	BB	BB	BB	BB	BB	BB	BB	BB	BB	BB	BB	BB	BB	BB	BB	BB	BB	BB	BB	AB	BB	BB	BB	BB	BB	BB	BB	BB	BB
Ku_c8549_573	chr1A	394186028	AA	AA	AA	AA	AA	AA	AA	AA	AA	AA	AA	AA	AA	AA	AA	AA	AA	AA	AA	AA	AA	AA	AA	AA	AA	AA	AA	AA	AA	AA	AA	AA	AA	AA	AA	AA	AA	AA	AA	AA	AA	AA	AA	AA	AA	AA	AA
Kukri_rep_c96140_621	chr1A	394448073	AA	AA	AA	AA	AA	AA	AA	AA	AA	AA	AA	AA	AA	AA	AA	AA	AA	AA	AA	AA	AA	AA	AA	AA	AA	AA	AA	AA	AA	AA	AA	AA	AA	AA	AA	AA	AA	AB	AA	AA	AA	AA	AA	AA	AA	AA	AA
JD_c12131_75	chr1A	395883742	AA	AA	AA	AA	AA	AA	AA	AA	AA	AA	AA	AA	AA	AA	AA	AA	AA	AA	AA	AA	AA	AA	AA	AA	AA	AA	AA	AA	AA	AA	AA	AA	AA	AA	AA	AA	AA	AA	AA	AA	AA	AA	AA	AA	AA	AA	AA
tplb0057n01_1423	chr1A	396023369	AA	AA	AA	AA	AA	AA	AA	AA	AA	AA	AA	AA	AA	AA	AA	AA	AA	AA	AA	AA	AA	AA	AA	AA	AA	AA	AA	AA	AA	AA	AA	AA	AA	AA	AA	AA	AA	AA	AA	AA	AA	AA	AA	AA	AA	AA	AA
tplb0057n01_1040	chr1A	396023878	BB	BB	BB	BB	BB	BB	BB	BB	BB	BB	BB	BB	BB	BB	BB	BB	BB	BB	BB	BB	BB	BB	BB	BB	BB	BB	BB	BB	BB	BB	BB	BB	BB	BB	BB	BB	BB	BB	BB	BB	BB	BB	BB	BB	BB	BB	BB
Kukri_c8332_120	chr1A	396062408	BB	BB	BB	BB	BB	BB	BB	BB	BB	BB	BB	BB	BB	BB	BB	BB	BB	BB	BB	BB	BB	BB	BB	BB	BB	BB	BB	BB	BB	BB	BB	BB	BB	BB	BB	BB	BB	BB	BB	BB	BB	BB	BB	BB	BB	BB	BB
Tdurum_contig24079_635	chr1A	397258135	AA	AA	AA	AA	AA	AA	AA	AA	AA	AA	AA	AA	AA	AA	AA	AA	AA	AA	AA	AA	AA	AA	AA	AA	AA	AA	AA	AA	AA	AA	AA	AA	AA	AA	AA	AA	AA	AA	AA	AA	AA	AA	AA	AA	AA	AA	AA
Ku_c8422_699	chr1A	397367555	BB	BB	BB	BB	BB	BB	BB	BB	BB	BB	BB	BB	BB	BB	BB	BB	BB	BB	BB	BB	BB	BB	BB	BB	BB	BB	BB	BB	BB	BB	BB	BB	BB	BB	BB	BB	BB	BB	BB	BB	BB	BB	BB	BB	BB	BB	BB
Ku_c8422_654	chr1A	397367600	AA	AA	AA	AA	AA	AA	AA	AA	AA	AA	AA	AA	AA	AA	AA	AA	AA	AA	AA	AA	AA	AA	AA	AA	AA	AA	AA	AA	AA	AA	AA	AA	AA	AA	AA	AA	AA	AA	AA	AA	AA	AA	AA	AA	AA	AA	AA
Kukri_c8422_642	chr1A	397367612	--	--	--	--	--	--	--	--	--	--	--	--	--	--	--	--	--	--	--	--	--	--	--	--	--	--	--	--	--	--	--	--	--	--	--	--	--	--	--	--	--	--	--	--	--	--	--
TA004725-0348	chr1A	397368780	BB	BB	BB	BB	BB	BB	BB	BB	BB	BB	BB	BB	BB	BB	BB	BB	BB	BB	BB	BB	BB	BB	BB	BB	BB	BB	BB	BB	BB	BB	BB	BB	BB	BB	BB	BB	BB	BB	BB	BB	BB	BB	BB	BB	BB	BB	BB
RAC875_c3464_632	chr1A	397648138	AA	AA	AA	AA	AA	AA	AA	AA	AA	AA	AA	AA	AA	AA	AA	AA	AA	AA	AA	AA	AA	AA	AA	AA	AA	AA	AA	AA	AA	AA	AA	AA	AA	AA	AA	AA	AA	AA	AA	AA	AA	AA	AA	AA	AA	AA	AA
BS00065940_51	chr1A	397727214	AA	AA	AA	AA	AA	AA	AA	AA	AA	AA	AA	AA	AA	AA	AA	AA	AA	AA	AA	AA	AA	AA	AA	AA	AA	AA	AA	AA	AA	AA	AA	AA	AA	AA	AA	AA	AA	AA	AA	AA	AA	AA	AA	AA	AA	AA	AA
Tdurum_contig10558_130	chr1A	399086404	AA	AA	AA	AA	AA	AA	AA	AA	AA	AA	AA	AA	AA	AA	AA	AA	AA	AA	AA	AA	AA	AA	AA	AA	AA	AA	AA	AA	AA	AA	AA	AA	AA	AA	AA	AA	AA	AA	AA	AA	AA	AA	AA	AA	AA	AA	AA
BS00063440_51	chr1A	401367728	BB	BB	BB	BB	BB	BB	BB	BB	BB	BB	BB	BB	BB	BB	BB	BB	BB	BB	BB	BB	BB	BB	BB	BB	BB	BB	BB	BB	BB	BB	BB	BB	BB	BB	BB	BB	BB	BB	BB	BB	BB	BB	BB	BB	BB	BB	BB
BS00012051_51	chr1A	401853605	AB	AB	AB	AB	AB	AB	AB	AB	AB	AB	AB	AB	AB	AB	AB	AB	AB	AB	AB	AB	AB	AB	AB	AB	AB	AB	AB	AB	AB	AB	AB	AB	AB	BB	AB	AB	AB	AB	AB	AB	AB	AB	AB	AB	AB	AB	AB
Kukri_rep_c73393_848	chr1A	402402698	BB	BB	AB	AB	AB	AB	BB	BB	AB	AB	BB	AB	AB	AB	BB	AB	AB	AB	AB	AB	AB	AB	AB	AB	AB	AB	AB	AB	BB	AB	AB	AB	AB	BB	AB	BB	AB	AB	BB	AB	BB	AB	AB	AB	AB	AB	AB
BobWhite_rep_c50332_900	chr1A	402619901	BB	BB	BB	BB	BB	BB	BB	BB	BB	BB	BB	BB	BB	BB	BB	BB	BB	BB	BB	BB	BB	BB	BB	BB	BB	BB	BB	BB	BB	BB	BB	BB	BB	BB	BB	BB	BB	BB	BB	BB	BB	BB	BB	BB	BB	BB	BB
Excalibur_rep_c108356_73	chr1A	402620892	AA	AA	AA	AA	AA	AA	AA	AA	AA	AA	AA	AA	AA	AA	AA	AA	AA	AA	AA	AA	AA	AA	AA	AA	AA	AA	AA	AA	AA	AA	AA	AA	AA	AA	AA	AA	AA	AA	AA	AA	AA	AA	AA	AA	AA	AA	AA
GENE-0549_18	chr1A	402621289	AB	AB	BB	BB	BB	BB	AB	AB	BB	BB	AB	BB	BB	BB	AB	BB	BB	BB	BB	BB	BB	BB	BB	BB	BB	BB	BB	BB	AB	BB	BB	BB	BB	AB	BB	AB	BB	BB	AB	BB	AB	BB	BB	BB	BB	BB	BB
IACX767	chr1A	402958537	BB	BB	BB	BB	BB	BB	BB	BB	BB	BB	BB	BB	BB	BB	BB	BB	BB	BB	BB	BB	BB	BB	BB	BB	BB	BB	BB	BB	BB	BB	BB	BB	BB	BB	BB	BB	BB	BB	BB	BB	BB	BB	BB	BB	BB	BB	BB
Ex_c12571_1531	chr1A	402975286	BB	BB	BB	BB	BB	BB	BB	BB	BB	BB	BB	BB	BB	BB	BB	BB	BB	BB	BB	BB	BB	BB	BB	BB	BB	BB	BB	BB	BB	BB	BB	BB	BB	BB	BB	BB	BB	BB	BB	BB	BB	BB	BB	BB	BB	BB	BB
RAC875_c27993_1690	chr1A	406178571	BB	BB	BB	BB	BB	BB	BB	BB	BB	BB	BB	BB	BB	BB	BB	BB	BB	BB	BB	BB	BB	BB	BB	BB	BB	BB	BB	BB	BB	BB	BB	BB	BB	BB	BB	BB	BB	BB	BB	BB	BB	BB	BB	BB	BB	BB	BB
Tdurum_contig42182_4958	chr1A	406248877	AA	AA	AA	AA	AA	AA	AA	AA	AA	AA	AA	AA	AA	AA	AA	AA	AA	AA	AA	AA	AA	AA	AA	AA	AA	AA	AA	AA	AA	AA	AA	AA	AA	AA	AA	AA	AA	AA	AA	AA	AA	AA	AA	AA	AA	AA	AA
Excalibur_c5617_1291	chr1A	406926317	BB	BB	BB	BB	BB	BB	BB	BB	BB	BB	BB	BB	BB	BB	BB	BB	BB	BB	BB	BB	BB	BB	BB	BB	BB	BB	BB	BB	BB	BB	BB	BB	BB	BB	BB	BB	BB	BB	BB	BB	BB	BB	BB	BB	BB	BB	BB
Ex_c5617_972	chr1A	406926636	AA	AA	AA	AA	AA	AA	AA	AA	AA	AA	AA	AA	AA	AA	AA	AA	AA	AA	AA	AA	AA	AA	AA	AA	AA	AA	AA	AA	AA	AA	AA	AA	AA	AA	AA	AA	AA	AA	AA	AA	AA	AA	AA	AA	AA	AA	AA
Ex_c5617_928	chr1A	406926680	BB	BB	BB	BB	BB	BB	BB	BB	BB	BB	BB	BB	BB	BB	BB	BB	BB	BB	BB	BB	BB	BB	BB	BB	BB	BB	BB	BB	BB	BB	BB	BB	BB	BB	BB	BB	BB	BB	BB	BB	BB	BB	BB	BB	BB	BB	BB
BobWhite_c3195_212	chr1A	406929917	BB	BB	BB	BB	BB	BB	BB	BB	BB	BB	BB	BB	BB	BB	BB	BB	BB	BB	BB	BB	BB	BB	BB	BB	BB	BB	BB	BB	BB	BB	BB	BB	BB	BB	BB	BB	BB	BB	BB	BB	BB	BB	BB	BB	BB	BB	BB
BobWhite_c3195_140	chr1A	406929989	BB	BB	BB	BB	BB	BB	AB	BB	BB	BB	BB	BB	BB	BB	BB	BB	BB	BB	BB	BB	BB	BB	BB	BB	BB	BB	BB	BB	BB	BB	BB	BB	BB	BB	BB	BB	BB	BB	BB	BB	BB	BB	BB	BB	BB	BB	BB
Excalibur_c19365_140	chr1A	407109889	BB	BB	AB	AB	AB	BB	BB	BB	BB	BB	BB	AB	BB	BB	AB	BB	AB	BB	AB	AB	AB	BB	BB	BB	BB	BB	AB	BB	BB	BB	AB	AB	BB	BB	AB	BB	AB	BB	BB	AB	AB	AB	AB	BB	BB	BB	AB
Tdurum_contig42515_63	chr1A	407110548	AA	AA	AA	AA	AA	AA	AA	AA	AA	AA	AA	AA	AA	AA	AA	AA	AA	AA	AA	AA	AA	AA	AA	AA	AA	AA	AA	AA	AA	AA	AA	AA	AA	AA	AA	AA	AA	AA	AA	AA	AA	AA	AA	AA	AA	AA	AA
RFL_Contig1766_1788	chr1A	409384825	BB	BB	BB	BB	BB	BB	BB	BB	BB	BB	BB	BB	BB	BB	BB	BB	BB	BB	BB	BB	BB	BB	BB	BB	BB	BB	BB	BB	BB	BB	BB	BB	BB	BB	BB	BB	BB	BB	BB	BB	BB	BB	BB	BB	BB	BB	BB
Tdurum_contig13272_154	chr1A	409428877	BB	BB	BB	BB	BB	BB	BB	BB	BB	BB	BB	BB	BB	BB	BB	BB	BB	BB	BB	BB	BB	BB	BB	BB	BB	BB	BB	BB	BB	BB	BB	BB	BB	BB	BB	BB	BB	BB	BB	BB	BB	BB	BB	BB	BB	BB	BB
tplb0022o13_126	chr1A	409747861	AA	AA	AA	AA	AA	AA	AA	AA	AA	AA	AA	AA	AA	AA	AA	AA	AA	AA	AA	AA	AA	AA	AA	AA	AA	AA	AA	AA	AA	AA	AA	AA	AA	AA	AA	AA	AA	AA	AA	AA	AA	AA	AA	AA	AA	AA	AA
CAP12_c3622_97	chr1A	409751635	BB	BB	BB	BB	BB	BB	BB	BB	BB	BB	BB	BB	BB	BB	BB	BB	BB	BB	BB	BB	BB	BB	BB	BB	BB	BB	BB	BB	BB	BB	BB	BB	BB	BB	BB	BB	BB	BB	BB	BB	BB	BB	BB	BB	BB	BB	BB
Kukri_c15725_585	chr1A	411628296	BB	BB	BB	BB	BB	BB	BB	BB	BB	BB	BB	BB	BB	BB	BB	BB	BB	BB	BB	BB	BB	BB	BB	BB	BB	BB	BB	BB	BB	BB	BB	BB	BB	BB	BB	BB	BB	AB	BB	BB	BB	BB	BB	BB	BB	BB	BB
Tdurum_contig10250_272	chr1A	412052934	BB	BB	BB	BB	BB	BB	BB	BB	BB	BB	BB	BB	BB	BB	BB	BB	BB	BB	BB	BB	BB	BB	BB	BB	BB	BB	BB	BB	BB	BB	BB	BB	BB	BB	BB	BB	BB	BB	BB	BB	BB	BB	BB	BB	BB	BB	BB
IAAV2709	chr1A	412061670	AB	AB	AB	BB	AB	AB	AB	AB	AB	AB	AB	AB	AB	AB	AB	AB	AB	AB	AB	AB	AB	AB	AB	AB	AB	AB	AB	AB	BB	AB	AB	AB	AB	AB	AB	AB	AB	BB	BB	AB	BB	AB	AB	AB	AB	AB	AB
RAC875_c12847_2362	chr1A	413378957	AA	AA	AA	AA	AA	AA	AA	AA	AA	AA	AA	AA	AA	AA	AA	AA	AA	AA	AA	AA	AA	AA	AA	AA	AA	AA	AA	AA	AA	AA	AA	AA	AA	AA	AA	AA	AA	AA	AA	AA	AA	AA	AA	AA	AA	AA	AA
RAC875_rep_c107085_366	chr1A	415177446	AA	AA	AA	AA	AA	AA	AA	AA	AA	AA	AA	AA	AA	AA	AA	AA	AA	AA	AA	AA	AA	AA	AA	AA	AA	AA	AA	AA	AA	AA	AA	AA	AA	AA	AA	AA	AA	AA	AA	AA	AA	AA	AA	AA	AA	AA	AA
RAC875_c5081_756	chr1A	415179609	BB	BB	BB	BB	BB	BB	BB	BB	BB	BB	BB	BB	BB	BB	BB	BB	BB	BB	BB	BB	BB	BB	BB	BB	BB	BB	BB	BB	BB	BB	BB	BB	BB	BB	BB	BB	BB	BB	BB	BB	BB	BB	BB	BB	BB	BB	BB
tplb0041o17_745	chr1A	416144881	AA	AA	AA	AA	AA	AA	AA	AA	AA	AA	AA	AA	AA	AA	AA	AA	AA	AA	AA	AA	AA	AA	AA	AA	AA	AA	AA	AA	AA	AA	AA	AA	AA	AA	AA	AA	AA	AA	AA	AA	AA	AA	AA	AA	AA	AA	AA
tplb0031j15_562	chr1A	416145085	AA	AA	AA	AA	AA	AA	AA	AA	AA	AA	AA	AA	AA	AA	AA	AA	AA	AA	AA	AA	AA	AA	AA	AA	AA	AA	AA	AA	AA	AA	AA	AA	AA	AA	AA	AA	AA	AA	AA	AA	AA	AA	AA	AA	AA	AA	AA
Kukri_c65726_314	chr1A	416993053	BB	BB	BB	BB	BB	BB	BB	BB	BB	BB	BB	BB	BB	BB	BB	BB	BB	BB	BB	BB	BB	BB	BB	BB	BB	BB	BB	BB	BB	BB	BB	BB	BB	BB	BB	BB	BB	BB	BB	BB	BB	BB	BB	BB	BB	BB	BB
RFL_Contig3715_263	chr1A	417004457	BB	AB	BB	BB	BB	AB	AB	AB	BB	AB	AB	BB	BB	BB	BB	AB	AB	BB	BB	AB	BB	AB	BB	AB	AB	BB	BB	BB	BB	AB	BB	AB	AB	AB	BB	BB	BB	BB	BB	BB	BB	AB	BB	BB	BB	BB	BB
IAAV7862	chr1A	417653272	AA	AA	AA	AA	AA	AA	AA	AA	AA	AA	AA	AA	AA	AA	AA	AA	AA	AA	AA	AA	AA	AA	AA	AA	AA	AA	AA	AA	AA	AA	AA	AA	AA	AA	AA	AA	AA	AA	AA	AA	AA	AA	AA	AA	AA	AA	AA
Kukri_c8281_1242	chr1A	418531766	BB	BB	BB	BB	BB	BB	BB	BB	BB	BB	BB	BB	BB	BB	BB	BB	BB	BB	BB	BB	BB	BB	BB	BB	BB	BB	BB	BB	BB	BB	BB	BB	BB	BB	BB	BB	BB	BB	BB	BB	BB	BB	BB	BB	BB	BB	BB
Tdurum_contig42515_1245	chr1A	418533424	BB	BB	BB	BB	BB	BB	AB	BB	BB	BB	BB	BB	BB	BB	BB	BB	BB	BB	BB	BB	BB	BB	BB	BB	BB	BB	BB	BB	BB	BB	BB	BB	BB	BB	BB	BB	BB	BB	BB	BB	BB	BB	BB	BB	BB	BB	BB
Kukri_c53900_220	chr1A	418534403	BB	BB	BB	BB	BB	BB	BB	BB	BB	BB	BB	BB	BB	BB	BB	BB	BB	BB	BB	BB	BB	BB	BB	BB	BB	BB	BB	BB	BB	BB	BB	BB	BB	BB	BB	BB	BB	BB	BB	BB	BB	BB	BB	BB	BB	BB	BB
BS00066259_51	chr1A	418627702	AA	AA	AA	AA	AA	AA	AA	AA	AA	AA	AA	AA	AA	AA	AA	AA	AA	AA	AA	AA	AA	AA	AA	AA	AA	AA	AA	AA	AA	AA	AA	AA	AA	AA	AA	AA	AA	AA	AA	AA	AA	AA	AA	AA	AA	AA	AA
Excalibur_c23214_583	chr1A	421234453	BB	BB	BB	BB	BB	BB	BB	BB	BB	BB	BB	BB	BB	BB	BB	BB	BB	BB	BB	BB	BB	BB	BB	BB	BB	BB	BB	BB	BB	BB	BB	BB	BB	BB	BB	BB	BB	BB	BB	BB	BB	BB	BB	BB	BB	BB	BB
Tdurum_contig42515_148	chr1A	421235370	BB	BB	BB	BB	BB	BB	BB	BB	BB	BB	BB	BB	BB	BB	BB	BB	BB	BB	BB	BB	BB	BB	BB	BB	BB	BB	BB	BB	BB	BB	BB	BB	BB	BB	BB	BB	BB	BB	BB	BB	BB	BB	BB	BB	BB	BB	BB
Tdurum_contig42515_218	chr1A	421235440	AA	AA	AA	AA	AA	AA	AA	AA	AA	AA	AA	AA	AA	AA	AA	AA	AA	AA	AA	AA	AA	AA	AA	AA	AA	AA	AA	AA	AA	AA	AA	AA	AA	AA	AA	AA	AA	AA	AA	AA	AA	AA	AA	AA	AA	AA	AA
Kukri_c18285_806	chr1A	421237353	AA	AA	AA	AA	AA	AA	AA	AA	AA	AA	AA	AA	AA	AA	AA	AA	AA	AA	AA	AA	AA	AA	AA	AA	AA	AA	AA	AA	AA	AA	AA	AA	AA	AA	AA	AA	AA	AA	AA	AA	AA	AA	AA	AA	AA	AA	AA
Tdurum_contig42515_1360	chr1A	421237428	AA	AA	AA	AA	AA	AA	AA	AA	AA	AA	AA	AA	AA	AA	AA	AA	AA	AA	AA	AA	AA	AA	AA	AA	AA	AA	AA	AA	AA	AA	AA	AA	AA	AA	AA	AA	AA	AA	AA	AA	AA	AA	AA	AA	AA	AA	AA
RFL_Contig530_2305	chr1A	424398678	AB	BB	AB	AB	AB	BB	AB	AB	AB	AB	AB	AB	AB	AB	AB	AB	BB	AB	AB	BB	AB	BB	AB	BB	AB	AB	AB	AB	AB	AB	AB	BB	AB	BB	AB	AB	AB	BB	AB	AB	AB	AB	AB	AB	AB	AB	AB
Excalibur_c1907_2438	chr1A	424845743	BB	BB	BB	BB	BB	BB	BB	BB	BB	BB	BB	BB	BB	BB	BB	BB	BB	BB	BB	BB	BB	BB	BB	BB	BB	BB	BB	BB	BB	BB	BB	BB	BB	BB	BB	BB	BB	BB	BB	BB	BB	BB	BB	BB	BB	BB	BB
Kukri_c65726_173	chr1A	424855162	AA	AA	AA	AA	AA	AA	AB	AA	AA	AA	AA	AA	AA	AA	AA	AA	AA	AA	AA	AA	AA	AA	AA	AA	AA	AA	AA	AA	AA	AA	AA	AA	AA	AA	AA	AA	AA	AA	AA	AA	AA	AA	AA	AA	AA	AA	AA
Tdurum_contig25803_353	chr1A	426113692	AA	AA	AA	AA	AA	AA	AA	AA	AA	AA	AA	AA	AA	AA	AA	AA	AA	AA	AA	AA	AA	AA	AA	AA	AA	AA	AA	AA	AA	AA	AA	AA	AA	AA	AA	AA	AA	AA	AA	AA	AA	AA	AA	AA	AA	AA	AA
JD_c8217_422	chr1A	426116484	AA	AA	AA	AA	AA	AA	AA	AA	AA	AA	AA	AA	AA	AA	AA	AA	AA	AA	AA	AA	AA	AA	AA	AA	AA	AA	AA	AA	AA	AA	AA	AA	AA	AA	AA	AA	AA	AA	AA	AA	AA	AA	AA	AA	AA	AA	AA
Kukri_c2425_1036	chr1A	426116798	AA	AA	AA	AA	AA	AA	AA	AA	AA	AA	AA	AA	AA	AA	AA	AA	AA	AA	AA	AA	AA	AA	AA	AA	AA	AA	AA	AA	AA	AA	AA	AA	AA	AA	AA	AA	AA	AA	AA	AA	AA	AA	AA	AA	AA	AA	AA
Ex_c10562_139	chr1A	426117349	AA	AA	AA	AA	AA	AA	AA	AA	AA	AA	AA	AA	AA	AA	AA	AA	AA	AA	AA	AA	AA	AA	AA	AA	AA	AA	AA	AA	AA	AA	AA	AA	AA	AA	AA	AA	AA	AA	AA	AA	AA	AA	AA	AA	AA	AA	AA
CAP8_c4610_292	chr1A	426483400	BB	BB	BB	BB	BB	BB	BB	BB	BB	BB	BB	BB	BB	BB	BB	BB	BB	BB	BB	BB	BB	BB	BB	BB	BB	BB	BB	BB	BB	BB	BB	BB	BB	BB	BB	BB	BB	BB	BB	BB	BB	BB	BB	BB	BB	BB	BB
Tdurum_contig25641_409	chr1A	426483703	BB	BB	BB	BB	BB	BB	AB	BB	BB	BB	BB	BB	AB	BB	BB	BB	BB	BB	BB	AB	BB	BB	AB	BB	BB	BB	BB	AB	BB	BB	BB	BB	BB	BB	AB	BB	BB	BB	BB	BB	BB	BB	BB	BB	AB	BB	AB
Excalibur_c50341_127	chr1A	427108208	BB	BB	BB	BB	BB	BB	BB	BB	BB	BB	BB	BB	BB	BB	BB	BB	BB	BB	BB	BB	BB	BB	BB	BB	BB	BB	BB	BB	BB	BB	BB	BB	BB	BB	BB	BB	BB	BB	BB	BB	BB	BB	BB	BB	BB	BB	BB
IACX592	chr1A	428141815	BB	BB	BB	BB	BB	BB	BB	BB	BB	BB	BB	BB	BB	BB	BB	BB	BB	BB	BB	BB	BB	BB	BB	BB	BB	BB	BB	BB	BB	BB	BB	BB	BB	BB	BB	BB	BB	BB	BB	BB	BB	BB	BB	BB	BB	BB	BB
BobWhite_c16234_286	chr1A	429776357	BB	BB	BB	BB	BB	BB	BB	BB	BB	BB	BB	BB	BB	BB	BB	BB	BB	BB	BB	BB	BB	BB	BB	BB	BB	BB	BB	BB	BB	BB	BB	BB	BB	BB	BB	BB	BB	BB	BB	BB	BB	BB	BB	BB	BB	BB	BB
BobWhite_c16234_262	chr1A	429776381	AB	AB	AB	AB	AB	AB	AB	AB	AB	AB	AB	AB	AB	AB	AB	AB	AB	AB	AB	AB	AB	AB	AB	AB	AB	AB	AB	AB	AB	AB	AB	AB	AB	AB	AB	AB	AB	AB	AB	AB	AB	AB	AB	AB	AB	AB	AB
Ra_c43812_239	chr1A	429831727	AA	AA	AA	AA	AA	AA	AA	AA	AA	AA	AA	AA	AA	AA	AA	AA	AA	AA	AA	AA	AA	AA	AA	AA	AA	AA	AA	AA	AA	AA	AA	AA	AA	AA	AA	AA	AA	AA	AA	AA	AA	AA	AA	AA	AA	AA	AA
GENE-0058_235	chr1A	429833794	BB	BB	BB	BB	BB	BB	BB	BB	BB	BB	BB	BB	BB	BB	BB	BB	BB	BB	BB	BB	BB	BB	BB	BB	BB	BB	BB	BB	BB	BB	BB	BB	BB	BB	BB	BB	BB	BB	BB	BB	BB	BB	BB	BB	BB	BB	BB
Tdurum_contig81875_184	chr1A	430195344	AA	AA	AA	AA	AA	AA	AA	AA	AA	AA	AA	AA	AA	AA	AA	AA	AA	AA	AA	AA	AA	AA	AA	AA	AA	AA	AA	AA	AA	AA	AA	AA	AA	AA	AA	AA	AA	AA	AA	AA	AA	AA	AA	AA	AA	AA	AA
Tdurum_contig81875_148	chr1A	430195380	AA	AA	AA	AA	AA	AA	AA	AA	AA	AA	AA	AA	AA	AA	AA	AA	AA	AA	AA	AA	AA	AA	AA	AA	AA	AA	AA	AA	AA	AA	AA	AA	AA	AA	AA	AA	AA	AA	AA	AA	AA	AA	AA	AA	AA	AA	AA
BobWhite_c7412_403	chr1A	430612618	AA	AA	AA	AA	AA	AA	AA	AA	AA	AA	AA	AA	AA	AA	AA	AA	AA	AA	AA	AA	AA	AA	AA	AA	AA	AA	AA	AA	AA	AA	AA	AA	AA	AA	AA	AA	AA	AA	AA	AA	AA	AA	AA	AA	AA	AA	AA
Kukri_c6068_371	chr1A	431027565	BB	BB	BB	BB	BB	BB	BB	BB	BB	BB	BB	BB	BB	BB	BB	BB	BB	BB	BB	BB	BB	BB	BB	BB	BB	BB	BB	BB	BB	BB	BB	BB	BB	BB	BB	BB	BB	BB	BB	BB	BB	BB	BB	BB	BB	BB	BB
Ku_c20103_650	chr1A	431793466	AA	AA	AA	AA	AA	AA	AA	AA	AA	AA	AA	AA	AA	AA	AA	AA	AA	AA	AA	AA	AA	AA	AA	AA	AA	AA	AA	AA	AA	AA	AA	AA	AA	AA	AA	AA	AA	AA	AA	AA	AA	AA	AA	AA	AA	AA	AA
Tdurum_contig99671_174	chr1A	432181282	AB	AA	AB	AB	AB	AA	AB	AB	AB	AB	AB	AB	AB	AB	AB	AB	AA	AB	AB	AA	AB	AA	AB	AA	AB	AB	AB	AB	AB	AB	AB	AA	AB	AA	AB	AB	AB	AA	AB	AB	AB	AB	AB	AB	AB	AB	AB
Tdurum_contig92564_326	chr1A	432185298	AA	AB	AA	AA	AA	AB	AA	AA	AA	AA	AA	AA	AA	AA	AA	AA	AB	AA	AA	AB	AA	AB	AA	AB	AA	AA	AA	AA	AA	AA	AA	AB	AA	AB	AA	AA	AA	AB	AA	AA	AA	AA	AA	AA	AA	AA	AA
Tdurum_contig43203_318	chr1A	432229320	AA	BB	AA	AA	AA	BB	AA	AA	AA	AA	AA	AA	AA	AA	AA	AA	BB	AA	AA	BB	AA	BB	AA	BB	AA	AA	AA	AA	AA	AA	AA	BB	AA	BB	AA	AA	AA	BB	AA	AA	AA	AA	AA	AA	AA	AA	AA
wsnp_Ex_c22963_32183009	chr1A	432229984	AA	AB	AA	AA	AA	AB	AA	AA	AA	AA	AA	AA	AA	AA	AA	AA	AB	AA	AA	AB	AA	AB	AA	AB	AA	AA	AA	AA	AA	AA	AA	AB	AA	AB	AA	AA	AA	AB	AA	AA	AA	AA	AA	AA	AA	AA	AA
Kukri_c28699_328	chr1A	432365491	BB	BB	BB	BB	BB	BB	BB	BB	BB	BB	BB	BB	BB	BB	BB	BB	BB	BB	BB	BB	BB	BB	BB	BB	BB	BB	BB	BB	BB	BB	BB	BB	BB	BB	BB	BB	BB	BB	BB	BB	BB	BB	BB	BB	BB	BB	BB
Excalibur_c25689_2779	chr1A	432568636	AA	AA	AA	AA	AA	AA	AA	AA	AA	AA	AA	AA	AA	AA	AA	AA	AA	AA	AA	AA	AA	AA	AA	AA	AA	AA	AA	AA	AA	AA	AA	AA	AA	AA	AA	AA	AA	AA	AA	AA	AA	AA	AA	AA	AA	AA	AA
Ex_c25689_1606	chr1A	432569809	AA	BB	AA	AA	AA	BB	AA	AA	AA	AA	AA	AA	AA	AA	AA	AA	BB	AA	AA	BB	AA	BB	AA	BB	AA	AA	AA	AA	AA	AA	AA	BB	AA	BB	AA	AA	AA	BB	AA	AA	AA	AA	AA	AA	AA	AA	AA
Ex_c25689_1603	chr1A	432569812	BB	AA	BB	BB	BB	AA	BB	BB	BB	BB	BB	BB	BB	BB	BB	BB	AA	BB	BB	AA	BB	AA	BB	AA	BB	BB	BB	BB	BB	BB	BB	AA	BB	AA	BB	BB	BB	AA	BB	BB	BB	BB	BB	BB	BB	BB	BB
IAAV5939	chr1A	432574157	BB	AB	BB	BB	BB	AB	BB	BB	BB	BB	BB	BB	BB	BB	BB	BB	AB	BB	BB	AB	BB	AB	BB	AB	BB	BB	BB	BB	BB	BB	BB	AB	BB	AB	BB	BB	BB	AB	BB	BB	BB	BB	BB	BB	BB	BB	BB
Kukri_c26680_331	chr1A	432578466	BB	BB	BB	BB	BB	BB	BB	BB	BB	BB	BB	BB	BB	BB	BB	BB	BB	BB	BB	BB	BB	BB	BB	BB	BB	BB	BB	BB	BB	BB	BB	BB	BB	BB	BB	BB	BB	BB	BB	BB	BB	BB	BB	BB	BB	BB	BB
Tdurum_contig18709_773	chr1A	434019692	BB	BB	BB	BB	BB	BB	BB	BB	BB	BB	BB	BB	BB	BB	BB	BB	BB	BB	BB	BB	BB	BB	BB	BB	BB	BB	BB	BB	BB	BB	BB	BB	BB	BB	BB	BB	BB	BB	BB	BB	BB	BB	BB	BB	BB	BB	BB
Tdurum_contig50221_210	chr1A	434020892	AB	BB	AB	AB	AB	BB	AA	AB	AB	AB	AB	AB	AB	AB	AB	AB	BB	AB	AB	BB	AB	BB	AB	BB	AB	AB	AB	AB	AB	AB	AB	BB	AB	BB	AB	AB	AB	BB	AB	AB	AB	AB	AB	AB	AB	AB	AB
RAC875_rep_c104557_1245	chr1A	434023612	BB	AB	BB	BB	BB	AB	BB	BB	BB	BB	BB	BB	BB	BB	BB	BB	AB	BB	BB	AB	BB	AB	BB	AB	BB	BB	BB	BB	BB	BB	BB	AB	BB	AB	BB	BB	BB	AB	BB	BB	BB	BB	BB	BB	BB	BB	BB
Ex_c4242_1442	chr1A	434023680	BB	AB	BB	BB	BB	AB	BB	BB	BB	BB	BB	BB	BB	BB	BB	BB	AB	BB	BB	AB	BB	AB	BB	AB	BB	BB	BB	BB	BB	BB	BB	AB	BB	AB	BB	BB	BB	AB	BB	BB	BB	BB	BB	BB	BB	BB	BB
Tdurum_contig29168_109	chr1A	434236034	BB	BB	BB	BB	BB	BB	BB	BB	BB	BB	BB	BB	BB	BB	BB	BB	BB	BB	BB	BB	BB	BB	BB	BB	BB	BB	BB	BB	BB	BB	BB	BB	BB	BB	BB	BB	BB	BB	BB	BB	BB	BB	BB	BB	BB	BB	BB
Tdurum_contig29168_166	chr1A	434236091	BB	BB	BB	BB	BB	BB	BB	BB	BB	BB	BB	BB	BB	BB	BB	BB	BB	BB	BB	BB	BB	BB	BB	BB	BB	BB	BB	BB	BB	BB	BB	BB	BB	BB	BB	BB	BB	BB	BB	BB	BB	BB	BB	BB	BB	BB	BB
RAC875_c6664_63	chr1A	434468550	AA	AB	AA	AA	AA	AB	AA	AA	AA	AA	AA	AA	AA	AA	AA	AA	AB	AA	AA	AB	AA	AB	AA	AB	AA	AA	AA	AA	AA	AA	AA	AB	AA	AB	AA	AA	AA	AB	AA	AA	AA	AA	AA	AA	AA	AA	AA
wsnp_Ex_c591_1177097	chr1A	435161096	AA	AB	AB	AB	AB	AB	AB	AB	AB	AB	AB	AB	AB	AB	AB	AB	AB	AB	AB	AB	AB	AB	AA	AB	AB	AA	AB	AB	AB	AB	AB	AB	AB	AB	AB	AB	AB	AA	AB	AB	AB	AB	AB	AB	AB	AB	AB
RAC875_rep_c72774_131	chr1A	435161139	AB	BB	BB	BB	BB	BB	BB	BB	BB	BB	BB	BB	BB	BB	BB	BB	BB	BB	BB	BB	BB	BB	AB	BB	BB	AB	BB	BB	BB	BB	BB	BB	BB	BB	BB	BB	BB	AB	BB	BB	BB	BB	BB	BB	BB	BB	BB
wsnp_Ex_c10595_17291999	chr1A	435161269	AA	AA	AA	AA	AA	AB	AA	AA	AA	AA	AA	AA	AA	AA	AA	AB	AB	AA	AA	AA	AA	AB	AA	AB	AA	AA	AA	AA	AA	AA	AA	AB	AA	AB	AA	AA	AA	AA	AA	AA	AA	AA	AA	AA	AA	AA	AA
wsnp_Ex_c10595_17292077	chr1A	435161347	BB	BB	BB	BB	BB	BB	BB	BB	BB	BB	BB	BB	BB	BB	BB	BB	BB	BB	BB	BB	BB	BB	BB	BB	BB	BB	BB	BB	BB	BB	BB	BB	BB	BB	BB	BB	BB	BB	BB	BB	BB	BB	BB	BB	BB	BB	BB
RAC875_c32916_430	chr1A	435271928	BB	BB	BB	BB	BB	BB	AB	BB	BB	BB	BB	BB	BB	BB	BB	BB	BB	BB	BB	BB	BB	BB	BB	BB	BB	BB	BB	BB	BB	BB	BB	BB	BB	BB	BB	BB	BB	BB	BB	BB	BB	BB	BB	BB	BB	BB	BB
wsnp_Ex_c10257_16825240	chr1A	436017981	AA	BB	AA	AA	AA	BB	AA	AA	AA	AA	AA	AA	AA	AA	AA	AA	BB	AA	AA	BB	AA	BB	AA	BB	AA	AA	AA	AA	AA	AA	AA	BB	AA	BB	AA	AA	AA	BB	AA	AA	AA	AA	AA	AA	AA	AA	AA
RFL_Contig345_777	chr1A	436018613	AA	AA	AA	AA	AA	AA	AA	AA	AA	AA	AA	AA	AA	AA	AA	AA	AA	AA	AA	AA	AA	AA	AA	AA	AA	AA	AA	AA	AA	AA	AA	AA	AA	AA	AA	AA	AA	AA	AA	AA	AA	AA	AA	AA	AA	AA	AA
IACX219	chr1A	436026174	AB	BB	AB	AB	AB	BB	AB	AB	AB	AB	AB	AB	AB	AB	AB	AB	BB	AB	AB	BB	AB	BB	AB	BB	AB	AB	AB	AB	AB	AB	AB	BB	AB	BB	AB	AB	AB	BB	AB	AB	AB	AB	AB	AB	AB	AB	AB
CAP12_c1194_74	chr1A	436031527	AA	AA	AA	AA	AA	AA	AA	AA	AA	AA	AA	AA	AA	AA	AA	AA	AA	AA	AA	AA	AA	AA	AA	AA	AA	AA	AA	AA	AA	AA	AA	AA	AA	AA	AA	AA	AA	AA	AA	AA	AA	AA	AA	AA	AA	AA	AA
Kukri_rep_c94976_351	chr1A	437181659	BB	BB	BB	BB	BB	BB	BB	BB	BB	BB	BB	BB	BB	BB	BB	BB	BB	BB	BB	BB	BB	BB	BB	BB	BB	BB	BB	BB	BB	BB	BB	BB	BB	BB	BB	BB	BB	BB	BB	BB	BB	BB	BB	BB	BB	BB	BB
Tdurum_contig12887_131	chr1A	437181988	AA	AA	AA	AA	AA	AA	AA	AA	AA	AA	AA	AA	AA	AA	AA	AA	AA	AA	AA	AA	AA	AA	AA	AA	AA	AA	AA	AA	AA	AA	AA	AA	AA	AA	AA	AA	AA	AA	AA	AA	AA	AA	AA	AA	AA	AA	AA
tplb0060a06_202	chr1A	437895492	BB	BB	BB	BB	BB	BB	BB	BB	BB	BB	BB	BB	BB	BB	BB	BB	BB	BB	BB	BB	BB	BB	BB	BB	BB	BB	BB	BB	BB	BB	BB	BB	BB	BB	BB	BB	BB	BB	BB	BB	BB	BB	BB	BB	BB	BB	BB
Kukri_c4395_456	chr1A	437895583	AA	AA	AA	AA	AA	AA	AA	AA	AA	AA	AA	AA	AA	AA	AA	AA	AA	AA	AA	AA	AA	AA	AA	AA	AA	AA	AA	AA	AA	AA	AA	AA	AA	AA	AA	AA	AA	AA	AA	AA	AA	AA	AA	AA	AA	AA	AA
JD_c63991_766	chr1A	437895590	BB	AA	BB	BB	BB	AA	BB	BB	BB	BB	BB	BB	BB	BB	BB	BB	AA	BB	BB	AA	BB	AA	BB	AA	BB	BB	BB	BB	BB	BB	BB	AA	BB	AA	BB	BB	BB	AA	BB	BB	BB	BB	BB	BB	BB	BB	BB
wsnp_Ex_c14361_22341570	chr1A	437903559	BB	AA	BB	BB	BB	AA	BB	AB	BB	BB	BB	BB	BB	BB	BB	BB	AA	BB	BB	AA	BB	AA	BB	AA	BB	BB	BB	BB	BB	BB	BB	AA	BB	AA	BB	AB	BB	AA	BB	BB	BB	BB	BB	BB	BB	BB	BB
Ex_c14361_506	chr1A	437903909	AB	AA	AB	AB	AB	AA	AB	AB	AB	AB	AB	AB	AB	AB	AB	AB	AA	AB	AB	AA	AB	AA	AB	AA	AB	AB	AB	AB	AB	AB	AB	AA	AB	AA	AB	AB	AB	AA	AB	AB	AB	AB	AB	AB	AB	AB	AB
RAC875_c2322_420	chr1A	438280115	AA	AA	AA	AA	AA	AA	AA	AA	AA	AA	AA	AA	AA	AA	AA	AA	AA	AA	AA	AA	AA	AA	AA	AA	AA	AA	AA	AA	AA	AA	AA	AA	AA	AA	AA	AA	AA	AA	AA	AA	AA	AA	AA	AA	AA	AA	AA
Ra_c2322_732	chr1A	438282842	BB	BB	BB	BB	BB	BB	BB	BB	BB	BB	BB	BB	BB	BB	BB	BB	BB	BB	BB	BB	BB	BB	BB	BB	BB	BB	BB	BB	BB	BB	BB	BB	BB	BB	BB	BB	BB	BB	BB	BB	BB	BB	BB	BB	BB	BB	BB
RAC875_rep_c105624_826	chr1A	439620984	AA	AA	AA	AA	AA	AA	AA	AA	AA	AA	AA	AA	AA	AA	AA	AA	AA	AA	AA	AA	AA	AA	AA	AA	AA	AA	AA	AA	AA	AA	AA	AA	AA	AA	AA	AA	AA	AA	AA	AA	AA	AA	AA	AA	AA	AA	AA
Excalibur_c35985_1150	chr1A	439623783	AA	AA	AA	AA	AA	AA	AA	AA	AA	AA	AA	AA	AA	AA	AA	AA	AA	AA	AA	AA	AA	AA	AA	AA	AA	AA	AA	AA	AA	AA	AA	AA	AA	AA	AA	AA	AA	AA	AA	AA	AA	AA	AA	AA	AA	AA	AA
RAC875_c34937_93	chr1A	439624192	AA	AA	AA	AA	AA	AA	AA	AA	AA	AA	AA	AA	AA	AA	AA	AA	AA	AA	AA	AA	AA	AA	AA	AA	AA	AA	AA	AA	AA	AA	AA	AA	AA	AA	AA	AA	AA	AA	AA	AA	AA	AA	AA	AA	AA	AA	AA
Excalibur_c869_1767	chr1A	440705800	BB	BB	BB	BB	BB	BB	BB	BB	BB	BB	BB	BB	BB	BB	BB	BB	BB	BB	BB	BB	BB	BB	BB	BB	BB	BB	BB	BB	BB	BB	BB	BB	BB	BB	BB	BB	BB	BB	BB	BB	BB	BB	BB	BB	BB	BB	BB
Excalibur_c869_2091	chr1A	440706124	AA	AA	AA	AA	AA	AA	AA	AA	AA	AA	AA	AA	AA	AA	AA	AA	AA	AA	AA	AA	AA	AA	AA	AA	AA	AA	AA	AA	AA	AA	AA	AA	AA	AA	AA	AA	AA	AA	AA	AA	AA	AA	AA	AA	AA	AA	AA
Excalibur_c869_2341	chr1A	440706374	AA	AA	AA	AA	AA	AA	AA	AA	AA	AA	AA	AA	AA	AA	AA	AA	AA	AA	AA	AA	AA	AA	AA	AA	AA	AA	AA	AA	AA	AA	AA	AA	AA	AA	AA	AA	AA	AA	AA	AA	AA	AA	AA	AA	AA	AA	AA
Tdurum_contig28680_516	chr1A	440779330	AB	AB	AB	AB	AB	AB	AB	AB	AB	AB	AB	AB	AB	AB	AB	AB	AB	AB	AB	AB	AB	AB	AB	AB	AB	AB	AB	AB	AB	AB	AB	AB	AB	AB	AB	AB	AB	AB	AB	AB	AB	AB	AB	AB	AB	AB	AB
RAC875_rep_c108861_365	chr1A	440830876	BB	BB	BB	BB	BB	BB	BB	BB	BB	BB	BB	BB	BB	BB	BB	BB	BB	BB	BB	BB	BB	BB	BB	BB	BB	BB	BB	BB	BB	BB	BB	BB	BB	BB	BB	BB	BB	BB	BB	BB	BB	BB	BB	BB	BB	BB	BB
wsnp_Ex_rep_c66846_65240088	chr1A	440830876	AA	AB	AA	AA	AA	AB	AA	AA	AA	AA	AA	AA	AA	AA	AA	AB	AB	AA	AA	AB	AA	AB	AA	AB	AA	AA	AA	AA	AA	AA	AA	AB	AA	AB	AA	AA	AA	AB	AA	AA	AA	AA	AA	AA	AA	AA	AA
Excalibur_rep_c83900_245	chr1A	440831120	AA	AA	AA	AA	AA	AA	AA	AA	AA	AA	AA	AA	AA	AA	AA	AA	AA	AA	AA	AA	AA	AA	AA	AA	AA	AA	AA	AA	AA	AA	AA	AA	AA	AA	AA	AA	AA	AA	AA	AA	AA	AA	AA	AA	AA	AA	AA
Ku_c27851_570	chr1A	440833383	BB	BB	BB	BB	BB	BB	BB	BB	BB	BB	BB	BB	BB	BB	BB	BB	BB	BB	BB	BB	BB	BB	BB	BB	BB	BB	BB	BB	BB	BB	BB	BB	BB	BB	BB	BB	BB	BB	BB	BB	BB	BB	BB	BB	BB	BB	BB
GENE-0505_148	chr1A	441359814	AA	AA	AA	AA	AA	AA	AA	AA	AA	AA	AA	AA	AA	AA	AA	AA	AA	AA	AA	AA	AA	AA	AA	AA	AA	AA	AA	AA	AA	AA	AA	AA	AA	AA	AA	AA	AA	AA	AA	AA	AA	AA	AA	AA	AA	AA	AA
GENE-0505_230	chr1A	441359892	BB	BB	BB	BB	BB	BB	BB	BB	BB	BB	BB	BB	BB	BB	BB	BB	BB	BB	BB	BB	BB	BB	BB	BB	BB	BB	BB	BB	BB	BB	BB	BB	BB	BB	BB	BB	BB	BB	BB	BB	BB	BB	BB	BB	BB	BB	BB
GENE-0505_443	chr1A	441360101	AA	AA	AB	AB	AB	AB	AA	AA	AB	AB	AA	AB	AA	AB	AA	AB	AB	AB	AA	AA	AB	AB	AA	AB	AB	AA	AB	--	AB	AB	AB	AB	AA	AB	AA	AA	AB	AB	AB	AB	AA	AB	AB	AB	AB	AB	AA
tplb0030n24_1190	chr1A	442154591	AA	AA	AA	AA	AA	AA	AA	AA	AA	AA	AA	AA	AA	AA	AA	AA	AA	AA	AA	AA	AA	AA	AA	AA	AA	AA	AA	AA	AA	AA	AA	AA	AA	AA	AA	AA	AA	AA	AA	AA	AA	AA	AA	AA	AA	AA	AA
CAP7_c9231_230	chr1A	442162253	BB	BB	BB	BB	BB	BB	BB	BB	BB	BB	BB	BB	BB	BB	BB	BB	BB	BB	BB	BB	BB	BB	BB	BB	BB	BB	BB	BB	BB	BB	BB	BB	BB	BB	BB	BB	BB	BB	BB	BB	BB	BB	BB	BB	BB	BB	BB
Tdurum_contig35514_177	chr1A	442398255	BB	BB	BB	BB	BB	BB	BB	BB	BB	BB	BB	BB	BB	BB	BB	BB	BB	BB	BB	BB	BB	BB	BB	BB	BB	BB	BB	BB	BB	BB	BB	BB	BB	BB	BB	BB	BB	BB	BB	BB	BB	BB	BB	BB	BB	BB	BB
BobWhite_rep_c51642_1057	chr1A	442792802	AB	AB	BB	BB	BB	BB	AB	AB	BB	BB	AB	BB	BB	BB	AB	BB	BB	BB	BB	BB	BB	BB	BB	BB	BB	BB	BB	BB	BB	BB	BB	BB	BB	BB	BB	AB	BB	BB	BB	BB	AB	BB	BB	BB	BB	BB	BB
Kukri_rep_c77383_613	chr1A	442798820	BB	BB	BB	BB	BB	BB	BB	BB	BB	BB	BB	BB	BB	BB	BB	BB	BB	BB	BB	BB	BB	BB	BB	BB	BB	BB	BB	BB	BB	BB	BB	BB	BB	BB	BB	BB	BB	BB	BB	BB	BB	BB	BB	BB	BB	BB	BB
Tdurum_contig11332_626	chr1A	443303751	BB	BB	BB	BB	BB	BB	BB	BB	BB	BB	BB	BB	BB	BB	BB	BB	BB	BB	BB	BB	BB	BB	BB	BB	BB	BB	BB	BB	BB	BB	BB	BB	BB	BB	BB	BB	BB	BB	BB	BB	BB	BB	BB	BB	BB	BB	BB
GENE-0035_484	chr1A	445129962	BB	BB	BB	BB	BB	BB	BB	BB	BB	BB	BB	BB	BB	BB	BB	BB	BB	BB	BB	BB	BB	BB	BB	BB	BB	BB	BB	BB	BB	BB	BB	BB	BB	BB	BB	BB	BB	BB	BB	BB	BB	BB	BB	BB	BB	BB	BB
RAC875_c26690_862	chr1A	445142123	BB	BB	BB	BB	BB	BB	BB	BB	BB	BB	BB	BB	BB	BB	BB	BB	BB	BB	BB	BB	BB	BB	BB	BB	BB	BB	BB	BB	BB	BB	BB	BB	BB	BB	BB	BB	BB	BB	BB	BB	BB	BB	BB	BB	BB	BB	BB
RAC875_c27045_1651	chr1A	445475269	BB	BB	BB	BB	BB	BB	BB	BB	BB	BB	BB	BB	BB	BB	BB	BB	BB	BB	BB	BB	BB	BB	BB	BB	BB	BB	BB	BB	BB	BB	BB	BB	BB	BB	BB	BB	BB	BB	BB	BB	BB	BB	BB	BB	BB	BB	BB
Excalibur_c42595_581	chr1A	445478906	BB	BB	BB	BB	BB	BB	BB	BB	BB	BB	BB	BB	BB	BB	BB	BB	BB	BB	BB	BB	BB	BB	BB	BB	BB	BB	BB	BB	BB	BB	BB	BB	BB	BB	BB	BB	BB	BB	BB	BB	BB	BB	BB	BB	BB	BB	BB
JD_c15885_428	chr1A	445511549	AA	AA	AA	AA	AA	AA	AA	AA	AA	AA	AA	AA	AA	AA	AA	AA	AA	AA	AA	AA	AA	AA	AA	AA	AA	AA	AA	AA	AA	AA	AA	AA	AA	AA	AA	AA	AA	AA	AA	AA	AA	AA	AA	AA	AA	AA	AA
Ex_c76492_213	chr1A	446138483	BB	BB	BB	BB	BB	BB	BB	BB	BB	BB	BB	BB	BB	BB	BB	BB	BB	BB	BB	BB	BB	BB	BB	BB	BB	BB	BB	BB	BB	BB	BB	BB	BB	BB	BB	BB	BB	BB	BB	BB	BB	BB	BB	BB	BB	BB	BB
Tdurum_contig49788_1162	chr1A	446602489	AA	AA	AA	AA	AA	AA	AB	AA	AA	AA	AA	AA	AA	AA	AA	AA	AA	AA	AA	AA	AA	AA	AA	AA	AA	AA	AA	AA	AA	AA	AA	AA	AA	AA	AA	AA	AA	AB	AA	AA	AA	AA	AA	AA	AA	AA	AA
Excalibur_rep_c108206_398	chr1A	448514891	BB	BB	BB	BB	BB	BB	BB	BB	BB	BB	BB	BB	BB	BB	BB	BB	BB	BB	BB	BB	BB	BB	BB	BB	BB	BB	BB	BB	BB	BB	BB	BB	BB	BB	BB	BB	BB	BB	BB	BB	BB	BB	BB	BB	BB	BB	BB
Ra_c48736_614	chr1A	448514987	AA	AA	AA	AA	AA	AA	AA	AA	AA	AA	AA	AA	AA	AA	AA	AA	AA	AA	AA	AA	AA	AA	AA	AA	AA	AA	AA	AA	AA	AA	AA	AA	AA	AA	AA	AA	AA	AA	AA	AA	AA	AA	AA	AA	AA	AA	AA
RAC875_c30283_84	chr1A	448770630	BB	BB	BB	BB	BB	BB	BB	BB	BB	BB	BB	BB	BB	BB	BB	BB	BB	BB	BB	BB	BB	BB	BB	BB	BB	BB	BB	BB	BB	BB	BB	BB	BB	BB	BB	BB	BB	BB	BB	BB	BB	BB	BB	BB	BB	BB	BB
Tdurum_contig24842_160	chr1A	449415645	BB	BB	BB	BB	BB	BB	BB	BB	BB	BB	BB	BB	BB	BB	BB	BB	BB	BB	BB	BB	BB	BB	BB	BB	BB	BB	BB	BB	BB	BB	BB	BB	BB	BB	BB	BB	BB	BB	BB	BB	BB	BB	BB	BB	BB	BB	BB
Excalibur_c51843_501	chr1A	449448937	AA	AA	AA	AA	AA	AA	AA	AA	AA	AA	AA	AA	AA	AA	AA	AA	AA	AA	AA	AA	AA	AA	AA	AA	AA	AA	AA	AA	AA	AA	AA	AA	AA	AA	AA	AA	AA	AA	AA	AA	AA	AA	AA	AA	AA	AA	AA
RAC875_c46646_549	chr1A	449532012	BB	BB	AB	AB	AB	AB	BB	BB	AB	AB	BB	AB	BB	AB	BB	AB	AB	AB	BB	BB	AB	AB	BB	AB	AB	BB	AB	BB	BB	AB	AB	AB	BB	AB	BB	BB	AB	AB	BB	AB	BB	AB	AB	AB	AB	AB	BB
BS00003656_51	chr1A	451615176	AA	AA	AA	AA	AA	AA	AA	AA	AA	AA	AA	AA	AA	AA	AA	AA	AA	AA	AA	AA	AA	AA	AA	AA	AA	AA	AA	AA	AA	AA	AA	AA	AA	AA	AA	AA	AA	AA	AA	AA	AA	AA	AA	AA	AA	AA	AA
Tdurum_contig16085_393	chr1A	451618302	--	--	--	--	--	--	--	--	--	--	--	--	--	--	--	--	--	--	--	--	--	--	--	--	--	--	--	--	--	--	--	--	--	--	--	--	--	--	--	--	--	--	--	--	--	--	--
Tdurum_contig10872_364	chr1A	451889798	AA	AA	AA	AA	AA	AA	AA	AA	AA	AA	AA	AA	AA	AA	AA	AA	AA	AA	AA	AA	AA	AA	AA	AA	AA	AA	AA	AA	AA	AA	AA	AA	AA	AA	AA	AA	AA	AA	AA	AA	AA	AA	AA	AA	AA	AA	AA
Tdurum_contig10872_377	chr1A	451889811	BB	BB	BB	BB	BB	BB	AB	BB	BB	BB	BB	BB	BB	BB	BB	BB	BB	BB	BB	BB	BB	BB	BB	BB	BB	BB	BB	BB	BB	BB	BB	BB	BB	BB	BB	BB	BB	BB	BB	BB	BB	BB	BB	BB	BB	BB	BB
Ex_c18212_63	chr1A	451890505	AA	AA	AA	AA	AA	AA	AA	AA	AA	AA	AA	AA	AA	AA	AA	AA	AA	AA	AA	AA	AA	AA	AA	AA	AA	AA	AA	AA	AA	AA	AA	AA	AA	AA	AA	AA	AA	AA	AA	AA	AA	AA	AA	AA	AA	AA	AA
RAC875_c8878_232	chr1A	452349884	AB	AB	AB	AB	AB	AB	AB	AB	AB	AB	AB	AB	AA	AB	AB	AB	AB	AB	AA	AA	AB	AB	AA	AB	AB	AA	AB	AA	AB	AB	AB	AB	AA	AB	AA	AB	AB	AB	AB	AB	AB	AB	AB	AB	AB	AB	AA
Kukri_c5785_205	chr1A	452350127	BB	BB	BB	BB	BB	BB	BB	BB	BB	BB	BB	BB	BB	BB	BB	BB	BB	BB	BB	BB	BB	BB	BB	BB	BB	BB	BB	BB	BB	BB	BB	BB	BB	BB	BB	BB	BB	BB	BB	BB	BB	BB	BB	BB	BB	BB	BB
tplb0055b10_1478	chr1A	452455489	BB	BB	BB	BB	BB	BB	BB	BB	BB	BB	BB	BB	BB	BB	BB	BB	BB	BB	BB	BB	BB	BB	BB	BB	BB	BB	BB	BB	BB	BB	BB	BB	BB	BB	BB	BB	BB	BB	BB	BB	BB	BB	BB	BB	BB	BB	BB
tplb0055b10_1427	chr1A	452455653	AA	AA	AA	AA	AA	AA	AA	AA	AA	AA	AA	AA	AA	AA	AA	AA	AA	AA	AA	AA	AA	AA	AA	AA	AA	AA	AA	AA	AA	AA	AA	AA	AA	AA	AA	AA	AA	AA	AA	AA	AA	AA	AA	AA	AA	AA	AA
Kukri_c20672_360	chr1A	453928500	AA	AA	BB	AA	BB	BB	AA	AA	BB	AA	AA	BB	BB	BB	BB	AA	BB	BB	BB	BB	BB	BB	AA	BB	AA	AA	BB	BB	AA	AA	BB	BB	AA	BB	BB	BB	BB	BB	AA	BB	BB	AA	BB	BB	BB	BB	BB
RAC875_c83508_72	chr1A	454631635	AA	AA	AA	AA	AA	AA	AA	AA	AA	AA	AA	AA	AA	AA	AA	AA	AA	AA	AA	AA	AA	AA	AA	AA	AA	AA	AA	AA	AA	AA	AA	AA	AA	AA	AA	AA	AA	AA	AA	AA	AA	AA	AA	AA	AA	AA	AA
GENE-0064_130	chr1A	456251864	AA	AA	AA	AA	AA	AA	AA	AA	AA	AA	AA	AA	AA	AA	AA	AA	AA	AA	AA	AA	AA	AA	AA	AA	AA	AA	AA	AA	AA	AA	AA	AA	AA	AA	AA	AA	AA	AA	AA	AA	AA	AA	AA	AA	AA	AA	AA
BobWhite_c25014_310	chr1A	456526510	AA	AA	AA	AA	AA	AA	AA	AA	AA	AA	AA	AA	AA	AA	AA	AA	AA	AA	AA	AA	AA	AA	AA	AA	AA	AA	AA	AA	AA	AA	AA	AA	AA	AA	AA	AA	AA	AA	AA	AA	AA	AA	AA	AA	AA	AA	AA
IAAV4099	chr1A	456535486	AA	AA	AA	AA	AA	AA	AA	AA	AA	AA	AA	AA	AA	AA	AA	AA	AA	AA	AA	AA	AA	AA	AA	AA	AA	AA	AA	AA	AA	AA	AA	AA	AA	AA	AA	AA	AA	BB	AA	AA	AA	AA	AA	AA	AA	AA	AA
Tdurum_contig10316_521	chr1A	457551346	AA	AA	AA	AA	AA	AA	AA	AA	AA	AA	AA	AA	AA	AA	AA	AA	AA	AA	AA	AA	AA	AA	AA	AA	AA	AA	AA	AA	AA	AA	AA	AA	AA	AA	AA	AA	AA	AA	AA	AA	AA	AA	AA	AA	AA	AA	AA
tplb0046g22_1351	chr1A	457991872	BB	BB	BB	BB	BB	BB	BB	BB	BB	BB	BB	BB	BB	BB	BB	BB	BB	BB	BB	BB	BB	BB	BB	BB	BB	BB	BB	BB	BB	BB	BB	BB	BB	BB	BB	BB	BB	BB	BB	BB	BB	BB	BB	BB	BB	BB	BB
Kukri_c12945_349	chr1A	458155165	BB	BB	BB	BB	BB	BB	BB	BB	BB	BB	BB	BB	BB	BB	BB	BB	BB	BB	BB	BB	BB	BB	BB	BB	BB	BB	BB	BB	BB	BB	BB	BB	BB	BB	BB	BB	BB	BB	BB	BB	BB	BB	BB	BB	BB	BB	BB
tplb0059e14_515	chr1A	458502998	BB	BB	BB	BB	BB	BB	BB	BB	BB	BB	BB	BB	BB	BB	BB	BB	BB	BB	BB	BB	BB	BB	BB	BB	BB	BB	BB	BB	BB	BB	BB	BB	BB	BB	BB	BB	BB	BB	BB	BB	BB	BB	BB	BB	BB	BB	BB
Tdurum_contig18795_117	chr1A	458692090	AA	AA	AA	AA	AA	AA	AB	AA	AA	AA	AA	AA	AA	AA	AA	AA	AA	AA	AA	AA	AA	AA	AA	AA	AA	AA	AA	AA	AA	AA	AA	AA	AA	AA	AA	AA	AA	AA	AA	AA	AA	AA	AA	AA	AA	AA	AA
BS00066294_51	chr1A	458896106	AA	AA	AA	AA	AA	AA	AA	AA	AA	AA	AA	AA	AA	AA	AA	AA	AA	AA	AA	AA	AA	AA	AA	AA	AA	AA	AA	AA	AA	AA	AA	AA	AA	AA	AA	AA	AA	AA	AA	AA	AA	AA	AA	AA	AA	AA	AA
Tdurum_contig32104_157	chr1A	459544058	BB	BB	BB	BB	BB	BB	BB	BB	BB	BB	BB	BB	BB	BB	BB	BB	BB	BB	BB	BB	BB	BB	BB	BB	BB	BB	BB	BB	BB	BB	BB	BB	BB	BB	BB	BB	BB	BB	BB	BB	BB	BB	BB	BB	BB	BB	BB
Jagger_c1403_60	chr1A	460642589	AA	AA	AA	AA	AA	AA	AA	AA	AA	AA	AA	AA	AA	AA	AA	AA	AA	AA	AA	AA	AA	AA	AA	AA	AA	AA	AA	AA	AA	AA	AA	AA	AA	AA	AA	AA	AA	AA	AA	AA	AA	AA	AA	AA	AA	AA	AA
BS00004522_51	chr1A	460643114	--	--	AA	--	--	BB	--	--	AA	--	--	AA	--	--	AA	--	--	--	--	BB	--	BB	--	BB	--	--	--	--	--	--	--	--	--	BB	--	--	--	BB	--	--	--	--	--	--	--	--	AA
BS00022958_51	chr1A	460643115	BB	BB	BB	BB	BB	BB	BB	BB	BB	BB	BB	BB	BB	BB	BB	BB	BB	BB	BB	BB	BB	BB	BB	BB	BB	BB	BB	BB	BB	BB	BB	BB	BB	BB	BB	BB	BB	BB	BB	BB	BB	BB	BB	BB	BB	BB	BB
JD_c17158_393	chr1A	460932869	AA	AA	AA	AA	AA	AA	AA	AA	AA	AA	AA	AA	AA	AA	AA	AA	AA	AA	AA	AA	AA	AA	AA	AA	AA	AA	AA	AA	AA	AA	AA	AA	AA	AA	AA	AA	AA	AA	AA	AA	AA	AA	AA	AA	AA	AA	AA
tplb0041a22_935	chr1A	461596549	BB	BB	AA	BB	AA	BB	BB	BB	AA	BB	BB	AA	AA	AA	AA	BB	AA	AA	BB	BB	AA	BB	BB	BB	BB	BB	AA	AA	BB	BB	AA	AA	BB	BB	AA	AA	AA	BB	BB	AA	AA	BB	AA	AA	AA	AA	AA
Ku_c4018_1814	chr1A	462004959	BB	BB	BB	BB	BB	BB	BB	BB	BB	BB	BB	BB	BB	BB	BB	BB	BB	BB	BB	BB	BB	BB	BB	BB	BB	BB	BB	BB	BB	BB	BB	BB	BB	BB	BB	BB	BB	BB	BB	BB	BB	BB	BB	BB	BB	BB	BB
wsnp_Ra_c2895_5488879	chr1A	462004981	BB	AA	AA	BB	AA	BB	AA	BB	AA	AB	BB	AA	AA	AA	AA	AA	AA	AA	BB	BB	AA	BB	BB	BB	BB	BB	AA	AA	BB	AA	AA	AA	BB	BB	AA	AA	AA	AA	BB	AA	AA	AA	AA	AA	AA	AA	AA
Kukri_c22434_513	chr1A	462029296	AA	BB	BB	AA	BB	AA	BB	AA	BB	AB	AA	BB	BB	BB	BB	BB	BB	BB	AA	--	BB	AA	AA	AA	AA	AA	BB	BB	AA	BB	BB	BB	AA	AA	BB	BB	BB	BB	AA	BB	BB	BB	BB	BB	BB	BB	BB
wsnp_Ku_c4018_7333828	chr1A	462029722	AA	BB	BB	AA	BB	AA	BB	AA	BB	AB	AA	BB	BB	BB	BB	BB	BB	BB	AA	AB	BB	AA	AA	AA	AB	AA	BB	BB	AA	BB	BB	BB	AA	AA	BB	BB	BB	BB	AA	BB	BB	BB	BB	BB	BB	BB	BB
wsnp_Ex_c572_1138770	chr1A	462029888	BB	AA	AA	BB	AA	BB	AA	BB	AA	AB	BB	AA	AA	AA	AA	AA	AA	AA	BB	BB	AA	BB	BB	BB	BB	BB	AA	AA	BB	AA	AA	AA	BB	BB	AA	AA	AA	AA	BB	AA	AA	AA	AA	AA	AA	AA	AA
Kukri_rep_c107097_192	chr1A	462029990	BB	BB	BB	BB	BB	BB	BB	BB	BB	BB	BB	BB	BB	BB	BB	BB	BB	BB	BB	BB	BB	BB	BB	BB	BB	BB	BB	BB	BB	BB	BB	BB	BB	BB	BB	BB	BB	BB	BB	BB	BB	BB	BB	BB	BB	BB	BB
IAAV7203	chr1A	462030119	BB	AA	AA	BB	AA	BB	AA	BB	AA	--	BB	AA	AA	AA	AA	AA	AA	AA	BB	BB	AA	BB	BB	BB	BB	BB	AA	AA	BB	AA	AA	AA	BB	BB	AA	AA	AA	AA	BB	AA	AA	AA	AA	AA	AA	AA	AA
wsnp_Ex_c572_1138503	chr1A	462030155	BB	AA	AA	BB	AA	BB	AA	BB	AA	AB	BB	AA	AA	AA	AA	AA	AA	AA	BB	BB	AA	BB	BB	BB	BB	BB	AA	AA	BB	AA	AA	AA	BB	BB	AA	AA	AA	BB	BB	AA	AA	AA	AA	AA	AA	AA	AA
wsnp_Ex_c572_1138339	chr1A	462030319	BB	AA	AA	BB	AA	BB	AA	BB	AA	AB	BB	AA	AA	AA	AA	AA	AA	AA	BB	BB	AA	BB	BB	BB	BB	BB	AA	AA	BB	AA	AA	AA	BB	BB	AA	AA	AA	AA	BB	AA	AA	AA	AA	AA	AA	AA	AA
Ra_c2895_591	chr1A	462030674	BB	AA	AA	BB	AA	BB	AA	BB	AA	AB	BB	AA	AA	AA	AA	AA	AA	AA	BB	BB	AA	BB	BB	BB	BB	BB	AA	AA	BB	AA	AA	AA	BB	BB	AA	AA	AA	AA	BB	AA	AA	AA	AA	AA	AA	AA	AA
TA003238-0490	chr1A	462815052	BB	BB	BB	BB	BB	BB	BB	BB	BB	BB	BB	BB	BB	BB	BB	BB	BB	BB	BB	BB	BB	BB	BB	BB	BB	BB	BB	BB	BB	BB	BB	BB	BB	BB	BB	BB	BB	BB	BB	BB	BB	BB	BB	BB	BB	BB	BB
BS00016654_51	chr1A	462883326	BB	AA	BB	BB	BB	BB	AA	BB	BB	--	BB	BB	BB	BB	BB	AA	BB	BB	BB	BB	BB	BB	BB	BB	BB	BB	BB	BB	BB	AA	BB	BB	BB	BB	BB	BB	BB	BB	BB	BB	BB	AA	BB	BB	BB	BB	BB
RFL_Contig4608_1156	chr1A	462885198	BB	BB	AB	BB	BB	BB	BB	BB	BB	BB	BB	AB	BB	BB	BB	BB	BB	BB	BB	AB	BB	BB	AB	BB	BB	BB	BB	AB	AB	BB	BB	BB	BB	AB	AB	BB	BB	BB	AB	BB	BB	AB	BB	BB	BB	BB	AB
RFL_Contig5104_1578	chr1A	463407994	BB	BB	BB	BB	BB	BB	BB	BB	BB	BB	BB	BB	BB	BB	BB	BB	BB	BB	BB	BB	BB	BB	BB	BB	BB	BB	BB	BB	BB	BB	BB	BB	BB	BB	BB	BB	BB	BB	BB	BB	BB	BB	BB	BB	BB	BB	BB
Excalibur_c59894_97	chr1A	463408438	BB	BB	AA	AA	AA	BB	BB	BB	AA	BB	BB	AA	AA	AA	AA	BB	AA	AA	BB	BB	AA	BB	BB	BB	BB	BB	AA	AA	AA	BB	AA	AA	BB	BB	AA	AA	AA	AA	AA	AA	AA	BB	AA	AA	AA	AA	AA
wsnp_Ex_c4310_7770452	chr1A	463844951	AB	AB	AA	AA	AA	AB	AB	AB	AA	AB	AB	AA	AA	AA	AA	AB	AA	AA	AB	AB	AA	AB	AB	AB	AB	AB	AA	AA	AA	AB	AA	AA	AB	AB	AA	AA	AA	AA	AA	AA	AA	AB	AA	AA	AA	AA	AA
GENE-0106_229	chr1A	463846097	AA	AA	AB	AB	AB	AA	AA	AA	AB	AA	AA	AB	AB	AB	AB	AA	AB	AB	AA	AA	AB	AA	AA	AA	AA	AA	AB	AB	AB	AA	AB	AB	AA	AA	AB	AB	AB	AB	AB	AB	AB	AA	AB	AB	AB	AB	AB
GENE-0106_172	chr1A	463846150	AA	AA	AA	AA	AA	AA	AA	AA	AA	AA	AA	AA	AA	AA	AA	AA	AA	AA	AA	AA	AA	AA	AA	AA	AA	AA	AA	AA	AA	AA	AA	AA	AA	AA	AA	AA	AA	AA	AA	AA	AA	AA	AA	AA	AA	AA	AA
BS00062969_51	chr1A	464022305	BB	AB	AB	AB	AB	AB	AB	AB	AB	AB	AB	AB	AB	AB	AB	AB	AB	AB	AB	AB	AB	AB	BB	AB	AB	BB	AB	AB	AB	AB	AB	AB	AB	AB	AB	AB	AB	BB	AB	AB	AB	AB	AB	AB	AB	AB	AB
Kukri_c14850_141	chr1A	464386436	BB	BB	BB	BB	BB	BB	BB	BB	BB	BB	BB	BB	BB	BB	BB	BB	BB	BB	BB	BB	BB	BB	BB	BB	BB	BB	BB	BB	BB	BB	BB	BB	BB	BB	BB	BB	BB	BB	BB	BB	BB	BB	BB	BB	BB	BB	BB
wsnp_Ra_c32175_41221223	chr1A	464387773	BB	BB	AA	AA	AA	BB	BB	BB	AA	BB	BB	AA	AA	AA	AA	BB	AA	AA	BB	BB	AA	BB	BB	BB	BB	BB	AA	AA	AA	BB	AA	AA	BB	BB	AA	AA	AA	AA	AA	AA	AA	BB	AA	AA	AA	AA	AA
BobWhite_c37935_124	chr1A	464391175	AB	AB	AA	AA	AA	AB	AB	AB	AA	AB	AB	AA	AA	AA	AA	AB	AA	AA	AB	AB	AA	AB	AB	AB	AB	AB	AA	AA	AA	AB	AA	AA	AB	AB	AA	AA	AA	AA	AA	AA	AA	AB	AA	AA	AA	AA	AA
RAC875_c86680_391	chr1A	464405240	AA	AA	BB	BB	BB	BB	AA	AA	BB	AA	AA	BB	BB	BB	BB	AA	BB	BB	AA	BB	BB	BB	AA	BB	AA	AA	BB	BB	BB	AA	BB	BB	AA	BB	BB	BB	BB	BB	BB	BB	BB	AA	BB	BB	BB	BB	BB
Kukri_c88698_296	chr1A	464431945	BB	BB	AA	AA	AA	AA	BB	BB	AA	BB	BB	AA	AA	AA	AA	BB	AA	AA	BB	AA	AA	AA	BB	AA	BB	BB	AA	AA	AA	BB	AA	AA	BB	AA	AA	AA	AA	AA	AA	AA	AA	BB	AA	AA	AA	AA	AA
BS00022318_51	chr1A	464726682	BB	BB	BB	BB	BB	BB	BB	BB	BB	BB	BB	BB	BB	BB	BB	BB	BB	BB	BB	BB	BB	BB	BB	BB	BB	BB	BB	BB	BB	BB	BB	BB	BB	BB	BB	BB	BB	BB	BB	BB	BB	BB	BB	BB	BB	BB	BB
BS00021719_51	chr1A	464726698	AB	AB	AA	AA	AA	AA	AB	AB	AA	AB	AB	AA	AA	AA	AA	AB	AA	AA	AB	AA	AA	AA	AB	AA	AB	AB	AA	AA	AA	AB	AA	AA	AB	AA	AA	AA	AA	AA	AA	AA	AA	AB	AA	AA	AA	AA	AA
BobWhite_c38865_319	chr1A	464877914	AB	AB	BB	BB	BB	BB	AB	AB	BB	AB	AB	BB	BB	BB	BB	AB	BB	BB	AB	BB	BB	BB	AB	BB	AB	AB	BB	BB	BB	AB	BB	BB	AB	BB	BB	BB	BB	BB	BB	BB	BB	AB	BB	BB	BB	BB	BB
CAP7_rep_c10603_130	chr1A	465936646	BB	BB	BB	BB	BB	BB	BB	BB	BB	BB	BB	BB	BB	BB	BB	BB	BB	BB	BB	BB	BB	BB	BB	BB	BB	BB	BB	BB	BB	BB	BB	BB	BB	BB	BB	BB	BB	BB	BB	BB	BB	BB	BB	BB	BB	BB	BB
wsnp_JD_c9291_10157217	chr1A	465941180	BB	BB	BB	BB	BB	BB	BB	BB	BB	BB	BB	BB	BB	BB	BB	BB	BB	BB	BB	BB	BB	BB	BB	BB	BB	BB	BB	BB	BB	BB	BB	BB	BB	BB	BB	BB	BB	BB	BB	BB	BB	BB	BB	BB	BB	BB	BB
BS00067175_51	chr1A	466850881	AA	AA	AA	AA	AA	AA	AA	AA	AA	AA	AA	AA	AA	AA	AA	AA	AA	AA	AA	AA	AA	AA	AA	AA	AA	AA	AA	AA	AA	AA	AA	AA	AA	AA	AA	AA	AA	AA	AA	AA	AA	AA	AA	AA	AA	AA	AA
Tdurum_contig13086_520	chr1A	468004254	AA	AA	AA	AA	AA	AA	AA	AA	AA	AA	AA	AA	AA	AA	AA	AA	AA	AA	AA	AA	AA	AA	AA	AA	AA	AA	AA	AA	AA	AA	AA	AA	AA	AA	AA	AA	AA	AA	AA	AA	AA	AA	AA	AA	AA	AA	AA
CAP8_rep_c5390_220	chr1A	468964534	AA	AA	AA	AA	AA	AA	AA	AA	AA	AA	AA	AA	AA	AA	AA	AA	AA	AA	AA	AA	AA	AA	AA	AA	AA	AA	AA	AA	AA	AA	AA	AA	AA	AA	AA	AA	AA	AA	AA	AA	AA	AA	AA	AA	AA	AA	AA
Excalibur_c5621_526	chr1A	468964922	AA	AA	AA	AA	AA	AA	AA	AA	AA	AA	AA	AA	AA	AA	AA	AA	AA	AA	AA	AA	AA	AA	AA	AA	AA	AA	AA	AA	AA	AA	AA	AA	AA	AA	AA	AA	AA	AA	AA	AA	AA	AA	AA	AA	AA	AA	AA
Kukri_c7924_393	chr1A	468965132	BB	BB	BB	BB	BB	BB	BB	BB	BB	BB	BB	BB	BB	BB	BB	BB	BB	BB	BB	BB	BB	BB	BB	BB	BB	BB	BB	BB	BB	BB	BB	BB	BB	BB	BB	BB	BB	BB	BB	BB	BB	BB	BB	BB	BB	BB	BB
Tdurum_contig102264_294	chr1A	468988577	BB	BB	BB	BB	BB	BB	BB	BB	BB	BB	BB	BB	BB	BB	BB	BB	BB	BB	BB	BB	BB	BB	BB	BB	BB	BB	BB	BB	BB	BB	BB	BB	BB	BB	BB	BB	BB	BB	BB	BB	BB	BB	BB	BB	BB	BB	BB
Kukri_c2574_76	chr1A	469182683	BB	BB	BB	BB	BB	BB	BB	BB	BB	BB	BB	BB	BB	BB	BB	BB	BB	BB	BB	BB	BB	BB	BB	BB	BB	BB	BB	BB	BB	BB	BB	BB	BB	BB	BB	BB	BB	BB	BB	BB	BB	BB	BB	BB	BB	BB	BB
Excalibur_rep_c113669_264	chr1A	469186334	AA	AA	AA	AA	AA	AA	AA	AA	AA	AA	AA	AA	AA	AA	AA	AA	AA	AA	AA	AA	AA	AA	AA	AA	AA	AA	AA	AA	AA	AA	AA	AA	AA	AA	AA	AA	AA	AA	AA	AA	AA	AA	AA	AA	AA	AA	AA
Kukri_rep_c103291_208	chr1A	469187592	BB	BB	BB	BB	BB	BB	BB	BB	BB	BB	BB	BB	BB	BB	BB	BB	BB	BB	BB	BB	BB	BB	BB	BB	BB	BB	BB	BB	BB	BB	BB	BB	BB	BB	BB	BB	BB	BB	BB	BB	BB	BB	BB	BB	BB	BB	BB
Ex_c28144_1843	chr1A	470915604	BB	BB	BB	BB	BB	AA	BB	BB	BB	BB	BB	BB	BB	BB	BB	BB	BB	BB	BB	AA	BB	AA	BB	AA	BB	BB	BB	BB	BB	BB	BB	BB	BB	AA	BB	BB	BB	BB	BB	BB	BB	BB	BB	BB	BB	BB	BB
IACX3496	chr1A	471083420	BB	BB	BB	BB	BB	AA	BB	BB	BB	BB	BB	BB	BB	BB	BB	BB	BB	BB	AA	AA	BB	AA	BB	AA	BB	BB	BB	BB	BB	BB	BB	BB	BB	AA	BB	BB	BB	BB	BB	BB	BB	BB	BB	BB	BB	BB	BB
BobWhite_c25498_284	chr1A	471086394	AA	AA	AA	AA	AA	AA	AA	AA	AA	AA	AA	AA	AA	AA	AA	AA	AA	AA	AA	AA	AA	AA	AA	AA	AA	AA	AA	AA	AA	AA	AA	AA	AA	AA	AA	AA	AA	AA	AA	AA	AA	AA	AA	AA	AA	AA	AA
Excalibur_c32809_90	chr1A	471101336	AA	AA	AA	AA	AA	AA	AA	AA	AA	AA	AA	AA	AA	AA	AA	AA	AA	AA	AA	AA	AA	AA	AA	AA	AA	AA	AA	AA	AA	AA	AA	AA	AA	AA	AA	AA	AA	AA	AA	AA	AA	AA	AA	AA	AA	AA	AA
Kukri_c10453_875	chr1A	471293243	BB	BB	AA	AA	AA	BB	BB	AA	AA	AB	AA	AA	AA	AA	AA	BB	AA	AA	BB	BB	AA	BB	BB	BB	AA	AA	AA	AA	AA	BB	AA	AA	AA	BB	AA	AA	AA	BB	AA	AA	BB	BB	AA	AA	AA	AA	AA
Ex_c8514_1342	chr1A	471295207	AA	AA	AA	AA	AA	BB	AA	AA	AA	AA	AA	AA	AA	AA	AA	AA	AA	AA	BB	BB	AA	BB	AA	BB	AA	AA	AA	AA	AA	AA	AA	AA	AA	BB	AA	AA	AA	AA	AA	AA	AA	AA	AA	AA	AA	AA	AA
IAAV213	chr1A	471738244	BB	BB	BB	BB	BB	AA	BB	BB	BB	BB	BB	BB	BB	BB	BB	BB	BB	BB	AA	--	BB	AA	BB	AA	BB	BB	BB	BB	BB	BB	BB	BB	BB	AA	BB	BB	BB	BB	BB	BB	BB	BB	BB	BB	BB	BB	BB
wsnp_Ex_rep_c73818_71733737	chr1A	471759364	BB	BB	BB	BB	BB	BB	BB	BB	BB	BB	BB	BB	BB	BB	BB	BB	BB	BB	BB	BB	BB	BB	BB	BB	BB	BB	BB	BB	BB	BB	BB	BB	BB	BB	BB	BB	BB	BB	BB	BB	BB	BB	BB	BB	BB	BB	BB
wsnp_Ku_c557_1166684	chr1A	471762833	AA	AA	AA	AA	AA	BB	AA	AA	AA	AA	AA	AA	AA	AA	AA	AA	AA	AA	BB	BB	AA	BB	AA	BB	AA	AA	AA	AA	AA	AA	AA	AA	AA	BB	AA	AA	AA	AA	AA	AA	AA	AA	AA	AA	AA	AA	AA
wsnp_Ex_c25734_34995416	chr1A	471763772	AA	AA	AA	AA	AA	BB	AA	AA	AA	AA	AA	AA	AA	AA	AA	AA	AA	AA	BB	BB	AA	BB	AA	BB	AA	AA	AA	AA	AA	AA	AA	AA	AA	BB	AA	AA	AA	AA	AA	AA	AA	AA	AA	AA	AA	AA	AA
RAC875_c10835_144	chr1A	472024163	AB	AB	AB	AB	AB	BB	AB	AB	AB	AB	AB	AB	AB	AB	AB	AB	AB	AB	BB	BB	AB	BB	AB	BB	AB	AB	AB	AB	AA	AB	AB	AB	AB	BB	AB	AB	AB	AB	AA	AB	AB	AB	AB	AB	AB	AB	AB
BS00033469_51	chr1A	472629525	AA	AA	AB	AB	AB	AA	AA	AB	AB	AB	AB	AB	AB	AB	AB	AA	AB	AB	AA	AA	AB	AA	AA	AA	AB	AB	AB	AB	AB	AA	AB	AB	AB	AA	AB	AB	AB	AA	AB	AB	AA	AA	AB	AB	AB	AB	AB
RAC875_c21625_246	chr1A	473225706	AA	AA	BB	BB	BB	BB	AA	BB	BB	AB	BB	BB	BB	BB	BB	AA	BB	BB	BB	BB	BB	BB	AA	BB	BB	BB	BB	BB	BB	AA	BB	BB	BB	BB	BB	BB	BB	AA	BB	BB	AA	AA	BB	BB	BB	BB	BB
Ra_c58315_265	chr1A	473231948	BB	BB	AA	AA	AA	BB	BB	AA	AA	AB	AA	AA	AA	AA	AA	BB	AA	AA	BB	BB	AA	BB	BB	BB	AA	AA	AA	AA	AA	BB	AA	AA	AA	BB	AA	AA	AA	BB	AA	AA	BB	BB	AA	AA	AA	AA	AA
Excalibur_c13183_128	chr1A	473784067	AA	AA	BB	BB	BB	BB	AA	BB	BB	AB	BB	BB	BB	BB	BB	AA	BB	BB	BB	BB	BB	BB	AA	BB	BB	BB	BB	BB	BB	AA	BB	BB	BB	BB	BB	BB	BB	AA	BB	BB	AA	AA	BB	BB	BB	BB	BB
Kukri_c19798_680	chr1A	473786842	BB	BB	BB	BB	BB	BB	BB	BB	BB	BB	BB	BB	BB	BB	BB	BB	BB	BB	BB	BB	BB	BB	BB	BB	BB	BB	BB	BB	BB	BB	BB	BB	BB	BB	BB	BB	BB	BB	BB	BB	BB	BB	BB	BB	BB	BB	BB
Excalibur_c39803_166	chr1A	473792821	BB	BB	BB	BB	BB	BB	BB	BB	BB	BB	BB	BB	BB	BB	BB	BB	BB	BB	BB	BB	BB	BB	BB	BB	BB	BB	BB	BB	BB	BB	BB	BB	BB	BB	BB	BB	BB	BB	BB	BB	BB	BB	BB	BB	BB	BB	BB
Excalibur_c39803_142	chr1A	473792845	BB	BB	BB	BB	BB	BB	BB	BB	BB	BB	BB	BB	BB	BB	BB	BB	BB	BB	BB	BB	BB	BB	BB	BB	BB	BB	BB	BB	BB	BB	BB	BB	BB	BB	BB	BB	BB	BB	BB	BB	BB	BB	BB	BB	BB	BB	BB
Tdurum_contig10728_76	chr1A	473887606	BB	BB	BB	BB	BB	BB	BB	BB	BB	BB	BB	BB	BB	BB	BB	BB	BB	BB	BB	BB	BB	BB	BB	BB	BB	BB	BB	BB	BB	BB	BB	BB	BB	BB	BB	BB	BB	BB	BB	BB	BB	BB	BB	BB	BB	BB	BB
Kukri_c3582_87	chr1A	474237084	BB	BB	AA	BB	AA	BB	BB	BB	AA	BB	BB	AA	AA	AA	AA	BB	AA	AA	BB	BB	AA	BB	BB	BB	BB	BB	AA	AA	BB	BB	AA	AA	BB	BB	AA	AA	AA	BB	BB	AA	BB	BB	AA	AA	AA	AA	AA
CAP11_c654_240	chr1A	474294760	AA	AA	AA	AA	AA	AA	AB	AA	AA	AA	AA	AA	AA	AA	AA	AA	AA	AA	AA	AA	AA	AA	AA	AA	AA	AA	AA	AA	AA	AA	AA	AA	AA	AA	AA	AA	AA	AA	AA	AA	AA	AA	AA	AA	AA	AA	AA
RAC875_c25507_551	chr1A	475005567	BB	BB	AA	AA	AA	BB	BB	AA	AA	AB	AA	AA	AA	AA	AA	BB	AA	AA	AA	BB	AA	BB	BB	BB	AA	AA	AA	AA	AA	BB	AA	AA	AA	BB	AA	AA	AA	BB	AA	AA	BB	BB	AA	AA	AA	AA	AA
Tdurum_contig101868_243	chr1A	476576106	BB	BB	BB	BB	BB	BB	BB	BB	BB	BB	BB	BB	BB	BB	BB	BB	BB	BB	BB	BB	BB	BB	BB	BB	BB	BB	BB	BB	BB	BB	BB	BB	BB	BB	BB	BB	BB	BB	BB	BB	BB	BB	BB	BB	BB	BB	BB
Ex_c12362_222	chr1A	476613113	AA	AA	AA	AA	AA	AA	AA	AA	AA	AA	AA	AA	AA	AA	AA	AA	AA	AA	AA	AA	AA	AA	AA	AA	AA	AA	AA	AA	AA	AA	AA	AA	AA	AA	AA	AA	AA	AA	AA	AA	AA	AA	AA	AA	AA	AA	AA
wsnp_Ku_c2815_5317230	chr1A	476613970	AA	AA	BB	BB	BB	AA	AA	BB	BB	AB	BB	BB	BB	BB	BB	AA	BB	BB	BB	AA	BB	AA	AA	AA	BB	BB	BB	BB	BB	AA	BB	BB	BB	AA	BB	BB	BB	AA	BB	BB	AA	AA	BB	BB	BB	BB	BB
Kukri_c10239_2186	chr1A	477249563	BB	BB	AA	AA	AA	BB	BB	AA	AA	AB	AA	AA	AA	AA	AA	BB	AA	AA	AA	BB	AA	BB	BB	BB	AA	AA	AA	AA	AA	BB	AA	AA	AA	BB	AA	AA	AA	BB	AA	AA	BB	BB	AA	AA	AA	AA	AA
wsnp_Ra_c7818_13376644	chr1A	477249800	AA	AA	BB	BB	BB	AA	AA	BB	BB	AB	BB	BB	BB	BB	BB	AA	BB	BB	BB	AA	BB	AA	AA	AA	BB	BB	BB	BB	BB	AA	BB	BB	BB	AA	BB	BB	BB	AA	BB	BB	AA	AA	BB	BB	BB	BB	BB
Kukri_c10239_1303	chr1A	477254297	AB	AB	BB	BB	BB	BB	--	AB	BB	BB	AB	BB	BB	BB	AB	BB	BB	BB	BB	BB	BB	BB	BB	BB	BB	BB	BB	BB	AB	BB	BB	BB	BB	BB	BB	AB	BB	BB	AB	BB	AB	BB	BB	BB	BB	BB	BB
BS00065676_51	chr1A	477296328	BB	BB	AB	AB	AB	BB	BB	AB	AB	BB	AB	AB	AB	AB	AB	BB	AB	AB	AB	BB	AB	BB	BB	BB	AB	AB	AB	AB	AB	BB	AB	AB	AB	BB	AB	AB	AB	BB	AB	AB	BB	BB	AB	AB	AB	AB	AB
Excalibur_c27012_646	chr1A	477330613	BB	BB	BB	BB	BB	BB	BB	BB	BB	BB	BB	BB	BB	BB	BB	BB	BB	BB	BB	BB	BB	BB	BB	BB	BB	BB	BB	BB	BB	BB	BB	BB	BB	BB	BB	BB	BB	BB	BB	BB	BB	BB	BB	BB	BB	BB	BB
CAP7_c2417_401	chr1A	478221126	AA	AA	AA	AA	AA	AA	AA	AA	AA	AA	AA	AA	AA	AA	AA	AA	AA	AA	AA	AA	AA	AA	AA	AA	AA	AA	AA	AA	AA	AA	AA	AA	AA	AA	AA	AA	AA	AA	AA	AA	AA	AA	AA	AA	AA	AA	AA
CAP11_c2226_255	chr1A	478221189	AA	AA	AA	AA	AA	AA	AA	AA	AA	AA	AA	AA	AA	AA	AA	AA	AA	AA	AA	AA	AA	AA	AA	AA	AA	AA	AA	AA	AA	AA	AA	AA	AA	AA	AA	AA	AA	AA	AA	AA	AA	AA	AA	AA	AA	AA	AA
Kukri_c38997_380	chr1A	478222640	AA	AA	AA	AA	AA	AA	AA	AA	AA	AA	AA	AA	AA	AA	AA	AA	AA	AA	AA	AA	AA	AA	AA	AA	AA	AA	AA	AA	AA	AA	AA	AA	AA	AA	AA	AA	AA	AA	AA	AA	AA	AA	AA	AA	AA	AA	AA
BobWhite_c4321_152	chr1A	479414420	AB	AB	AB	AB	AB	AB	BB	AB	AB	AB	AB	AB	AB	AB	AB	AB	AB	AB	AB	AB	AB	AB	AB	AB	AB	AB	AB	AB	AB	AB	AB	AB	AB	AB	AB	AB	AB	AB	AB	AB	AB	AB	AB	AB	AB	AB	AB
CAP8_c2296_169	chr1A	479414504	BB	BB	BB	BB	BB	BB	BB	BB	BB	BB	BB	BB	BB	BB	BB	BB	BB	BB	BB	BB	BB	BB	BB	BB	BB	BB	BB	BB	BB	BB	BB	BB	BB	BB	BB	BB	BB	BB	BB	BB	BB	BB	BB	BB	BB	BB	BB
Kukri_c27785_400	chr1A	479422661	BB	BB	AA	AA	AA	BB	BB	AA	AA	AB	AA	AA	AA	AA	AA	BB	AA	AA	AA	BB	AA	BB	BB	BB	AA	AA	AA	AA	AA	BB	AA	AA	AA	BB	AA	AA	AA	BB	AA	AA	BB	BB	AA	AA	AA	AA	AA
wsnp_Ra_rep_c110367_93018635	chr1A	479429062	AA	AA	AA	AA	AA	AA	AA	AA	AA	AA	AA	AA	AA	AA	AA	AA	AA	AA	AA	AA	AA	AA	AA	AA	AA	AA	AA	AA	AA	AA	AA	AA	AA	AA	AA	AA	AA	AA	AA	AA	AA	AA	AA	AA	AA	AA	AA
wsnp_Ex_rep_c70358_69302556	chr1A	479431577	AA	AA	BB	BB	BB	AA	AA	BB	BB	AB	BB	BB	BB	BB	BB	AA	BB	BB	BB	AA	BB	AA	AA	AA	BB	BB	BB	BB	BB	AA	BB	BB	BB	AA	BB	BB	BB	AA	BB	BB	AA	AA	BB	BB	BB	BB	BB
Excalibur_c43164_161	chr1A	480022377	BB	BB	BB	BB	BB	BB	BB	BB	BB	BB	BB	BB	BB	BB	BB	BB	BB	BB	BB	BB	BB	BB	BB	BB	BB	BB	BB	BB	BB	BB	BB	BB	BB	BB	BB	BB	BB	BB	BB	BB	BB	BB	BB	BB	BB	BB	BB
Tdurum_contig11254_745	chr1A	480166977	AA	AA	AA	AA	AA	AA	AA	AA	AA	AA	AA	AA	AA	AA	AA	AA	AA	AA	AA	AA	AA	AA	AA	AA	AA	AA	AA	AA	AA	AA	AA	AA	AA	AA	AA	AA	AA	AA	AA	AA	AA	AA	AA	AA	AA	AA	AA
RAC875_c42285_977	chr1A	480189382	AA	AA	AA	AA	AA	AA	AA	AA	AA	AA	AA	AA	AA	AA	AA	AA	AA	AA	AA	AA	AA	AA	AA	AA	AA	AA	AA	AA	AA	AA	AA	AA	AA	AA	AA	AA	AA	AA	AA	AA	AA	AA	AA	AA	AA	AA	AA
RAC875_c2734_135	chr1A	480189449	AB	AB	BB	BB	BB	AB	AB	BB	BB	BB	BB	BB	BB	BB	BB	AB	BB	BB	BB	AB	BB	AB	AB	AB	BB	BB	BB	BB	BB	AB	BB	BB	BB	AB	BB	BB	BB	AB	BB	BB	AB	AB	BB	BB	BB	BB	BB
RAC875_c47959_85	chr1A	480194921	BB	BB	BB	BB	BB	BB	BB	BB	BB	BB	BB	BB	BB	BB	BB	BB	BB	BB	BB	BB	BB	BB	BB	BB	BB	BB	BB	BB	BB	BB	BB	BB	BB	BB	BB	BB	BB	BB	BB	BB	BB	BB	BB	BB	BB	BB	BB
BS00023126_51	chr1A	480199338	AA	AA	AA	AA	AA	AA	AA	BB	AA	AB	BB	AA	AA	AA	AA	AA	AA	AA	BB	AA	AA	AA	AA	AA	BB	BB	AA	AA	AA	AA	AA	AA	BB	AA	AA	AA	AA	AA	AA	AA	AA	AA	AA	AA	AA	AA	AA
BS00040968_51	chr1A	480350175	AA	AA	AA	AA	AA	AA	AA	AA	AA	AA	AA	AA	AA	AA	AA	AA	AA	AA	AA	AA	AA	AA	AA	AA	AA	AA	AA	AA	AA	AA	AA	AA	AA	AA	AA	AA	AA	AA	AA	AA	AA	AA	AA	AA	AA	AA	AA
BS00067420_51	chr1A	480350523	BB	BB	BB	BB	BB	BB	BB	BB	BB	BB	BB	BB	BB	BB	BB	BB	BB	BB	BB	BB	BB	BB	BB	BB	BB	BB	BB	BB	BB	BB	BB	BB	BB	BB	BB	BB	BB	BB	BB	BB	BB	BB	BB	AB	BB	BB	BB
BS00067421_51	chr1A	480350542	AA	AA	BB	BB	BB	AA	AA	AA	BB	AA	AA	BB	BB	BB	BB	AA	BB	BB	AA	AB	BB	AA	AA	AA	AB	AA	BB	BB	BB	AB	BB	BB	AA	AA	BB	BB	BB	AA	BB	BB	AA	AB	BB	BB	BB	BB	BB
BS00023101_51	chr1A	480425892	AA	AA	BB	BB	BB	AA	AA	AA	BB	AA	AA	BB	BB	BB	BB	AA	BB	BB	AA	AA	BB	AA	AA	AA	AA	AA	BB	BB	BB	AA	BB	BB	AA	AA	BB	BB	BB	AA	BB	BB	AA	AA	BB	BB	BB	BB	BB
CAP12_c5871_342	chr1A	480426048	AA	AA	AA	AA	AA	AA	AA	AA	AA	AA	AA	AA	AA	AA	AA	AA	AA	AA	AA	AA	AA	AA	AA	AA	AA	AA	AA	AA	AA	AA	AA	AA	AA	AA	AA	AA	AA	AA	AA	AA	AA	AA	AA	AA	AA	AA	AA
wsnp_Ex_c534_1058778	chr1A	480426170	AA	AA	BB	BB	BB	AA	AA	AA	BB	AA	AA	BB	BB	BB	BB	AA	BB	BB	AA	AA	BB	AA	AA	AA	AA	AA	BB	BB	BB	AA	BB	BB	AA	AA	BB	BB	BB	AA	BB	BB	AA	AA	BB	BB	BB	BB	BB
wsnp_JD_c13903_13781269	chr1A	480426170	BB	BB	AB	AB	AB	BB	BB	BB	AB	BB	BB	AB	AB	AB	AB	BB	AB	AB	BB	BB	AB	BB	BB	BB	BB	BB	AB	AB	AB	BB	AB	AB	BB	BB	AB	AB	AB	BB	AB	AB	BB	BB	AB	AB	AB	AB	AB
IACX433	chr1A	480426982	BB	BB	BB	BB	BB	BB	BB	BB	BB	BB	BB	BB	BB	BB	BB	BB	BB	BB	BB	BB	BB	BB	BB	BB	BB	BB	BB	BB	BB	BB	BB	BB	BB	BB	BB	BB	BB	BB	BB	BB	BB	BB	BB	BB	BB	BB	BB
IACX662	chr1A	480427392	BB	BB	AA	AA	AA	BB	BB	BB	AA	BB	BB	AA	AA	AA	AA	BB	AA	AA	BB	BB	AA	BB	BB	BB	BB	BB	AA	AA	AA	BB	AA	AA	BB	BB	AA	AA	AA	BB	AA	AA	BB	BB	AA	AA	AA	AA	AA
Tdurum_contig29129_97	chr1A	481244332	BB	BB	BB	BB	BB	BB	BB	BB	BB	BB	BB	BB	BB	BB	BB	BB	BB	BB	BB	BB	BB	BB	BB	BB	BB	BB	BB	BB	BB	BB	BB	BB	BB	BB	BB	BB	BB	BB	BB	BB	BB	BB	BB	BB	BB	BB	BB
wsnp_BE495786A_Ta_2_1	chr1A	481246687	BB	BB	AA	BB	AA	BB	BB	BB	AA	BB	BB	AA	AA	AA	AA	BB	AA	AA	BB	BB	AA	BB	BB	BB	BB	BB	AA	AA	BB	BB	AA	AA	BB	BB	AA	AA	AA	BB	BB	AA	BB	BB	AA	AA	AA	AA	AA
BS00087600_51	chr1A	481249779	AA	AA	AA	AB	AA	AA	AA	AB	AA	AB	AB	AA	AA	AA	AA	AA	AA	AA	AB	AA	AA	AA	AA	AA	AB	AB	AA	AA	AB	AA	AA	AA	AB	AA	AA	AA	AA	AA	AB	AA	AA	AA	AA	AA	AA	AA	AA
BS00087601_51	chr1A	481249947	BB	BB	BB	BB	BB	BB	BB	BB	BB	BB	BB	BB	BB	BB	BB	BB	BB	BB	BB	BB	BB	BB	BB	BB	BB	BB	BB	BB	BB	BB	BB	BB	BB	BB	BB	BB	BB	BB	BB	BB	BB	BB	BB	BB	BB	BB	BB
Ku_c1571_1457	chr1A	481286675	AA	AA	BB	BB	BB	AA	AA	BB	BB	AB	BB	BB	BB	BB	BB	AA	BB	BB	BB	AA	BB	AA	AA	AA	BB	BB	BB	BB	BB	AA	BB	BB	BB	AA	BB	BB	BB	AA	BB	BB	AA	AA	BB	BB	BB	BB	BB
IAAV2072	chr1A	481873772	BB	BB	BB	BB	BB	BB	BB	BB	BB	AB	AB	BB	BB	BB	BB	BB	BB	BB	AB	BB	BB	BB	BB	BB	AB	AB	BB	BB	BB	BB	BB	BB	BB	BB	BB	BB	BB	BB	BB	BB	BB	BB	BB	BB	BB	BB	BB
BS00022698_51	chr1A	481924473	BB	BB	AA	BB	AA	BB	BB	BB	AA	BB	BB	AA	AA	AA	AA	BB	AA	AA	BB	BB	AA	BB	BB	BB	BB	BB	AA	AA	BB	BB	AA	AA	BB	BB	AA	AA	AA	BB	BB	AA	AA	BB	AA	AA	AA	AA	AA
BS00002216_51	chr1A	481930808	AA	AA	AA	AA	AA	AA	AA	AA	AA	AB	BB	AA	AA	AA	AA	AA	AA	AA	BB	AA	AA	AA	AA	AA	BB	BB	AA	AA	AA	AA	AA	AA	AA	AA	AA	AA	AA	AA	AA	AA	AA	AA	AA	AA	AA	AA	AA
IACX4378	chr1A	481930828	AB	AB	BB	AB	BB	AB	AB	AB	BB	AB	BB	BB	BB	BB	BB	AB	BB	BB	BB	AB	BB	AB	AB	AB	BB	BB	BB	BB	AB	AB	BB	BB	AB	AB	BB	BB	BB	AB	AB	BB	BB	AB	BB	BB	BB	BB	BB
Kukri_c10065_415	chr1A	481932122	BB	BB	BB	BB	BB	BB	BB	BB	BB	BB	BB	BB	BB	BB	BB	BB	BB	BB	BB	BB	BB	BB	BB	BB	BB	BB	BB	BB	BB	BB	BB	BB	BB	BB	BB	BB	BB	BB	BB	BB	BB	BB	BB	BB	BB	BB	BB
IACX4386	chr1A	481932416	AA	AA	AA	AA	AA	AA	AA	AA	AA	AB	BB	AA	AA	AA	AA	AA	AA	AA	BB	AA	AA	AA	AA	AA	BB	BB	AA	AA	AA	AA	AA	AA	AA	AA	AA	AA	AA	AA	AA	AA	AA	AA	AA	AA	AA	AA	AA
wsnp_Ku_c10065_16730445	chr1A	481932481	BB	BB	AB	BB	AB	BB	BB	BB	AB	BB	BB	AB	AB	AB	AB	BB	AB	AB	BB	BB	AB	BB	BB	BB	BB	BB	AB	AB	BB	BB	AB	AB	BB	BB	AB	AB	AB	BB	BB	AB	AB	BB	AB	AB	AB	AB	AB
wsnp_Ex_c4539_8148835	chr1A	481932554	AA	AA	AA	AA	AA	AA	AA	AA	AA	AA	AA	AA	AA	AA	AA	AA	AA	AA	AA	AA	AA	AA	AA	AA	AA	AA	AA	AA	AA	AA	AA	AA	AA	AA	AA	AA	AA	AA	AA	AA	AA	AA	AA	AA	AA	AA	AA
Excalibur_c4539_258	chr1A	481932575	BB	BB	BB	BB	BB	BB	BB	BB	BB	BB	BB	BB	BB	BB	BB	BB	BB	BB	BB	BB	BB	BB	BB	BB	BB	BB	BB	BB	BB	BB	BB	BB	BB	BB	BB	BB	BB	BB	BB	BB	BB	BB	BB	BB	BB	BB	BB
CAP11_c1972_285	chr1A	482356548	AA	AA	BB	AA	BB	AA	AA	AA	BB	AB	BB	BB	BB	BB	BB	AA	BB	BB	BB	AA	BB	AA	AA	AA	BB	BB	BB	BB	AA	AA	BB	BB	AA	AA	BB	BB	BB	AA	AA	BB	BB	AA	BB	BB	BB	BB	BB
Excalibur_c72825_291	chr1A	482364120	BB	BB	BB	BB	BB	BB	BB	BB	BB	BB	BB	BB	BB	BB	BB	BB	BB	BB	BB	BB	BB	BB	BB	BB	BB	BB	BB	BB	BB	BB	BB	BB	BB	BB	BB	BB	BB	BB	BB	BB	BB	BB	BB	BB	BB	BB	BB
CAP7_c12435_63	chr1A	482364772	BB	BB	AB	BB	AA	BB	BB	BB	AA	BB	BB	AB	AA	AA	AB	BB	AA	AA	BB	BB	AA	BB	BB	BB	BB	BB	AA	AB	BB	BB	AA	AA	BB	BB	AA	AB	AA	BB	BB	AA	AB	BB	AA	AA	AA	AA	AA
RAC875_c94534_75	chr1A	482365840	AA	AA	BB	AA	BB	AA	AA	AA	BB	AA	AA	BB	BB	BB	BB	AA	BB	BB	AA	AA	BB	AA	AA	AA	AA	AA	BB	BB	AA	AA	BB	BB	AA	AA	BB	BB	BB	AA	AA	BB	BB	AA	BB	BB	BB	BB	BB
Excalibur_c30591_637	chr1A	482375877	AA	AA	BB	AA	BB	AA	AA	AA	BB	AB	BB	BB	BB	BB	BB	AA	BB	BB	BB	AA	BB	AA	AA	AA	BB	BB	BB	BB	AA	AA	BB	BB	AA	AA	BB	BB	BB	AA	AA	BB	BB	AA	BB	BB	BB	BB	BB
BS00094925_51	chr1A	482561369	AA	AA	AA	AA	AA	AA	AA	AA	AA	AB	BB	AA	AA	AA	AA	AA	AA	AA	BB	AA	AA	AA	AA	AA	BB	BB	AA	AA	AA	AA	AA	AA	AA	AA	AA	AA	AA	AA	AA	AA	AA	AA	AA	AA	AA	AA	AA
Excalibur_c21487_129	chr1A	482561390	BB	BB	BB	BB	BB	BB	BB	BB	BB	BB	BB	BB	BB	BB	BB	BB	BB	BB	BB	BB	BB	BB	BB	BB	BB	BB	BB	BB	BB	BB	BB	BB	BB	BB	BB	BB	BB	BB	BB	BB	BB	BB	BB	BB	BB	BB	BB
BobWhite_c32653_369	chr1A	482561414	BB	BB	BB	BB	BB	BB	AB	BB	BB	BB	BB	BB	BB	BB	BB	BB	BB	BB	BB	BB	BB	BB	BB	BB	BB	BB	BB	BB	BB	BB	BB	BB	BB	BB	BB	BB	BB	BB	BB	BB	BB	BB	BB	BB	BB	BB	BB
RFL_Contig3203_1971	chr1A	482561455	BB	BB	AA	BB	AA	BB	BB	BB	AA	AB	AA	AA	AA	AA	AA	BB	AA	AA	AA	BB	AA	BB	BB	BB	AA	AA	AA	AA	BB	BB	AA	AA	BB	BB	AA	AA	AA	BB	BB	AA	AA	BB	AA	AA	AA	AA	AA
RAC875_c43643_176	chr1A	482628250	AA	AA	AA	AA	AA	AA	AA	AA	AA	AA	AA	AA	AA	AA	AA	AA	AA	AA	AA	AA	AA	AA	AA	AA	AA	AA	AA	AA	AA	AA	AA	AA	AA	AA	AA	AA	AA	AA	AA	AA	AA	AA	AA	AA	AA	AA	AA
wsnp_Ku_c21356_31093507	chr1A	482628267	AA	AA	BB	AA	BB	AA	AA	AA	BB	AB	BB	BB	BB	BB	BB	AA	BB	BB	BB	AA	BB	AA	AA	AA	BB	BB	BB	BB	AA	AA	BB	BB	AA	AA	BB	BB	BB	AA	AA	BB	BB	AA	BB	BB	BB	BB	BB
IACX742	chr1A	482628657	BB	BB	BB	BB	BB	BB	AB	BB	BB	AB	AA	BB	BB	BB	BB	BB	BB	BB	AA	BB	BB	BB	BB	BB	AA	AA	BB	BB	BB	BB	BB	BB	BB	BB	BB	BB	BB	BB	BB	BB	BB	BB	BB	BB	BB	BB	BB
BS00067021_51	chr1A	483201569	AA	AA	AA	AA	AA	AA	AA	AA	AA	AB	BB	AA	AA	AA	AA	AA	AA	AA	BB	AA	AB	AA	AA	AA	BB	BB	AA	AA	AA	AA	AA	AA	AA	AA	AA	AA	AA	AA	AA	AA	AA	AA	AA	AA	AA	AA	AA
CAP11_c239_295	chr1A	483273593	AA	AA	AA	AA	AA	AA	AB	AA	AA	AA	AA	AA	AA	AA	AA	AA	AA	AA	AA	AA	AA	AA	AA	AA	AA	AA	AA	AA	AA	AA	AA	AA	AA	AA	AA	AA	AA	AA	AA	AA	AA	AA	AA	AA	AA	AA	AA
BS00033262_51	chr1A	483923622	--	--	AA	--	AA	--	--	--	AA	AA	AA	AA	AA	AA	AA	--	AA	AA	AA	AA	AA	--	--	--	AA	AA	AA	AA	--	--	AA	AA	--	--	AA	AA	AA	--	--	AA	AA	AA	AA	AA	AA	AA	AA
RAC875_c31276_1128	chr1A	483929839	BB	BB	AA	BB	AA	BB	BB	BB	AA	AB	AA	AA	AA	AA	AA	BB	AA	AA	AA	BB	AA	BB	BB	BB	AA	AA	AA	AA	BB	BB	AA	AA	BB	BB	AA	AA	AA	BB	BB	AA	AA	BB	AA	AA	AA	AA	AA
Kukri_c36966_1971	chr1A	483930202	BB	BB	BB	BB	BB	BB	BB	BB	BB	BB	BB	BB	BB	BB	BB	BB	BB	BB	BB	BB	BB	BB	BB	BB	BB	BB	BB	BB	BB	BB	BB	BB	BB	BB	BB	BB	BB	BB	BB	BB	BB	BB	BB	BB	BB	BB	BB
wsnp_Ex_c27940_37101775	chr1A	483930297	AA	AA	BB	AA	BB	AA	AA	AA	BB	AB	BB	BB	BB	BB	BB	AA	BB	BB	BB	AA	BB	AA	AA	AA	BB	BB	BB	BB	AA	AA	BB	BB	AA	AA	BB	BB	BB	AA	AA	BB	BB	AA	BB	BB	BB	BB	BB
wsnp_Ra_c12148_19539667	chr1A	483930710	AB	AB	AA	AB	AA	AB	AB	AB	AA	AB	AA	AA	AA	AA	AA	AB	AA	AA	AA	AB	AA	AB	AB	AB	AA	AA	AA	AA	AB	AB	AA	AA	AB	AB	AA	AA	AA	AB	AB	AA	AA	AB	AA	AA	AA	AA	AA
Tdurum_contig11282_172	chr1A	484594674	AA	AA	AA	AA	AA	AA	AA	AA	AA	AA	AA	AA	AA	AA	AA	AA	AA	AA	AA	AA	AA	AA	AA	AA	AA	AA	AA	AA	AA	AA	AA	AA	AA	AA	AA	AA	AA	AA	AA	AA	AA	AA	AA	AA	AA	AA	AA
Tdurum_contig11282_342	chr1A	484594844	BB	BB	BB	BB	BB	BB	BB	BB	BB	BB	BB	BB	BB	BB	BB	BB	BB	BB	BB	BB	BB	BB	BB	BB	BB	BB	BB	BB	BB	BB	BB	BB	BB	BB	BB	BB	BB	BB	BB	BB	BB	BB	BB	BB	BB	BB	BB
Ex_c5192_943	chr1A	484597223	BB	BB	AA	BB	AA	BB	BB	BB	AA	AB	AA	AA	AA	AA	AA	BB	AA	AA	AA	BB	AA	BB	BB	BB	AA	AA	AA	AA	BB	BB	AA	AA	BB	BB	AA	AA	AA	BB	BB	AA	AA	BB	AA	AA	AA	AA	AA
wsnp_Ex_c5192_9203682	chr1A	484597324	AA	AA	BB	AA	BB	AA	AA	AA	BB	AB	BB	BB	BB	BB	BB	AA	BB	BB	BB	AA	BB	AA	AA	AA	BB	BB	BB	BB	AA	AA	BB	BB	AA	AA	BB	BB	BB	AA	AA	BB	BB	AA	BB	BB	BB	BB	BB
wsnp_Ex_c5192_9203100	chr1A	484598194	BB	BB	AA	BB	AA	BB	BB	BB	AA	AB	AA	AA	AA	AA	AA	BB	AA	AA	AA	BB	AA	BB	BB	BB	AA	AA	AA	AA	BB	BB	AA	AA	BB	BB	AA	AA	AA	BB	BB	AA	AA	BB	AA	AA	AA	AA	AA
wsnp_Ku_c24239_34199356	chr1A	484598492	BB	BB	AA	BB	AA	BB	BB	BB	AA	AB	AA	AA	AA	AA	AA	BB	AA	AA	AA	BB	AA	BB	BB	BB	AA	AA	AA	AA	BB	BB	AA	AA	BB	BB	AA	AA	AA	BB	BB	AA	AA	BB	AA	AA	AA	AA	AA
wsnp_Ex_c12336_19687074	chr1A	484599953	AA	AA	AA	AA	AA	AA	AA	AA	AA	AA	AA	AA	AA	AA	AA	AA	AA	AA	AA	AA	AA	AA	AA	AA	AA	AA	AA	AA	AA	AA	AA	AA	AA	AA	AA	AA	AA	AA	AA	AA	AA	AA	AA	AA	AA	AA	AA
wsnp_Ex_c12336_19686808	chr1A	484600219	AA	AA	BB	AA	BB	AA	AA	AA	BB	AB	BB	BB	BB	BB	BB	AA	BB	BB	BB	AA	BB	AA	AA	AA	BB	BB	BB	BB	AA	AA	BB	BB	AA	AA	BB	BB	BB	AA	AA	BB	BB	AA	BB	BB	BB	BB	BB
BS00073585_51	chr1A	484823824	BB	BB	BB	BB	BB	BB	BB	BB	BB	BB	BB	BB	BB	BB	BB	BB	BB	BB	BB	BB	BB	BB	BB	BB	BB	BB	BB	BB	BB	BB	BB	BB	BB	BB	BB	BB	BB	BB	BB	BB	BB	BB	BB	BB	BB	BB	BB
Ku_c19155_744	chr1A	484936698	AA	AA	AA	AA	AA	AA	AA	AA	AA	AA	AA	AA	AA	AA	AA	AA	AA	AA	AA	AA	AA	AA	AA	AA	AA	AA	AA	AA	AA	AA	AA	AA	AA	AA	AA	AA	AA	AA	AA	AA	AA	AA	AA	AA	AA	AA	AA
Excalibur_c32167_59	chr1A	484937255	BB	BB	AA	BB	AA	BB	BB	BB	AA	AB	AA	AA	AA	AA	AA	BB	AA	AA	AA	BB	AA	BB	BB	BB	AA	AA	AA	AA	BB	BB	AA	AA	BB	BB	AA	AA	AA	BB	BB	AA	AA	BB	AA	AA	AA	AA	AA
wsnp_Ku_c23926_33870364	chr1A	484937858	BB	BB	AA	BB	AA	BB	BB	BB	AA	AB	AA	AA	AA	AA	AA	BB	AA	AA	AA	BB	AA	BB	BB	BB	AA	AA	AA	AA	BB	BB	AA	AA	BB	BB	AA	AA	AA	BB	BB	AA	AA	BB	AA	AA	AA	AA	AA
wsnp_Ra_c37745_45806931	chr1A	484937881	AA	AA	BB	AA	BB	AA	AA	AA	BB	AB	BB	BB	BB	BB	BB	AA	BB	BB	BB	AA	BB	AA	AA	AA	BB	BB	BB	BB	AA	AA	BB	BB	AA	AA	BB	BB	BB	AA	AA	BB	BB	AA	BB	BB	BB	BB	BB
Kukri_c23926_409	chr1A	484937934	BB	BB	BB	BB	BB	BB	BB	BB	BB	BB	BB	BB	BB	BB	BB	BB	BB	BB	BB	BB	BB	BB	BB	BB	BB	BB	BB	BB	BB	BB	BB	BB	BB	BB	BB	BB	BB	BB	BB	BB	BB	BB	BB	BB	BB	BB	BB
wsnp_Ex_c8588_14419007	chr1A	484938640	AA	AA	BB	AA	BB	AA	AA	AA	BB	AB	BB	BB	BB	BB	BB	AA	BB	BB	BB	AA	BB	AA	AA	AA	BB	BB	BB	BB	AA	AA	BB	BB	AA	AA	BB	BB	BB	AA	AA	BB	BB	AA	BB	BB	BB	BB	BB
RAC875_c41504_55	chr1A	484940196	AA	AA	AA	AA	AA	AA	AA	AA	AA	AA	AA	AA	AA	AA	AA	AA	AA	AA	AA	AA	AA	AA	AA	AA	AA	AA	AA	AA	AA	AA	AA	AA	AA	AA	AA	AA	AA	AA	AA	AA	AA	AA	AA	AA	AA	AA	AA
Tdurum_contig42062_651	chr1A	484949091	BB	BB	BB	BB	BB	BB	BB	BB	BB	BB	BB	BB	BB	BB	BB	BB	BB	BB	BB	BB	BB	BB	BB	BB	BB	BB	BB	BB	BB	BB	BB	BB	BB	BB	BB	BB	BB	BB	BB	BB	BB	BB	BB	BB	BB	BB	BB
wsnp_Ex_c34344_42676379	chr1A	484950083	BB	BB	AA	BB	AA	BB	BB	BB	AA	AB	AA	AA	AA	AA	AA	BB	AA	AA	AA	BB	AA	BB	BB	BB	AA	AA	AA	AA	BB	BB	AA	AA	BB	BB	AA	AA	AA	BB	BB	AA	AA	BB	AA	AA	AA	AA	AA
wsnp_Ex_c34344_42677360	chr1A	484951159	AA	AA	BB	AA	BB	AA	AA	AA	BB	AB	BB	BB	BB	BB	BB	AA	BB	BB	BB	AA	BB	AA	AA	AA	BB	BB	BB	BB	AA	AA	BB	BB	AA	AA	BB	BB	BB	AA	AA	BB	BB	AA	BB	BB	BB	BB	BB
BobWhite_c5356_1272	chr1A	484951309	AA	AA	BB	AA	BB	AA	AA	AA	BB	AB	BB	BB	BB	BB	BB	AA	BB	BB	BB	AA	BB	AA	AA	AA	BB	BB	BB	BB	AA	AA	BB	BB	AA	AA	BB	BB	BB	AA	AA	BB	BB	AA	BB	BB	BB	BB	BB
Kukri_rep_c69946_1228	chr1A	484951899	BB	BB	BB	BB	BB	BB	BB	BB	BB	BB	BB	BB	BB	BB	BB	BB	BB	BB	BB	BB	BB	BB	BB	BB	BB	BB	BB	BB	BB	BB	BB	BB	BB	BB	BB	BB	BB	BB	BB	BB	BB	BB	BB	BB	BB	BB	BB
wsnp_Ex_rep_c66628_64934660	chr1A	484952143	BB	BB	AA	BB	AA	BB	BB	BB	AA	AB	AA	AA	AA	AA	AA	BB	AA	AA	AA	BB	AA	BB	BB	BB	AA	AA	AA	AA	BB	BB	AA	AA	BB	BB	AA	AA	AA	BB	BB	AA	AA	BB	AA	AA	AA	AA	AA
Excalibur_rep_c66449_1588	chr1A	485152918	AA	AA	BB	AA	BB	AA	AA	AA	BB	AB	BB	BB	BB	BB	BB	AA	BB	BB	BB	AA	BB	AA	AA	AA	BB	BB	BB	BB	AA	AA	BB	BB	AA	AA	BB	BB	BB	AA	AA	BB	BB	AA	BB	BB	BB	BB	BB
wsnp_Ex_c1216_2336458	chr1A	485156058	AA	AA	AA	AA	AA	AA	AA	AA	AA	AA	AA	AA	AA	AA	AA	AA	AA	AA	AA	AA	AA	AA	AA	AA	AA	AA	AA	AA	AA	AA	AA	AA	AA	AA	AA	AA	AA	AA	AA	AA	AA	AA	AA	AA	AA	AA	AA
CAP12_c2265_240	chr1A	485647575	BB	BB	BB	BB	BB	BB	BB	BB	BB	BB	BB	BB	BB	BB	BB	BB	BB	BB	BB	BB	BB	BB	BB	BB	BB	BB	BB	BB	BB	BB	BB	BB	BB	BB	BB	BB	BB	BB	BB	BB	BB	BB	BB	BB	BB	BB	BB
Excalibur_c49421_443	chr1A	486606921	AA	AA	BB	AA	BB	AA	AA	AA	BB	AB	BB	BB	BB	BB	BB	AA	BB	BB	BB	AA	BB	AA	AA	AA	BB	BB	BB	BB	AA	AA	BB	BB	AA	AA	BB	BB	BB	AA	AA	BB	BB	AA	BB	BB	BB	BB	BB
wsnp_Ex_c42282_48901677	chr1A	486610093	BB	BB	BB	BB	BB	BB	BB	BB	BB	BB	BB	BB	BB	BB	BB	BB	BB	BB	BB	BB	BB	BB	BB	BB	BB	BB	BB	BB	BB	BB	BB	BB	BB	BB	BB	BB	BB	BB	BB	BB	BB	BB	BB	BB	BB	BB	BB
wsnp_Ex_c42282_48900922	chr1A	486611696	BB	BB	AA	BB	AA	BB	BB	BB	AA	AB	AA	AA	AA	AA	AA	BB	AA	AA	AA	BB	AA	BB	BB	BB	AA	AA	AA	AA	BB	BB	AA	AA	BB	BB	AA	AA	AA	BB	BB	AA	AA	BB	AA	AA	AA	AA	AA
Excalibur_c87124_90	chr1A	486684570	BB	BB	BB	BB	BB	BB	BB	BB	BB	BB	BB	BB	BB	BB	BB	BB	BB	BB	BB	BB	BB	BB	BB	BB	BB	BB	BB	BB	BB	BB	BB	BB	BB	BB	BB	BB	BB	BB	BB	BB	BB	BB	BB	BB	BB	BB	BB
Ra_c6701_1579	chr1A	486685885	BB	BB	BB	BB	BB	BB	BB	BB	BB	BB	BB	BB	BB	BB	BB	BB	BB	BB	BB	BB	BB	BB	BB	BB	BB	BB	BB	BB	BB	BB	BB	BB	BB	BB	BB	BB	BB	BB	BB	BB	BB	BB	BB	BB	BB	BB	BB
wsnp_Ku_c39878_48218985	chr1A	486687877	BB	BB	AA	BB	AA	BB	BB	BB	AA	AB	AA	AA	AA	AA	AA	BB	AA	AA	AA	BB	AA	BB	BB	BB	AA	AA	AA	AA	BB	BB	AA	AA	BB	BB	AA	AA	AA	BB	BB	AA	AA	BB	AA	AA	AA	AA	AA
IAAV5406	chr1A	486906289	BB	BB	AA	BB	AA	BB	BB	BB	AA	AB	AA	AA	AA	AA	AA	BB	AA	AA	AA	BB	AA	BB	BB	BB	AA	AA	AA	AA	BB	BB	AA	AA	BB	BB	AA	AA	AA	BB	BB	AA	AA	BB	AA	AA	AA	AA	AA
Ku_c8351_2029	chr1A	486906439	BB	BB	AA	BB	AA	BB	BB	BB	AA	AB	AA	AA	AA	AA	AA	BB	AA	AA	AA	BB	AA	BB	BB	BB	AA	AA	AA	AA	BB	BB	AA	AA	BB	BB	AA	AA	AA	BB	BB	AA	AA	BB	AA	AA	AA	AA	AA
Ku_c8351_945	chr1A	486907523	BB	BB	BB	BB	BB	BB	BB	BB	BB	BB	BB	BB	BB	BB	BB	BB	BB	BB	BB	BB	BB	BB	BB	BB	BB	BB	BB	BB	BB	BB	BB	BB	BB	BB	BB	BB	BB	BB	BB	BB	BB	BB	BB	BB	BB	BB	BB
RAC875_c16080_339	chr1A	487323740	AA	AA	AA	AA	AA	AA	AB	AA	AA	AA	AA	AA	AA	AA	AA	AA	AA	AA	AA	AA	AA	AA	AA	AA	AA	AA	AA	AA	AA	AA	AA	AA	AA	AA	AA	AA	AA	AA	AA	AA	AA	AA	AA	AA	AA	AA	AA
wsnp_Ra_c16080_24638622	chr1A	487327088	AA	AA	BB	AA	BB	AA	AA	AA	BB	AA	AA	BB	BB	BB	BB	AA	BB	BB	AA	AA	BB	AA	AA	AA	AA	AA	BB	BB	AA	AA	BB	BB	AA	AA	BB	BB	BB	AA	AA	BB	BB	AA	BB	BB	BB	BB	BB
Kukri_c39628_318	chr1A	487327389	AA	AA	AA	AA	AA	AA	AA	AA	AA	AA	AA	AA	AA	AA	AA	AA	AA	AA	AA	AA	AA	AA	AA	AA	AA	AA	AA	AA	AA	AA	AA	AA	AA	AA	AA	AA	AA	AA	AA	AA	AA	AA	AA	AA	AA	AA	AA
RFL_Contig4231_575	chr1A	487665001	BB	BB	AB	BB	AB	BB	BB	BB	AB	BB	BB	AB	AB	AB	AB	BB	AB	AB	BB	BB	AB	BB	BB	BB	BB	BB	AB	AB	BB	BB	AB	AB	BB	BB	AB	AB	AB	BB	BB	AB	AB	BB	AB	AB	AB	AB	AB
Kukri_c18297_124	chr1A	488227883	BB	BB	BB	BB	BB	BB	BB	BB	BB	BB	BB	BB	BB	BB	BB	BB	BB	BB	BB	BB	BB	BB	BB	BB	BB	BB	BB	BB	BB	BB	BB	BB	BB	BB	BB	BB	BB	BB	BB	BB	BB	BB	BB	BB	BB	BB	BB
BS00021714_51	chr1A	489682787	AA	AA	AA	BB	AA	BB	AA	BB	AA	AA	AA	AA	AA	AA	AA	AA	AA	AA	AA	BB	AA	BB	AA	BB	AA	AA	AA	AA	BB	AA	AA	AA	BB	BB	AA	AA	AA	AA	BB	AA	AA	AA	AA	AA	AA	AA	AA
BS00022733_51	chr1A	489908379	BB	BB	BB	BB	BB	BB	BB	BB	BB	BB	BB	BB	BB	BB	BB	BB	BB	BB	BB	BB	BB	BB	BB	BB	BB	BB	BB	BB	BB	BB	BB	BB	BB	BB	BB	BB	BB	BB	BB	BB	BB	BB	BB	BB	BB	BB	BB
wsnp_JD_c722_1080592	chr1A	490115551	AA	AA	AB	AB	AB	AB	AA	AB	AB	AA	AA	AB	AB	AB	AB	AA	AB	AB	AA	AB	AB	AB	AA	AB	AA	AA	AB	AB	AA	AA	AB	AB	AB	AB	AB	AB	AB	AA	AA	AB	AB	AA	AB	AB	AB	AB	AB
Ra_c4159_2716	chr1A	490115800	AA	AA	AA	BB	AA	BB	AA	BB	AA	AA	AA	AA	AA	AA	AA	AA	AA	AA	AA	BB	AA	BB	AA	BB	AA	AA	AA	AA	AA	AA	AA	AA	BB	BB	AA	AA	AA	AA	AA	AA	AA	AA	AA	AA	AA	AA	AA
RAC875_c23081_141	chr1A	490725076	AA	AA	AA	BB	AA	BB	AA	BB	AA	AA	AA	AA	AA	AA	AA	AA	AA	AA	AA	BB	AA	BB	AA	BB	AA	AA	AA	AA	AA	AA	AA	AA	BB	BB	AA	AA	AA	AA	AA	AA	AA	AA	AA	AA	AA	AA	AA
RAC875_c6838_400	chr1A	490730444	AA	AA	AA	AA	AA	AA	AA	AA	AA	AA	AA	AA	AA	AA	AA	AA	AA	AA	AA	AA	AA	AA	AA	AA	AA	AA	AA	AA	AA	AA	AA	AA	AA	AA	AA	AA	AA	AA	AA	AA	AA	AA	AA	AA	AA	AA	AA
wsnp_Ex_c21193_30320134	chr1A	490743860	BB	BB	BB	AA	BB	AA	BB	AA	BB	BB	BB	BB	BB	BB	BB	BB	BB	BB	BB	AA	BB	AA	BB	AA	BB	BB	BB	BB	BB	BB	BB	BB	AA	AA	BB	BB	BB	BB	BB	BB	BB	BB	BB	BB	BB	BB	BB
BobWhite_c12568_900	chr1A	490744010	BB	BB	BB	AA	BB	AA	BB	AA	BB	BB	BB	BB	BB	BB	BB	BB	BB	BB	BB	AA	BB	AA	BB	AA	BB	BB	BB	BB	BB	BB	BB	BB	AA	AA	BB	BB	BB	BB	BB	BB	BB	BB	BB	BB	BB	BB	BB
wsnp_Ex_c21336_30465618	chr1A	491718901	BB	BB	BB	AA	BB	AA	BB	AA	BB	BB	BB	BB	BB	BB	BB	BB	BB	BB	BB	AA	BB	AA	BB	AA	BB	BB	BB	BB	BB	BB	BB	BB	AA	AA	BB	BB	BB	BB	BB	BB	BB	BB	BB	BB	BB	BB	BB
BS00065889_51	chr1A	491788511	AA	AA	AA	AA	AA	AA	AA	AA	AA	AA	AA	AA	AA	AA	AA	AA	AA	AA	AA	AA	AA	AA	AA	AA	AA	AA	AA	AA	AA	AA	AA	AA	AA	AA	AA	AA	AA	AA	AA	AA	AA	AA	AA	AA	AA	AA	AA
Tdurum_contig30669_444	chr1A	491794095	AA	AA	AA	AA	AA	AA	AA	AA	AA	AA	AA	AA	AA	AA	AA	AA	AA	AA	AA	AA	AA	AA	AA	AA	AA	AA	AA	AA	AA	AA	AA	AA	AA	AA	AA	AA	AA	AA	AA	AA	AA	AA	AA	AA	AA	AA	AA
Ra_c9876_373	chr1A	493104898	BB	BB	BB	BB	BB	BB	BB	BB	BB	BB	BB	BB	BB	BB	BB	BB	BB	BB	BB	BB	BB	BB	BB	BB	BB	BB	BB	BB	BB	BB	BB	BB	BB	BB	BB	BB	BB	BB	BB	BB	BB	BB	BB	BB	BB	BB	BB
Ex_c4051_1826	chr1A	493105119	BB	BB	BB	BB	BB	BB	BB	BB	BB	BB	BB	BB	BB	BB	BB	BB	BB	BB	BB	BB	BB	BB	BB	BB	BB	BB	BB	BB	BB	BB	BB	BB	BB	BB	BB	BB	BB	BB	BB	BB	BB	BB	BB	BB	BB	BB	BB
Excalibur_rep_c104902_106	chr1A	493105557	BB	BB	AB	BB	BB	BB	BB	BB	BB	BB	BB	AB	BB	BB	BB	BB	BB	BB	BB	BB	BB	BB	BB	BB	BB	BB	BB	BB	BB	BB	BB	BB	AB	BB	BB	BB	BB	BB	BB	BB	BB	BB	BB	BB	BB	BB	BB
Ra_c7552_772	chr1A	493105766	AA	AA	AA	AA	AA	AA	AA	AA	AA	AA	AA	AA	AA	AA	AA	AA	AA	AA	AA	AA	AA	AA	AA	AA	AA	AA	AA	AA	AA	AA	AA	AA	AA	AA	AA	AA	AA	AA	AA	AA	AA	AA	AA	AA	AA	AA	AA
IAAV8429	chr1A	493106573	BB	BB	BB	BB	BB	BB	BB	BB	BB	BB	BB	BB	BB	BB	BB	BB	BB	BB	BB	BB	BB	BB	BB	BB	BB	BB	BB	BB	BB	BB	BB	BB	BB	BB	BB	BB	BB	BB	BB	BB	BB	BB	BB	BB	BB	BB	BB
IACX5821	chr1A	493331785	BB	BB	BB	BB	BB	BB	BB	BB	BB	BB	BB	BB	BB	BB	BB	BB	BB	BB	BB	BB	BB	BB	BB	BB	BB	BB	BB	BB	BB	BB	BB	BB	BB	BB	BB	BB	BB	BB	BB	BB	BB	BB	BB	BB	BB	BB	BB
Ku_c20961_1813	chr1A	493412880	AA	AA	AA	AA	AA	AA	AA	AA	AA	AA	AA	AA	AA	AA	AA	AA	AA	AA	AA	AA	AA	AA	AA	AA	AA	AA	AA	AA	AA	AA	AA	AA	AA	AA	AA	AA	AA	AA	AA	AA	AA	AA	AA	AA	AA	AA	AA
wsnp_Ex_rep_c68857_67737959	chr1A	494041606	BB	BB	BB	AB	BB	AB	BB	AB	BB	BB	BB	BB	BB	BB	BB	BB	BB	BB	BB	BB	BB	AB	BB	AB	BB	BB	BB	BB	BB	BB	BB	BB	AB	AB	BB	BB	BB	BB	BB	BB	BB	BB	BB	BB	BB	BB	BB
BS00032112_51	chr1A	494041713	AA	AA	AA	BB	AA	BB	AA	BB	AA	AA	AA	AA	AA	AA	AA	AA	AA	AA	AA	AA	AA	BB	AA	BB	AA	AA	AA	AA	AA	AA	AA	AA	BB	BB	AA	AA	AA	AA	AA	AA	AA	AA	AA	AA	AA	AA	AA
Ex_c16529_304	chr1A	494042956	AA	AA	AA	AA	AA	AA	AA	AA	--	AA	AA	AA	AA	--	--	AA	AA	AA	AA	AA	AA	AA	AA	AA	AA	AA	AA	AA	AA	AA	AA	AA	AA	AA	AA	AA	AA	AA	AA	AA	AA	AA	AA	AA	AA	AA	AA
RAC875_c19579_377	chr1A	494043087	BB	BB	BB	BB	BB	BB	BB	BB	AB	BB	BB	BB	BB	AB	AB	BB	BB	BB	BB	BB	BB	BB	BB	BB	BB	BB	BB	BB	BB	BB	BB	BB	BB	BB	BB	BB	BB	BB	BB	BB	BB	BB	BB	BB	BB	BB	BB
wsnp_Ex_rep_c105443_89868548	chr1A	494045264	AA	AA	AA	AA	AA	AA	AA	AA	AB	AA	AA	AA	AA	AB	AB	AA	AA	AA	AA	AA	AA	AA	AA	AA	AA	AA	AA	AA	AA	AA	AA	AA	AA	AA	AA	AA	AA	AA	AA	AA	AA	AA	AA	AA	AA	AA	AA
RAC875_rep_c111001_187	chr1A	494046234	BB	BB	AB	AB	AB	AB	BB	BB	AB	AB	BB	AB	AB	AB	AB	AB	AB	AB	AB	AB	AB	AB	AB	AB	AB	AB	AB	AB	BB	AB	AB	AB	AB	AB	AB	BB	AB	AB	BB	AB	AB	AB	AB	AB	AB	AB	AB
BS00031066_51	chr1A	494786787	AB	AB	AB	BB	AB	BB	AB	BB	BB	AB	AB	AB	AB	BB	BB	AB	AB	AB	AB	AB	AB	BB	AB	BB	AB	AB	AB	AB	AB	AB	AB	AB	BB	BB	AB	AB	AB	AB	AB	AB	AB	AB	AB	AB	AB	AB	AB
CAP7_c1284_263	chr1A	494787149	AA	AA	AA	AA	AA	AA	AA	AA	AA	AA	AA	AA	AA	AA	AA	AA	AA	AA	AA	AA	AA	AA	AA	AA	AA	AA	AA	AA	AA	AA	AA	AA	AA	AA	AA	AA	AA	AA	AA	AA	AA	AA	AA	AA	AA	AA	AA
wsnp_RFL_Contig3852_4203154	chr1A	495041549	BB	BB	BB	BB	BB	BB	BB	BB	BB	BB	BB	BB	BB	BB	BB	BB	BB	BB	BB	BB	BB	BB	BB	BB	BB	BB	BB	BB	BB	BB	BB	BB	BB	BB	BB	BB	BB	BB	BB	BB	BB	BB	BB	BB	BB	BB	BB
wsnp_Ra_c4664_8410628	chr1A	495041818	BB	BB	BB	BB	BB	BB	BB	BB	AB	BB	BB	BB	BB	AB	AB	BB	BB	BB	BB	BB	BB	BB	BB	BB	BB	BB	BB	BB	BB	BB	BB	BB	BB	BB	BB	BB	BB	BB	BB	BB	BB	BB	BB	BB	BB	BB	BB
wsnp_Ex_c19294_28225846	chr1A	495042363	AB	AB	AB	AB	AB	AB	AB	AB	BB	AB	AB	AB	AB	BB	BB	AB	AB	AB	AB	AB	AB	AB	AB	AB	AB	AB	AB	AB	AB	AB	AB	AB	AB	AB	AB	AB	AB	AB	AB	AB	AB	AB	AB	AB	AB	AB	AB
wsnp_Ex_c35821_43892960	chr1A	495301475	BB	BB	BB	BB	BB	BB	BB	BB	AB	BB	BB	BB	BB	AB	AB	BB	BB	BB	BB	BB	BB	BB	BB	BB	BB	BB	BB	BB	BB	BB	BB	BB	BB	BB	BB	BB	BB	BB	BB	BB	BB	BB	BB	BB	BB	BB	BB
wsnp_Ku_c16913_25885872	chr1A	495301476	BB	BB	BB	BB	BB	BB	BB	BB	AA	BB	BB	BB	BB	AA	AA	BB	BB	BB	BB	BB	BB	BB	BB	BB	BB	BB	BB	BB	BB	BB	BB	BB	BB	BB	BB	BB	BB	BB	BB	BB	BB	BB	BB	BB	BB	BB	BB
Kukri_c16913_422	chr1A	495301625	BB	BB	BB	BB	BB	BB	AB	BB	AA	BB	BB	BB	BB	AA	AA	BB	BB	BB	BB	BB	BB	BB	BB	BB	BB	BB	BB	BB	BB	BB	BB	BB	BB	BB	BB	BB	BB	BB	BB	BB	BB	BB	BB	BB	BB	BB	BB
Tdurum_contig32452_445	chr1A	495303991	BB	BB	BB	BB	BB	BB	BB	BB	BB	BB	BB	BB	BB	BB	BB	BB	BB	BB	BB	BB	BB	BB	BB	BB	BB	BB	BB	BB	BB	BB	BB	BB	BB	BB	BB	BB	BB	BB	BB	BB	BB	BB	BB	BB	BB	BB	BB
Ku_c7810_274	chr1A	495653894	AA	AA	AA	AA	AA	AA	AA	AA	AA	AA	AA	AA	AA	AA	AA	AA	AA	AA	AA	AA	AA	AA	AA	AA	AA	AA	AA	AA	AA	AA	AA	AA	AA	AA	AA	AA	AA	AA	AA	AA	AA	AA	AA	AA	AA	AA	AA
BobWhite_c15258_769	chr1A	495890448	BB	BB	BB	BB	BB	BB	BB	BB	BB	BB	BB	BB	BB	BB	BB	BB	BB	BB	BB	BB	BB	BB	BB	BB	BB	BB	BB	BB	BB	BB	BB	BB	BB	BB	BB	BB	BB	BB	BB	BB	BB	BB	BB	BB	BB	BB	BB
IAAV1185	chr1A	495903567	BB	BB	BB	BB	BB	BB	BB	BB	BB	BB	BB	BB	BB	BB	BB	BB	BB	BB	BB	BB	BB	BB	BB	BB	BB	BB	BB	BB	BB	BB	BB	BB	BB	BB	BB	BB	BB	BB	BB	BB	BB	BB	BB	BB	BB	BB	BB
Ku_c106899_994	chr1A	495903890	AA	AA	AA	AA	AA	AA	AA	AA	AA	AA	AA	AA	AA	AA	AA	AA	AA	AA	AA	AA	AA	AA	AA	AA	AA	AA	AA	AA	AA	AA	AA	AA	AA	AA	AA	AA	AA	AA	AA	AA	AA	AA	AA	AA	AA	AA	AA
IAAV5535	chr1A	495906376	AA	AA	AA	BB	AA	BB	AA	BB	AA	AA	AA	AA	AA	AA	AA	AA	AA	AA	AA	AB	AA	BB	AA	BB	AA	AA	AA	AA	AA	AA	AA	AA	BB	BB	AA	AA	AA	AA	AA	BB	AA	AA	AA	AA	AA	AA	AA
IACX3047	chr1A	496073616	AA	AA	AA	BB	AA	BB	AA	BB	AA	AA	AA	AA	AA	AA	AA	AA	AA	AA	AA	AB	AA	BB	AA	BB	AA	AA	AA	AA	AA	AA	AA	AA	BB	BB	AA	AA	AA	AA	AA	BB	AA	AA	AA	AA	AA	AA	AA
BS00021864_51	chr1A	497101145	BB	AA	AA	BB	AA	AA	AA	BB	AA	AA	AA	AA	AA	AA	AA	AA	AA	AA	BB	AA	AA	AA	AB	AA	AA	AA	AA	AA	AA	AA	AA	AA	AA	AA	AA	AA	AA	AA	AA	AA	AA	AA	AA	AA	AA	AA	AA
Tdurum_contig11412_393	chr1A	497113032	AA	AA	AA	AA	AA	AA	AA	AA	AA	AA	AA	AA	AA	AA	AA	AA	AA	AA	AA	AA	AA	AA	AA	AA	AA	AA	AA	AA	AA	AA	AA	AA	AA	AA	AA	AA	AA	AB	AA	AA	AA	AA	AA	AA	AA	AA	AA
Ku_c8118_543	chr1A	497114418	AA	AA	AA	AA	AA	AA	AA	AA	AA	AA	AA	AA	AA	AA	AA	AA	AA	AA	AA	AA	AA	AA	AA	AA	AA	AA	AA	AA	AA	AA	AA	AA	AA	AA	AA	AA	AA	AA	AA	AA	AA	AA	AA	AA	AA	AA	AA
wsnp_Ex_c55986_58282517	chr1A	497115367	AA	AA	AA	AA	AA	AA	AA	AA	AA	AA	AA	AA	AA	AA	AA	AA	AA	AA	AA	AA	AA	AA	AA	AA	AA	AA	AA	AA	AA	AA	AA	AA	AA	AA	AA	AA	AA	AB	AA	AA	AA	AA	AA	AA	AA	AA	AA
Ra_c105707_788	chr1A	497115447	AB	AB	AB	BB	AB	AB	AB	BB	AB	AB	AB	AB	AB	AB	AB	AB	AB	AB	BB	AB	AB	AB	AB	AB	AB	AB	AB	AB	AB	AB	AB	AB	AB	AB	AB	AB	AB	BB	AB	AB	AB	AB	AB	AB	AB	AB	AB
BS00089894_51	chr1A	497117567	BB	BB	BB	AB	BB	BB	BB	AB	BB	BB	BB	BB	BB	BB	BB	BB	BB	BB	AB	BB	BB	BB	BB	BB	BB	BB	BB	BB	BB	BB	BB	BB	BB	BB	BB	BB	BB	AB	BB	BB	BB	BB	BB	BB	BB	BB	BB
Kukri_rep_c95751_149	chr1A	497561521	BB	BB	BB	BB	BB	BB	BB	BB	BB	BB	BB	BB	BB	BB	BB	BB	BB	BB	BB	BB	BB	BB	BB	BB	BB	BB	BB	BB	BB	BB	BB	BB	BB	BB	BB	BB	BB	BB	BB	BB	BB	BB	BB	BB	BB	BB	BB
wsnp_Ex_rep_c109742_92411838	chr1A	497643750	AB	BB	BB	AB	BB	BB	BB	AB	BB	BB	BB	BB	BB	BB	BB	BB	BB	BB	AB	BB	BB	BB	BB	BB	BB	BB	BB	BB	BB	BB	BB	BB	BB	BB	BB	BB	BB	AB	BB	BB	BB	BB	BB	BB	BB	BB	BB
Kukri_c24715_175	chr1A	497644814	BB	BB	BB	BB	BB	BB	BB	BB	BB	BB	BB	BB	BB	BB	BB	BB	BB	BB	BB	BB	BB	BB	BB	BB	BB	BB	BB	BB	BB	BB	BB	BB	BB	BB	BB	BB	BB	BB	BB	BB	BB	BB	BB	BB	BB	BB	BB
Tdurum_contig24174_513	chr1A	497734815	--	--	--	--	--	--	--	--	--	--	--	--	--	--	--	--	--	--	--	--	--	--	--	--	--	--	--	--	--	--	--	--	--	--	--	--	--	--	--	--	--	--	--	--	--	--	--
wsnp_Ku_c21316_31053745	chr1A	497736478	AB	AA	AA	AB	AA	AB	AA	AB	AA	AA	AA	AA	AA	AA	AA	AA	AA	AA	AB	AA	AA	AB	AA	AB	AA	AA	AA	AA	AA	AA	AA	AA	AA	AB	AA	AA	AA	AB	AA	AB	AA	AA	AA	AA	AA	AA	AA
wsnp_Ku_c21316_31053776	chr1A	497736509	AA	BB	BB	AA	BB	AA	BB	AA	BB	BB	BB	BB	BB	BB	BB	BB	BB	BB	AA	BB	BB	AA	BB	AA	BB	BB	BB	BB	BB	BB	BB	BB	BB	AA	BB	BB	BB	AA	BB	AA	BB	BB	BB	BB	BB	BB	BB
Tdurum_contig29933_662	chr1A	497736748	BB	BB	BB	BB	BB	BB	BB	BB	BB	BB	BB	BB	BB	BB	BB	BB	BB	BB	BB	BB	BB	BB	BB	BB	BB	BB	BB	BB	BB	BB	BB	BB	BB	BB	BB	BB	BB	BB	BB	BB	BB	BB	BB	BB	BB	BB	BB
Excalibur_c52495_89	chr1A	497767566	AA	BB	BB	AA	BB	AA	BB	AA	AA	BB	BB	BB	BB	AA	AA	BB	BB	BB	AA	BB	BB	AA	BB	AA	BB	BB	BB	AA	BB	BB	BB	BB	BB	AA	BB	BB	BB	AA	BB	AA	BB	BB	BB	BB	BB	BB	BB
Kukri_c30322_414	chr1A	498131487	AB	AA	AA	AB	AA	AB	AA	AB	AB	AA	AA	AA	AA	AB	AB	AA	AA	AA	AB	AA	AA	AB	AA	AB	AA	AA	AA	AB	AA	AA	AA	AA	AA	AB	AA	AA	AA	AB	AA	AB	AA	AA	AA	AA	AA	AA	AA
wsnp_Ex_c10903_17716723	chr1A	498191624	BB	BB	BB	BB	BB	BB	BB	AB	BB	BB	BB	BB	BB	BB	BB	AB	AB	AB	BB	BB	BB	BB	BB	BB	BB	BB	BB	BB	BB	BB	BB	AB	BB	BB	BB	BB	BB	BB	BB	BB	AB	BB	BB	AB	BB	AB	BB
CAP7_rep_c8060_350	chr1A	498191742	AA	AA	AA	AA	AA	AA	AA	AA	AA	AA	AA	AA	AA	AA	AA	AA	AA	AA	AA	AA	AA	AA	AA	AA	AA	AA	AA	AA	AA	AA	AA	AA	AA	AA	AA	AA	AA	AA	AA	AA	AA	AA	AA	AA	AA	AA	AA
RAC875_c58638_136	chr1A	498191754	BB	BB	BB	BB	BB	BB	BB	BB	BB	BB	BB	BB	BB	BB	BB	BB	BB	BB	BB	BB	BB	BB	BB	BB	BB	BB	BB	BB	BB	BB	BB	BB	BB	BB	BB	BB	BB	BB	BB	BB	BB	BB	BB	BB	BB	BB	BB
RAC875_rep_c106165_772	chr1A	498191759	BB	BB	BB	BB	BB	BB	BB	AB	BB	BB	BB	BB	BB	BB	BB	AB	AB	AB	BB	BB	BB	BB	BB	BB	BB	BB	BB	BB	BB	BB	BB	AB	BB	BB	BB	BB	BB	BB	BB	BB	AB	BB	BB	AB	BB	AB	BB
Tdurum_contig12234_465	chr1A	498399683	AA	AA	AA	AA	AA	AA	AA	AA	AA	AA	AA	AA	AA	AA	AA	AA	AA	AA	AA	AA	AA	AA	AA	AA	AA	AA	AA	AA	AA	AA	AA	AA	AA	AA	AA	AA	AA	AA	AA	AA	AA	AA	AA	AA	AA	AA	AA
Tdurum_contig12234_423	chr1A	498399725	AA	AA	AA	AA	AA	AA	AA	AA	AA	AA	AA	AA	AA	AA	AA	AA	AA	AA	AA	AA	AA	AA	AA	AA	AA	AA	AA	AA	AA	AA	AA	AA	AA	AA	AA	AA	AA	AA	AA	AA	AA	AA	AA	AA	AA	AA	AA
RAC875_rep_c112044_340	chr1A	498406151	AA	BB	BB	AA	BB	AA	BB	AA	AA	BB	BB	BB	BB	AA	AA	BB	BB	BB	AA	BB	BB	AA	BB	AA	BB	BB	BB	AB	BB	BB	BB	BB	BB	AA	BB	BB	BB	AA	BB	AA	BB	BB	BB	BB	BB	BB	BB
Ra_c112044_382	chr1A	498406193	BB	BB	BB	BB	BB	BB	BB	BB	BB	BB	BB	BB	BB	BB	BB	BB	BB	BB	BB	BB	BB	BB	BB	BB	BB	BB	BB	BB	BB	BB	BB	BB	BB	BB	BB	BB	BB	BB	BB	BB	BB	BB	BB	BB	BB	BB	BB
Excalibur_c63125_334	chr1A	498406237	BB	BB	BB	BB	BB	BB	BB	BB	BB	BB	BB	BB	BB	BB	BB	BB	BB	BB	BB	BB	BB	BB	BB	BB	BB	BB	BB	BB	BB	BB	BB	BB	BB	BB	BB	BB	BB	BB	BB	BB	BB	BB	BB	BB	BB	BB	BB
RFL_Contig4576_702	chr1A	498790366	BB	BB	BB	BB	BB	BB	BB	BB	BB	BB	BB	BB	BB	BB	BB	BB	BB	BB	BB	BB	BB	BB	BB	BB	BB	BB	BB	BB	BB	BB	BB	BB	BB	BB	BB	BB	BB	BB	BB	BB	BB	BB	BB	BB	BB	BB	BB
Ex_c86862_89	chr1A	499033981	AA	AA	AA	AA	AA	AA	AA	AA	AA	AA	AA	AA	AA	AA	AA	AA	AA	AA	AA	AA	AA	AA	AA	AA	AA	AA	AA	AA	AA	AA	AA	AA	AA	AA	AA	AA	AA	AA	AA	AA	AA	AA	AA	AA	AA	AA	AA
Excalibur_c15357_432	chr1A	499042868	AB	BB	BB	BB	BB	BB	AA	BB	AB	BB	BB	BB	BB	AB	AB	BB	BB	BB	BB	BB	BB	BB	BB	BB	BB	BB	BB	AB	BB	BB	BB	BB	BB	BB	BB	BB	BB	BB	BB	BB	BB	BB	BB	BB	BB	BB	BB
Ra_c5431_412	chr1A	499042888	AA	AA	AA	AA	AA	AA	AA	AA	AA	AA	AA	AA	AA	AA	AA	AA	AA	AA	AA	AA	AA	AA	AA	AA	AA	AA	AA	AA	AA	AA	AA	AA	AA	AA	AA	AA	AA	AA	AA	AA	AA	AA	AA	AA	AA	AA	AA
wsnp_Ex_c4612_8254533	chr1A	499216591	AB	AB	AA	AB	AA	AA	AB	AA	AA	AA	AB	AA	AA	AA	AA	AB	AA	AB	AA	AA	AA	AA	AA	AA	AA	AA	AA	AA	AA	AB	AA	AA	AA	AA	AA	AA	AA	AB	AA	AA	AB	AB	AA	AB	AA	AB	AA
BobWhite_c37384_208	chr1A	499226952	AA	AA	AA	AA	AA	AA	AA	AA	AA	AA	AA	AA	AA	AA	AA	AA	AA	AA	AA	AA	AA	AA	AA	AA	AA	AA	AA	AA	AA	AA	AA	AA	AA	AA	AA	AA	AA	AA	AA	AA	AA	AA	AA	AA	AA	AA	AA
GENE-0524_302	chr1A	499227497	BB	BB	BB	AB	AB	AB	BB	BB	AB	AB	BB	BB	AB	AB	AB	AB	AB	AB	AB	AB	AB	AB	AB	AB	AB	AB	AB	AB	BB	AB	AB	AB	BB	AB	AB	BB	AB	AB	BB	AB	BB	AB	AB	AB	AB	AB	AB
Excalibur_c30955_194	chr1A	499230059	BB	BB	BB	BB	BB	BB	BB	BB	BB	BB	BB	BB	BB	BB	BB	BB	BB	BB	BB	BB	BB	BB	BB	BB	BB	BB	BB	BB	BB	BB	BB	BB	BB	BB	BB	BB	BB	BB	BB	BB	BB	BB	BB	BB	BB	BB	BB
BobWhite_c38987_641	chr1A	499330897	BB	BB	BB	BB	BB	BB	BB	BB	BB	BB	BB	BB	BB	BB	BB	BB	BB	BB	BB	BB	BB	BB	BB	BB	BB	BB	BB	BB	BB	BB	BB	BB	BB	BB	BB	BB	BB	BB	BB	BB	BB	BB	BB	BB	BB	BB	BB
Tdurum_contig42490_1315	chr1A	499392331	AA	AA	AA	AA	AA	AA	AB	AA	AA	AA	AA	AA	AA	AA	AA	AA	AA	AA	AA	AA	AA	AA	AA	AA	AA	AA	AA	AA	AA	AA	AA	AA	AA	AA	AA	AA	AA	AA	AA	AA	AA	AA	AA	AA	AA	AA	AA
BS00100120_51	chr1A	499402684	BB	AA	AA	BB	AA	BB	AA	BB	BB	AA	AA	AA	AA	BB	BB	AA	AA	AA	BB	AA	AA	BB	AA	BB	AA	AA	AA	AB	AA	AA	AA	AA	AA	BB	AA	AA	AA	AA	AA	BB	AA	AA	AA	AA	AA	AA	AA
IACX5921	chr1A	499574430	AA	AA	AA	AA	AA	AA	AA	AA	AA	AA	AA	AA	AA	AA	AA	AA	AA	AA	AA	AA	AA	AA	AA	AA	AA	AA	AA	AB	AA	AA	AA	AA	AA	AA	AA	AA	AA	AA	AA	AA	AA	AA	AA	AA	AA	AA	AA
IACX5793	chr1A	500158322	AA	BB	BB	AA	BB	AA	BB	AA	AA	BB	BB	BB	BB	AA	AA	BB	BB	BB	AA	BB	BB	AA	BB	AA	BB	BB	BB	AA	BB	BB	BB	BB	BB	AA	BB	BB	BB	BB	BB	AA	BB	BB	BB	BB	BB	BB	BB
IACX5960	chr1A	500158430	AA	BB	BB	AA	BB	AA	BB	AA	AA	BB	BB	BB	BB	AA	AA	BB	BB	BB	AA	BB	BB	AA	BB	AA	BB	BB	BB	AB	BB	BB	BB	BB	BB	AA	BB	BB	BB	BB	BB	AA	BB	BB	BB	BB	BB	BB	BB
BS00011274_51	chr1A	500415671	AA	AA	AA	AA	AA	AA	AA	AA	AA	AA	AA	AA	AA	AA	AA	AA	AA	AA	AA	AA	AA	AA	AA	AA	AA	AA	AA	AA	AA	AA	AA	AA	AA	AA	AA	AA	AA	AA	AA	AA	AA	AA	AA	AA	AA	AA	AA
wsnp_Ra_c3270_6136110	chr1A	500575159	AA	BB	BB	AA	BB	AA	BB	AA	AA	BB	BB	BB	BB	AA	AA	BB	BB	BB	AA	BB	BB	AA	BB	AA	BB	BB	BB	AA	BB	BB	BB	BB	BB	AA	BB	BB	BB	BB	BB	AA	BB	BB	BB	BB	BB	BB	BB
Ex_c35209_326	chr1A	500575569	BB	BB	BB	BB	BB	BB	BB	BB	BB	BB	BB	BB	BB	BB	BB	BB	BB	BB	BB	BB	BB	BB	BB	BB	BB	BB	BB	BB	BB	BB	BB	BB	BB	BB	BB	BB	BB	BB	BB	BB	BB	BB	BB	BB	BB	BB	BB
BobWhite_c29908_113	chr1A	500575800	AB	AA	AA	AB	AA	AB	AA	AB	AB	AA	AA	AA	AA	AB	AB	AA	AA	AA	AB	AA	AA	AB	AA	AB	AA	AA	AA	AB	AA	AA	AA	AA	AA	AB	AA	AA	AA	AA	AA	AB	AA	AA	AA	AA	AA	AA	AA
BS00094553_51	chr1A	500580829	AA	AA	AA	AA	AA	AA	AA	AA	AA	AA	AA	AA	AA	AA	AA	AA	AA	AA	AA	AA	AA	AA	AA	AA	AA	AA	AA	AA	AA	AA	AA	AA	AA	AA	AA	AA	AA	BB	AA	AA	AA	AA	AA	AA	AA	AA	AA
Kukri_rep_c117029_125	chr1A	500583533	AA	BB	BB	AA	BB	AA	BB	AA	AA	BB	BB	BB	BB	AA	AA	BB	BB	BB	AA	BB	BB	AA	BB	AA	BB	BB	BB	AA	BB	BB	BB	BB	BB	AA	BB	BB	BB	BB	BB	AA	BB	BB	BB	BB	BB	BB	BB
wsnp_Ra_c3270_6136601	chr1A	500584294	BB	AA	AA	BB	AA	BB	AA	BB	BB	AA	AA	AA	AA	BB	BB	AA	AA	AA	BB	AA	AA	BB	AA	BB	AA	AA	AA	BB	AA	AA	AA	AA	AA	BB	AA	AA	AA	AA	AA	BB	AA	AA	AA	AA	AA	AA	AA
IAAV8804	chr1A	500584391	AB	AA	AA	AB	AA	AB	AA	AB	AB	AA	AA	AA	AA	AB	AB	AA	AA	AA	AB	AA	AA	AB	AA	AB	AA	AA	AA	AB	AA	AA	AA	AA	AA	AB	AA	AA	AA	AA	AA	AB	AA	AA	AA	AA	AA	AA	AA
RFL_Contig3919_1348	chr1A	500625654	BB	BB	BB	BB	BB	BB	BB	BB	BB	BB	BB	BB	BB	BB	BB	BB	BB	BB	BB	BB	BB	BB	BB	BB	BB	BB	BB	BB	BB	BB	BB	BB	BB	BB	BB	BB	BB	BB	BB	BB	BB	BB	BB	BB	BB	BB	BB
wsnp_BE445113A_Ta_2_1	chr1A	500625832	AB	BB	BB	AB	BB	AB	AB	AB	AB	BB	BB	BB	BB	AB	AB	BB	BB	BB	AB	BB	BB	AB	BB	AB	BB	BB	BB	AB	BB	BB	BB	BB	BB	AB	BB	BB	BB	BB	BB	AB	BB	BB	BB	BB	BB	BB	BB
wsnp_BE445113A_Ta_2_2	chr1A	500625905	AA	BB	BB	AA	BB	AA	BB	AA	AA	BB	BB	BB	BB	AA	AA	BB	BB	BB	AA	--	BB	AA	BB	AA	BB	BB	BB	AB	BB	BB	BB	BB	BB	AA	BB	BB	BB	BB	BB	AA	BB	BB	BB	BB	BB	BB	BB
CAP8_c599_185	chr1A	501303171	AA	AA	AA	AA	AA	AA	AA	AA	AA	AA	AA	AA	AA	AA	AA	AA	AA	AA	AA	AA	AA	AA	AA	AA	AA	AA	AA	AA	AA	AA	AA	AA	AA	AA	AA	AA	AA	AA	AA	AA	AA	AA	AA	AA	AA	AA	AA
Kukri_c37726_285	chr1A	502905044	BB	AA	AA	AA	AA	AA	AA	AA	BB	AA	AA	AA	AA	BB	BB	AA	AA	AA	AA	AA	AA	AA	AA	AA	AA	AA	AA	BB	AA	AA	AA	AA	AA	AA	AA	AA	AA	BB	AA	AA	AA	AA	AA	AA	AA	AA	AA
wsnp_Ku_c15214_23756800	chr1A	502907155	BB	AA	AA	AA	AA	AA	AA	AA	BB	AA	AA	AA	AA	BB	BB	AA	AA	AA	AA	AA	AA	AA	AA	AA	AA	AA	AA	BB	AA	AA	AA	AA	AA	AA	AA	AA	AA	BB	AA	AA	AA	AA	AA	AA	AA	AA	AA
Ra_c108912_519	chr1A	502907220	BB	BB	BB	BB	BB	BB	BB	BB	BB	BB	BB	BB	BB	BB	BB	BB	BB	BB	BB	BB	BB	BB	BB	BB	BB	BB	BB	BB	BB	BB	BB	BB	BB	BB	BB	BB	BB	BB	BB	BB	BB	BB	BB	BB	BB	BB	BB
Ku_c67089_214	chr1A	502908022	BB	BB	BB	BB	BB	BB	BB	BB	BB	BB	BB	BB	BB	BB	BB	BB	BB	BB	BB	BB	BB	BB	BB	BB	BB	BB	BB	BB	BB	BB	BB	BB	BB	BB	BB	BB	BB	BB	BB	BB	BB	BB	BB	BB	BB	BB	BB
wsnp_BG314157A_Ta_2_1	chr1A	502964112	AA	AA	AA	AA	AA	AA	AA	AA	AA	AA	AA	AA	AA	AA	AA	AA	AA	AA	AA	AA	AA	AA	AA	AA	AA	AA	AA	AA	AA	AA	AA	AA	AA	AA	AA	AA	AA	AA	AA	AA	AA	AA	AA	AA	AA	AA	AA
Kukri_c53153_92	chr1A	502967465	BB	BB	BB	BB	BB	BB	BB	BB	BB	BB	BB	BB	BB	BB	BB	BB	BB	BB	BB	BB	BB	BB	BB	BB	BB	BB	BB	BB	BB	BB	BB	BB	BB	BB	BB	BB	BB	BB	BB	BB	BB	BB	BB	BB	BB	BB	BB
BS00065325_51	chr1A	502971192	BB	AA	AA	AA	AA	AA	AA	AA	BB	AA	AA	AA	AA	BB	BB	AA	AA	AA	AA	AA	AA	AA	AA	AA	AA	AA	AA	BB	AA	AA	AA	AA	AA	AA	AA	AA	AA	AA	AA	AA	AA	AA	AA	AA	AA	AA	AA
BS00065324_51	chr1A	502971225	BB	AA	AA	AA	AA	AA	--	AA	BB	AA	AA	AA	AA	BB	BB	AA	AA	AA	AA	AA	AA	AA	--	AA	AA	AA	AA	BB	AA	AA	AA	AA	AA	AA	AA	AA	AA	AA	AA	AA	AA	AA	AA	AA	AA	AA	AA
RFL_Contig22_617	chr1A	502974702	AA	BB	BB	BB	BB	BB	BB	BB	AA	BB	BB	BB	BB	AA	AA	BB	BB	BB	BB	BB	BB	BB	BB	BB	BB	BB	BB	AA	BB	BB	BB	BB	BB	BB	BB	BB	BB	BB	BB	BB	BB	BB	BB	BB	BB	BB	BB
TA004265-0757	chr1A	502974852	AA	BB	BB	BB	BB	BB	BB	BB	AA	BB	BB	BB	BB	AA	AA	BB	BB	BB	BB	BB	BB	BB	BB	BB	BB	BB	BB	AA	BB	BB	BB	BB	BB	BB	BB	BB	BB	BB	BB	BB	BB	BB	BB	BB	BB	BB	BB
RFL_Contig22_387	chr1A	502975516	BB	AA	AA	AA	AA	AA	AA	AA	BB	AA	AA	AA	AA	BB	BB	AA	AA	AA	AA	AA	AA	AA	AA	AA	AA	AA	AA	BB	AA	AA	AA	AA	AA	AA	AA	AA	AA	AA	AA	AA	AA	AA	AA	AA	AA	AA	AA
BS00079503_51	chr1A	502976091	AA	AA	AA	AA	AA	AA	AA	AA	AA	AA	AA	AA	AA	AA	AA	AA	AA	AA	AA	AA	AA	AA	AA	AA	AA	AA	AA	AA	AA	AA	AA	AA	AA	AA	AA	AA	AA	AA	AA	AA	AA	AA	AA	AA	AA	AA	AA
BS00022432_51	chr1A	503834696	BB	AA	AA	BB	AA	BB	AA	BB	BB	AA	AA	AA	AA	BB	BB	AA	AA	AA	BB	AA	AA	BB	AA	BB	AA	AA	AA	BB	AA	AA	AA	AA	AA	BB	AA	AA	AA	BB	AA	BB	AA	AA	AA	AA	AA	AA	AA
RAC875_c29540_1109	chr1A	503837110	BB	AA	AA	BB	AA	BB	--	BB	BB	AA	AA	AA	AA	BB	BB	AA	AA	AA	BB	AA	AA	BB	AA	BB	AA	AA	AA	BB	AA	AA	AA	AA	AA	BB	AA	AA	AA	BB	AA	BB	AA	AA	AA	AA	AA	AA	AA
RAC875_c29540_413	chr1A	503837801	BB	AA	AA	BB	AA	BB	AA	BB	BB	AA	AA	AA	AA	BB	BB	AA	AA	AA	BB	AA	AA	BB	AA	BB	AA	AA	AA	BB	AA	AA	AA	AA	AA	BB	AA	AA	AA	BB	AA	BB	AA	AA	AA	AA	AA	AA	AA
RAC875_c29540_391	chr1A	503837822	BB	BB	BB	AA	BB	AA	BB	AA	BB	BB	BB	BB	BB	BB	BB	BB	BB	BB	AA	--	BB	AA	BB	AA	BB	BB	BB	BB	BB	BB	BB	BB	BB	AA	BB	BB	BB	BB	BB	AA	BB	BB	BB	BB	BB	BB	BB
wsnp_Ra_c33025_41968284	chr1A	503838987	AB	BB	BB	AB	BB	AB	BB	AB	AB	BB	BB	BB	BB	AB	AB	BB	BB	BB	AB	BB	BB	AB	BB	AB	BB	BB	BB	AB	BB	BB	BB	BB	BB	AB	BB	BB	BB	BB	BB	AB	BB	BB	BB	BB	BB	BB	BB
wsnp_Ex_rep_c108951_91954190	chr1A	503839429	AA	AB	AB	AA	AB	AA	AB	AA	AA	AB	AB	AB	AB	AA	AA	AB	AB	AB	AA	AB	AB	AA	AB	AA	AB	AB	AB	AA	AB	AB	AB	AB	AB	AA	AB	AB	AB	AA	AB	AA	AB	AB	AB	AB	AB	AB	AB
wsnp_Ra_c11877_19161832	chr1A	503840893	AA	BB	BB	AA	BB	AA	BB	AA	AA	BB	BB	BB	BB	AA	AA	BB	BB	BB	AA	BB	BB	AA	BB	AA	BB	BB	BB	AB	BB	BB	BB	BB	BB	AA	BB	BB	BB	BB	BB	AA	BB	BB	BB	BB	BB	BB	BB
BS00079103_51	chr1A	503841636	AA	AA	AA	AA	AA	AA	AA	AA	AA	AA	AA	AA	AA	AA	AA	AA	AA	AA	AA	AA	AA	AA	AA	AA	AA	AA	AA	AA	AA	AA	AA	AA	AA	AA	AA	AA	AA	AA	AA	AA	AA	AA	AA	AA	AA	AA	AA
BS00021728_51	chr1A	503841753	AA	BB	BB	BB	BB	BB	BB	BB	AA	BB	BB	BB	BB	AA	AA	BB	BB	BB	BB	BB	BB	BB	BB	BB	BB	BB	BB	AB	BB	BB	BB	BB	BB	BB	BB	BB	BB	BB	BB	BB	BB	BB	BB	BB	BB	BB	BB
Tdurum_contig10572_840	chr1A	503854890	AA	AB	AA	AB	AA	AB	AB	AB	AB	AB	AA	AA	AB	AA	AB	AA	AA	AB	AB	AB	AB	AB	AB	AB	AA	AA	AA	AB	AA	AA	AA	AA	AB	AB	AA	AA	AA	AB	AA	AB	AA	AB	AB	AB	AB	AA	AB
Kukri_c58155_786	chr1A	503994792	AA	BB	BB	BB	BB	BB	BB	BB	AA	BB	BB	BB	BB	AA	AA	BB	BB	BB	BB	BB	BB	BB	BB	BB	BB	BB	BB	AA	BB	BB	BB	BB	BB	BB	BB	BB	BB	BB	BB	BB	BB	BB	BB	BB	BB	BB	BB
RAC875_c35872_929	chr1A	503996116	BB	BB	BB	BB	BB	BB	BB	BB	BB	BB	BB	BB	BB	BB	BB	BB	BB	BB	BB	BB	BB	BB	BB	BB	BB	BB	BB	BB	BB	BB	BB	BB	BB	BB	BB	BB	BB	BB	BB	BB	BB	BB	BB	BB	BB	BB	BB
Tdurum_contig28694_162	chr1A	504210883	BB	BB	BB	BB	BB	BB	BB	BB	BB	BB	BB	BB	BB	BB	BB	BB	BB	BB	BB	BB	BB	BB	BB	BB	BB	BB	BB	BB	BB	BB	BB	BB	BB	BB	BB	BB	BB	BB	BB	BB	BB	BB	BB	BB	BB	BB	BB
Tdurum_contig28694_170	chr1A	504210891	AA	AA	AA	AA	AA	AA	AB	AA	AA	AA	AA	AA	AA	AA	AA	AA	AA	AA	AA	AA	AA	AA	AA	AA	AA	AA	AA	AA	AA	AA	AA	AA	AA	AA	AA	AA	AA	AA	AA	AA	AA	AA	AA	AA	AA	AA	AA
Tdurum_contig25381_179	chr1A	504301807	BB	BB	BB	BB	BB	BB	BB	BB	BB	BB	BB	BB	BB	BB	BB	BB	BB	BB	BB	BB	BB	BB	BB	BB	BB	BB	BB	BB	BB	BB	BB	BB	BB	BB	BB	BB	BB	BB	BB	BB	BB	BB	BB	BB	BB	BB	BB
tplb0045g22_418	chr1A	504864965	AA	AA	AA	BB	AA	BB	AA	BB	BB	AA	AA	AA	AA	BB	BB	AA	AA	AA	BB	AA	AA	BB	AA	BB	AA	AA	AA	BB	AA	AA	AA	AA	AA	BB	AA	AA	AA	BB	AA	BB	AA	AA	AA	AA	AA	AA	AA
BS00096721_51	chr1A	504864993	AA	BB	BB	BB	BB	BB	BB	BB	BB	BB	BB	BB	BB	BB	BB	BB	BB	BB	BB	BB	BB	BB	BB	BB	BB	BB	BB	BB	BB	BB	BB	BB	BB	BB	--	BB	BB	BB	BB	BB	BB	BB	BB	BB	BB	BB	--
RAC875_c37545_289	chr1A	504877890	BB	AB	AB	BB	AB	BB	AB	BB	BB	AB	AB	AB	AB	BB	BB	AB	AB	AB	BB	AB	AB	BB	AB	BB	AB	AB	AB	BB	AB	AB	AB	AB	AB	BB	AB	AB	AB	BB	AB	BB	AB	AB	AB	AB	AB	AB	AB
BS00067652_51	chr1A	504933154	BB	BB	BB	AA	BB	AA	BB	AA	AA	BB	BB	BB	BB	AA	AA	BB	BB	BB	AA	BB	BB	AA	BB	AA	BB	BB	BB	AA	BB	BB	BB	BB	BB	AA	BB	BB	BB	AA	BB	AA	BB	BB	BB	BB	BB	BB	BB
Excalibur_c3293_1064	chr1A	505063384	AA	AA	AA	AA	AA	AA	AA	AA	AA	AA	AA	AA	AA	AA	AA	AA	AA	AA	AA	AA	AA	AA	AA	AA	AA	AA	AA	AA	AA	AA	AA	AA	AA	AA	AA	AA	AA	AA	AA	AA	AA	AA	AA	AA	AA	AA	AA
Ra_c9209_1764	chr1A	505063395	AA	AA	AA	AA	AA	AA	AA	AA	AA	AA	AA	AA	AA	AA	AA	AA	AA	AA	AA	AA	AA	AA	AA	AA	AA	AA	AA	AA	AA	AA	AA	AA	AA	AA	AA	AA	AA	AA	AA	AA	AA	AA	AA	AA	AA	AA	AA
Excalibur_c3293_1019	chr1A	505063429	AA	AA	AA	AA	AA	AA	AA	AA	AA	AA	AA	AA	AA	AA	AA	AA	AA	AA	AA	AA	AA	AA	AA	AA	AA	AA	AA	AA	AA	AA	AA	AA	AA	AA	AA	AA	AA	AA	AA	AA	AA	AA	AA	AA	AA	AA	AA
Tdurum_contig14363_232	chr1A	505065663	BB	BB	BB	BB	BB	BB	BB	BB	BB	BB	BB	BB	BB	BB	BB	BB	BB	BB	BB	BB	BB	BB	BB	BB	BB	BB	BB	BB	BB	BB	BB	BB	BB	BB	BB	BB	BB	BB	BB	BB	BB	BB	BB	BB	BB	BB	BB
Tdurum_contig14363_211	chr1A	505065684	BB	BB	BB	BB	BB	BB	BB	BB	BB	BB	BB	BB	BB	BB	BB	BB	BB	BB	BB	BB	BB	BB	BB	BB	BB	BB	BB	BB	BB	BB	BB	BB	BB	BB	BB	BB	BB	BB	BB	BB	BB	BB	BB	BB	BB	BB	BB
wsnp_Ex_c3293_6072122	chr1A	505065892	BB	BB	BB	BB	BB	BB	BB	BB	BB	BB	BB	BB	BB	BB	BB	BB	BB	BB	BB	BB	BB	BB	BB	BB	BB	BB	BB	BB	BB	BB	BB	BB	BB	BB	BB	BB	BB	BB	BB	BB	BB	BB	BB	BB	BB	BB	BB
wsnp_Ra_c9209_15425473	chr1A	505065999	BB	BB	BB	BB	BB	BB	BB	BB	AA	BB	BB	BB	BB	AA	AA	BB	BB	BB	BB	BB	BB	BB	BB	BB	BB	BB	BB	AA	BB	BB	BB	BB	BB	BB	BB	BB	BB	AA	BB	BB	BB	BB	BB	BB	BB	BB	BB
Excalibur_c3293_390	chr1A	505066014	AA	AA	AA	AA	AA	AA	AA	AA	AA	AA	AA	AA	AA	AA	AA	AA	AA	AA	AA	AA	AA	AA	AA	AA	AA	AA	AA	AA	AA	AA	AA	AA	AA	AA	AA	AA	AA	AA	AA	AA	AA	AA	AA	AA	AA	AA	AA
Ra_c1311_1360	chr1A	505066229	AB	AB	AB	AB	AB	AB	AB	AB	BB	AB	AB	AB	AB	BB	BB	AB	AB	AB	AB	AB	AB	AB	AB	AB	AB	AB	AB	BB	AB	AB	AB	AB	AB	AB	AB	AB	AB	BB	AB	AB	AB	AB	AB	AB	AB	AB	AB
Tdurum_contig42151_3042	chr1A	505108078	BB	BB	BB	BB	BB	BB	BB	BB	BB	BB	BB	BB	BB	BB	BB	BB	BB	BB	BB	BB	BB	BB	BB	BB	BB	BB	BB	BB	BB	BB	BB	BB	BB	BB	BB	BB	BB	BB	BB	BB	BB	BB	BB	BB	BB	BB	BB
Ku_c13107_579	chr1A	505118622	BB	BB	BB	AB	BB	AB	BB	AB	BB	BB	BB	BB	BB	BB	BB	BB	BB	BB	AB	BB	BB	AB	BB	AB	BB	BB	BB	BB	BB	BB	BB	BB	BB	AB	BB	BB	BB	BB	BB	AB	BB	BB	BB	BB	BB	BB	BB
BS00064638_51	chr1A	505119194	AA	BB	BB	BB	BB	BB	BB	BB	BB	BB	BB	BB	BB	BB	BB	BB	BB	BB	BB	BB	BB	BB	BB	BB	BB	BB	BB	BB	BB	BB	BB	BB	BB	BB	BB	BB	BB	BB	BB	BB	BB	BB	BB	BB	BB	BB	BB
[truncated: 79,589 more rows]
[truncated: 49 more columns]
