# Supplementary material for: Unlocking the relationships among population structure, plant architecture, growing season, and environmental adaptation in Henan wheat cultivars
Source: BMC Plant Biol. 2020 Oct 12;20:469. doi: 10.1186/s12870-020-02674-z (PMC7552505; doi:10.1186/s12870-020-02674-z)
Supplement: Supplementary file 5 — Additional file 5: Table S3. Comparison of the population genetic parameters in four subpopulations. [file 12870_2020_2674_MOESM5_ESM.xlsx]

## Sheet: Sheet1
Table S2. Comparison of the population genetic parameters in four subpopulations
	Sp1	Sp2	Sp3	Sp4	Overall
Number of variable sites	31897	27206	35722	27684	38371
Nucleotide diversity	0.12774	0.11351	0.13862	0.10994	0.13403
Average number of nucleotide differences	10349	9196.19	11231	8906.98	10859
Number of Haplotypes	62	46	52	32	192
