# Supplementary material for: Unlocking the relationships among population structure, plant architecture, growing season, and environmental adaptation in Henan wheat cultivars
Source: BMC Plant Biol. 2020 Oct 12;20:469. doi: 10.1186/s12870-020-02674-z (PMC7552505; doi:10.1186/s12870-020-02674-z)
Supplement: Supplementary file 6 — Additional file 6: Table S4. Information of marker-trait associations, pleiotropic QTLs and candidate genes for 12 agronomic traits. [file 12870_2020_2674_MOESM6_ESM.xlsx]

## Sheet: Sheet1
Table S3. Information of marker-trait associations, pleiotropic QTLs and candidate genes for 12 agronomic traits.
Pleiotropic QTL	Trait	Marker	Chromosome	Physical position	p	MarkerR2	Candidate genes
	GFR	wsnp_Ex_c9979_16421462	1A	347235779	0.00040059	0.10819
	SN	Tdurum_contig43203_318	1A	432229320	0.00036701	0.15046
	SN	Ex_c25689_1606	1A	432569809	0.00031249	0.1538
	SN	Ex_c25689_1603	1A	432569812	0.00031249	0.1538
	SN	wsnp_Ex_c10257_16825240	1A	436017981	0.00031249	0.1538
	SN	JD_c63991_766	1A	437895590	0.00031249	0.1538
QTL-ple1A	SN	Kukri_c27785_400	1A	479422661	0.00084019	0.12242
	SN	wsnp_Ex_rep_c70358_69302556	1A	479431577	0.00084019	0.12242
	SN	Ku_c1571_1457	1A	481286675	0.00084019	0.12242
	MD	BS00021864_51	1A	497101145	0.00013004	0.18001
	FP	BS00021864_51	1A	497101145	0.00013004	0.18001
	TN	Tdurum_contig13516_251	1A	563279349	0.00089902	0.14657
	GY	Tdurum_contig31624_230	1B	297300188	0.00094185	0.14611
	GY	Tdurum_contig13391_680	1B	304841133	0.00094185	0.14611
	GY	BobWhite_c7333_76	1B	316884661	0.00094185	0.14611
	SN	Ku_c23960_333	1B	452978447	0.00031249	0.1538
	PH	IAAV9039	1B	481140368	0.00079573	0.14831
	SN	CAP12_c1129_220	1B	535233613	1.1877e-05	0.1771
	SN	RAC875_c102223_220	1B	536142166	1.1877e-05	0.1771
	GFP	Ku_c3647_2429	1B	544643970	0.00068029	0.1132
	GFP	Tdurum_contig42749_3287	1B	548111540	0.00068029	0.1132
	GFP	wsnp_Ex_rep_c101231_86636951	1B	554730121	0.00076607	0.11117
	GY	BobWhite_c39656_106	1B	589713347	0.00022585	0.14197
	GY	Ku_c9909_1766	1B	591421570	0.0008643	0.15226
QTL-ple1B	GFR	RAC875_c66649_186	1B	626105380	0.0009635	0.12478
	GFR	BS00074328_51	1B	626123748	0.0009635	0.12478
	PH	BS00061472_51	1B	653655339	0.00027584	0.15745
	TKW	Tdurum_contig10354_270	1B	673172896	0.00036581	0.15368
	GFR	BS00066305_51	1B	675586446	0.00087695	0.12025
	GY	IAAV8987	1D	41868416	0.00099561	0.14502
	SN	Ra_c54249_1031	1D	335581249	0.00031249	0.1538
	SN	Kukri_c23350_433	1D	336366359	0.00031249	0.1538
	SN	RAC875_c53185_802	1D	379455738	0.00084019	0.12242
	TKW	BS00021877_51	1D	483514175	0.00037791	0.15303
	TKW	RAC875_c9770_123	1D	483514767	0.00049278	0.14848
	GFR	wsnp_Ku_c15567_24224486	2A	47917713	0.00067911	0.1222
	GFR	Tdurum_contig47258_1039	2A	59558215	0.00067911	0.1222
	HD	BS00021739_51	2A	79748538	0.00091833	0.1044	PPD-1A:36934240-36934961
	TN	Ku_c2359_569	2A	293893532	0.00091417	0.14591
	HD	RAC875_c38018_278	2A	639988522	0.00030818	0.14925
	HD	RFL_Contig4517_1276	2A	647927932	0.00030818	0.14925
	GFP	IAAV2718	2A	681106657	0.00011828	0.17391
	SP	Excalibur_c44834_80	2A	757943016	0.00014641	0.12221
	SP	wsnp_Ex_c10555_17236072	2A	759389627	0.000372	0.10843
	SP	Excalibur_c854_200	2B	360636822	0.0002156	0.14957
	SN	RAC875_c400_3378	2B	412665794	0.00022366	0.14107
	HD	BS00012320_51	2B	589879421	0.00030818	0.14925
QTL-ple2B	KPS	BobWhite_rep_c50285_616	2B	761990873	0.00062778	0.14511
	GFR	BobWhite_rep_c50285_616	2B	761990873	0.0005946	0.12593
	GFP	RAC875_c17798_66	2B	791704550	0.00020044	0.17144
	MD	Kukri_c57903_607	2D	629685519	0.00048469	0.12753
	FP	Kukri_c57903_607	2D	629685519	0.0004847	0.12753
	PH	BS00049420_51	3A	8205678	0.00018767	0.16045
	TN	Kukri_rep_c102131_891	3A	42366847	0.00090375	0.14211
	TN	TA015264-0958	3A	44217629	0.00090375	0.14211
	MD	BS00022148_51	3A	106435142	0.00078241	0.14416
	FP	BS00022148_51	3A	106435142	0.00078241	0.14416
	MD	wsnp_Ex_c1141_2191485	3A	106435292	0.00078241	0.14416
	FP	wsnp_Ex_c1141_2191485	3A	106435292	0.00078241	0.14416
	GFP	wsnp_CAP12_c15_9559	3A	688673158	4.8155e-05	0.19238
	GFP	wsnp_CAP11_c68_106078	3A	688673206	0.00011515	0.17672
	GFP	wsnp_BG262734A_Ta_2_7	3A	688673886	4.8155e-05	0.19238
	GFP	RAC875_c15109_106	3A	688675438	4.8155e-05	0.19238
	GFP	wsnp_Ex_c3005_5548573	3B	13719649	0.00065301	0.1474
	PH	wsnp_BF474615A_Ta_1_1	4B	581869248	0.00062774	0.1529
	SP	JD_c20036_865	5A	503055142	0.00093725	0.13299
	SP	Ra_c700_2210	5A	503056967	0.00093725	0.13299
	HD	BS00067650_51	5A	525402222	0.00043428	0.10703
	PH	wsnp_Ku_c51039_56457361	5A	527917965	0.00057215	0.15463
QTL-ple5A	GY	BS00021955_51	5A	559517085	0.00092551	0.1163
	GY	BS00089795_51	5A	574751355	0.0007066	0.12128
	MD	wsnp_Ex_c5998_10513766	5A	586725558	0.0004694	0.15706	vrn-1A:587413341-587413994
	FP	wsnp_Ex_c5998_10513766	5A	586725558	0.00046941	0.15706
	MD	wsnp_BF293620A_Ta_2_1	5A	588555278	0.0004694	0.15706
	FP	wsnp_BF293620A_Ta_2_1	5A	588555278	0.00046941	0.15706
	SP	Tdurum_contig53796_360	5B	13724804	7.7287e-05	0.15908
	TKW	wsnp_Ex_c12029_19258493	5B	51834322	0.00014213	0.17138
	TKW	Ra_c439_1537	5B	52005370	3.3619e-06	0.23521
	TKW	Kukri_s113060_116	5B	53662579	3.3619e-06	0.23521
	TKW	Kukri_c2827_439	5B	53662672	3.3619e-06	0.23521
	TKW	CAP7_c11288_109	5B	54712659	1.4255e-05	0.21185
	TKW	wsnp_Ex_rep_c103024_88075650	5B	63362471	0.00046414	0.15017
QTL-ple5B	TKW	IAAV6616	5B	397673372	0.00085475	0.13457
	SN	BS00092953_51	5B	400523566	6.1776e-06	0.15209
	SN	wsnp_Ku_c6464_11320381	5B	402843711	3.4828e-05	0.15354
	SN	BS00049793_51	5B	402843834	3.885e-05	0.15209
	SN	wsnp_BE497820B_Ta_2_1	5B	411930912	1.1455e-05	0.168
	SN	Ex_c4121_1205	5B	545571243	0.00031249	0.1538
	MD	Excalibur_c30482_898	5B	573218417	0.00073919	0.14841	vrn-1B:573803238-573810188
	FP	Excalibur_c30482_898	5B	573218417	0.0007392	0.14841
	MD	BobWhite_c9138_101	5B	677154184	0.00065281	0.15026
	FP	BobWhite_c9138_101	5B	677154184	0.00065281	0.15026
	GFP	wsnp_Ex_c3175_5864291	5B	692636167	0.00063182	0.1155
	GFP	RAC875_c97102_63	5D	298861172	0.00086102	0.14088
	HD	BS00067650_51	5D	525402222	0.00050468	0.11506
	MD	Excalibur_c15851_590	6A	3746466	0.00079271	0.14703
	FP	Excalibur_c15851_590	6A	3746466	0.0007927	0.14703
	MD	wsnp_CAP11_c2142_1128735	6A	8694849	0.00026967	0.16654
	FP	wsnp_CAP11_c2142_1128735	6A	8694849	0.00026967	0.16654
	MD	BS00023440_51	6A	233341003	0.0002579	0.16792
	FP	BS00023440_51	6A	233341003	0.0002579	0.16792
	SN	BS00023092_51	6A	454939770	0.00037106	0.15421
	GFP	Kukri_rep_c103067_266	6A	615587716	0.00088226	0.13977
	PH	wsnp_Ex_c11573_18650189	6B	467798474	1.0294e-05	0.24156
QTL-ple7A.1	GY	BS00068863_51	7A	14345731	4.3602e-05	0.20558
	GFR	BS00068944_51	7A	17298288	0.00036376	0.10453
	GFR	BS00023147_51	7A	20256434	0.00034739	0.12343
QTL-ple7A.2	GFP	BobWhite_c149_120	7A	670873831	0.00023172	0.16238
	GFP	BobWhite_rep_c52270_315	7A	670874155	5.2512e-05	0.18577
	GFR	BobWhite_rep_c52270_315	7A	670874155	0.00092758	0.12184
	GFR	BobWhite_c12302_368	7A	670875372	9.5454e-05	0.1561
	TN	IAAV6653	7A	693769707	0.00058253	0.15366
QTL-ple7B.1	GY	Tdurum_contig10932_913	7B	61818823	0.00064619	0.15302	Vrn3:7B:9702996-9703735
	HD	IACX8453	7B	85561297	0.00015813	0.15316
	MD	Kukri_c95270_1069	7B	517298695	0.00051686	0.12447
	FP	Kukri_c95270_1069	7B	517298695	0.00051687	0.12447
	KPS	Excalibur_c5700_244	7B	608868846	0.00053176	0.1411
QTL-ple7B.2	MD	wsnp_Ex_c3738_6809767	7B	706776485	0.00052973	0.17266
	FP	wsnp_Ex_c3738_6809767	7B	706776485	0.00052972	0.17266
	TKW	BS00071100_51	7B	712578370	0.00099033	0.13243
	TKW	wsnp_Ex_rep_c69316_68246280	7B	713063282	0.00074304	0.13796
QTL-ple7D	TN	RAC875_c62204_772	7D	535285944	0.00071937	0.14412
	SP	RAC875_c62204_772	7D	535285944	0.00080403	0.12156
	KPS	Kukri_c52496_434	7D	561519246	0.00053176	0.1411	APO-7D:582136884-582138473
