# Supplementary material for: Unlocking the relationships among population structure, plant architecture, growing season, and environmental adaptation in Henan wheat cultivars
Source: BMC Plant Biol. 2020 Oct 12;20:469. doi: 10.1186/s12870-020-02674-z (PMC7552505; doi:10.1186/s12870-020-02674-z)
Supplement: Supplementary file 7 — Additional file 7: Table S5. Whole geneome scanning of selective sweep signals for subpopulations at K = 2. [file 12870_2020_2674_MOESM7_ESM.xlsx]

## Sheet: Sheet1
Table S4. Whole geneome scanning of selective sweep signals for subpopulations at K=2.
Chromosome	physical_position	XPCLR_score	max_s	overlapped QTL
1A	1210925	6.22876	0.0002
1A	3210925	2.47833	0.15
1A	217210925	1.59281	0.05
1A	251210925	1.54863	0.15
1B	1251480	4.491	0.0001	1RS/1BS
1B	41251480	1.24264	0.15
1B	91251480	1.99323	0.15
1B	101251480	4.19943	0.1
1B	161251480	1.91362	0.15
1B	497251480	3.38572	0.15
1B	535251480	2.57143	0.15	SN:535233613/536142166
1B	623251480	1.21521	0.15	QTLple1B
1B	637251480	1.50658	0.15
1D	28198988	1.66553	0.15
1D	454198988	1.20309	0.15
2A	69378855	1.4217	0.15
2A	195378855	1.13018	0.1
2A	509378855	1.28549	0.15
2A	699378855	1.57632	0.15	GFP:681106657
2B	675286010	1.20964	0.15
2B	687286010	1.40345	0.15
2D	30309289	1.13672	0.15
2D	32309289	1.37593	0.15
2D	610309289	5.35046	0.15	MD/FP:629685519
2D	612309289	2.06054	0.15
3A	650097603	1.19147	0.15
3B	386337382	10.6986	0.15
3B	760337382	3.01826	0.15
3D	774121	1.88265	1e-05
3D	604774121	1.4588	0.15
4A	142791067	1.30076	0.05
4A	692791067	1.63343	0.005
4B	24537238	2.76772	0.15
4B	46537238	1.22334	0.15
4B	136537238	3.47377	0.1
4B	660537238	1.66803	0.15
4D	215186744	2.33935	0.01
5A	677150127	2.2255	0.15
5B	10087488	1.31423	0.1
5B	518087488	4.65726	0.15
5B	562087488	1.52853	0.15
5B	580087488	1.77963	0.08	Vrn-1B&MD/FP:573218417
5B	626087488	3.20361	0.15
5B	708087488	3.00756	0.15	GFP:692636167
6A	542287886	1.74308	0.15
6B	166164112	1.18983	0.15
6B	234164112	5.39867	0.15
6B	256164112	1.0908	0.1
6B	274164112	1.20385	0.15
6B	404164112	1.59901	0.15
6B	462164112	10.0802	0.0001	PH:467798474
6B	576164112	2.06815	0.15
6B	676164112	2.56297	0.15
6B	710164112	1.12954	0.15
6B	712164112	3.38865	0.15
6D	304088442	1.2814	0.15
6D	376088442	3.52731	0.15
7A	511430440	1.36328	0.05
7A	657430440	1.73013	0.15
7A	667430440	1.29142	0.15	GFR:670874155/670875372
7B	64273198	2.51898	0.15	QTL-ple7B.1
7B	570273198	2.14047	0.15
